# Supplementary material for: Rbp95 binds to 25S rRNA helix H95 and cooperates with the Npa1 complex during early pre-60S particle maturation
Source: Nucleic Acids Res. 2022 Aug 26;50(17):10053–77. doi: 10.1093/nar/gkac724 (PMC9508819; doi:10.1093/nar/gkac724)
Supplement: gkac724_Supplemental_Files [file gkac724_supplemental_files.zip]

Archive with 5 entries (5 files):
- Bhutadaetal_SupplementaryData.pdf
- LegendsTablesS4S5S6.docx
- SupplementaryTableS4.xlsx
- SupplementaryTableS5.xlsx
- SupplementaryTableS6.xlsx
