# Supplementary material for: Rbp95 binds to 25S rRNA helix H95 and cooperates with the Npa1 complex during early pre-60S particle maturation
Source: Nucleic Acids Res. 2022 Aug 26;50(17):10053–77. doi: 10.1093/nar/gkac724 (PMC9508819; doi:10.1093/nar/gkac724)
Supplement: gkac724_Supplemental_Files [file gkac724_supplemental_files.zip › SupplementaryTableS4.xlsx]

## Sheet: LFQ_values
Gene name	Assignment	LFQ Rbp95-TAP experiment 1	LFQ Prp43-TAP experiment 1	Gene name	Assignment	LFQ Rbp95-TAP experiment 2	LFQ Prp43-TAP experiment 2	LFQ Noc2-TAP Experiment 1	LFQ Noc2-TAP Experiment 2	LFQ Noc2-TAP Mean	LFQ Noc2-TAP delta rbp95 Experiment 1	LFQ Noc2-TAP delta rbp95 Experiment 2	LFQ Noc2-TAP delta rbp95 mean	LFQ Ssf1-TAP experiment 1	LFQ Ssf1-TAP experiment 2	LFQ Ssf1-TAP mean	LFQ Ssf1-TAP delta rbp95 experiment 1	LFQ Ssf1-TAP delta rbp95 experiment 2	LFQ Ssf1-TAP delta rbp95 mean
ABF2	mito	0.0175616	0.00566153	AAC1	other	0	0	0	0	0	0	0	0	0	0	0	0	0.00158686	0.00079343
ABP1	other	0.00232314	0.00413081	AAP1	other	0.00462768	0.0055939	0	0	0	0	0	0	0.00416585	0.00257611	0.00337098	0.00209352	0	0.00104676
ABP140	other	0	0.0171861	AAT2	other	0.00501941	0.00527181	0.00217322	0.0022134	0.00219331	0	0.00361952	0.00180976	0.00907023	0.00309694	0.00608358	0.00191435	0	0.000957174
ACC1	cont	0.0536402	0.0606513	ABD1	mRNA	0.000828123	0	0	0	0	0	0	0	0	0	0	0	0	0
ACO1	mito	0.00253846	0.00177235	ABF1	other	0.003868	0	0	0	0	0	0	0	0.00157571	0	0.000787857	0	0.00101191	0.000505957
ACS2	other	0.0167009	0.00754399	ABF2	mito	0.0656028	0.0539539	0.0146512	0.0280748	0.021363	0.0158317	0.0181571	0.0169944	0.0123181	0.0133407	0.0128294	0.0129886	0.0179823	0.0154854
ACT1	other	0.195418	0.0428276	ABP1	other	0.0132099	0.00936655	0.00123501	0	0.000617504	0.00214804	0.00182272	0.00198538	0.0169352	0.00647094	0.0117031	0.00250319	0.00188337	0.00219328
ADE13	cont	0	0.000832826	ABP140	other	0.00205202	0.00244928	0	0	0	0.00101726	0	0.000508628	0.00247454	0.00112224	0.00179839	0	0	0
ADE2	cont	0	0.00168529	ACB1	other	0.0222424	0.0134007	0.00812492	0.0063942	0.00725956	0.00922135	0.00910447	0.00916291	0.0618732	0.038205	0.0500391	0.0129538	0.00574688	0.00935032
ADE3	cont	0.00279817	0.00475137	ACC1	cont	0.128023	0.138114	0.0255842	0.0334504	0.0295173	0.0283492	0.0348244	0.0315868	0.0486461	0.035625	0.0421356	0.0288121	0.0298192	0.0293156
ADE4	cont	0	0.00693897	ACE2	transcription	0	0.00907996	0.00959754	0.00842232	0.00900993	0.00893834	0.00956043	0.00924938	0.00638062	0.00794338	0.007162	0.00959633	0.0119865	0.0107914
ADH1	cont	0.0162239	0.0554378	ACK1	other	0.0130762	0	0	0.0197529	0.00987645	0	0	0	0	0.0184115	0.00920574	0.0185261	0.0177773	0.0181517
AFG2	60S	0.0225587	0.0741785	ACO1	mito	0.042095	0.0266712	0.0050959	0.00669155	0.00589373	0.0037081	0.00415542	0.00393176	0.0296981	0.0165737	0.0231359	0.00616461	0.00505295	0.00560878
AHA1	other	0.0370913	0.0143013	ACO2	mito	0.00351644	0	0	0	0	0	0	0	0	0	0	0	0	0
AHP1	cont	0	0.00268627	ACS2	other	0.0274986	0.0181133	0.0036018	0.0039541	0.00377795	0.00191049	0.00306506	0.00248778	0.0126161	0.00681385	0.00971499	0.00452672	0.00207972	0.00330322
AIR1	mRNA	0.0237384	0.0225036	ACT1	other	0.338123	0.359873	0.0747357	0.0820328	0.0783843	0.0729272	0.0800462	0.0764867	0.238553	0.148235	0.193394	0.110529	0.0737043	0.0921169
AIR2	mRNA	0.0200684	0.156141	ADA2	transcription	0.00882543	0.01139	0.0084592	0.00924004	0.00884962	0.00825649	0.0103286	0.00929255	0.00606602	0.00714088	0.00660345	0.00782616	0.00858305	0.00820461
AKL1	other	0.00742759	0.00588788	ADE1	cont	0.00268956	0.00382116	0.00182378	0.00104385	0.00143381	0	0	0	0.0194243	0.00917315	0.0142987	0.00202876	0.00176562	0.00189719
ALB	cont	0.0503238	0.0165586	ADE12	cont	0.0458163	0.0479626	0.00151265	0.00596633	0.00373949	0.00286551	0.00284727	0.00285639	0.0358384	0.0154748	0.0256566	0.00403471	0.00267708	0.0033559
ALB1	60S	0	0.0109479	ADE13	cont	0.0351512	0.0178944	0	0	0	0.00210177	0.00243084	0.0022663	0.0387335	0.012559	0.0256462	0.00305223	0	0.00152611
ALD6	cont	0.00844689	0.010932	ADE16	cont	0.0074866	0.00701784	0	0	0	0	0	0	0.0061995	0.00194813	0.00407382	0	0	0
ANP1	cont	0.00481495	0.00214827	ADE17	cont	0.0569617	0.0387645	0.00618032	0.00701387	0.00659709	0.0027917	0.00241052	0.00260111	0.0560631	0.0213602	0.0387116	0.00290006	0.00257947	0.00273976
APA1	cont	0	0.00106557	ADE2	cont	0.00980954	0.0204421	0.00178035	0.00179745	0.0017889	0	0	0	0.010394	0.00386838	0.00713118	0.00228888	0.00114363	0.00171625
APL2	other	0.00851385	0.00738728	ADE3	cont	0.119041	0.0668807	0.107248	0.09286	0.100054	0.0902357	0.133224	0.11173	0.0452033	0.0633071	0.0542552	0.054965	0.0727572	0.0638611
APL4	other	0.00712605	0.00861299	ADE4	cont	0.00793899	0.00636507	0	0.00221368	0.00110684	0	0	0	0.00834853	0.00472062	0.00653457	0.00231644	0	0.00115822
APL5	other	0.00476635	0.00426359	ADE5,7	cont	0.0338417	0.0433741	0.0058105	0.00654741	0.00617896	0.00487648	0.00522881	0.00505264	0.0196725	0.0120671	0.0158698	0.00942008	0.00630428	0.00786218
APM1	other	0.00406109	0.00368124	ADE6	cont	0.0188318	0.0450538	0.000617865	0.00124014	0.000929002	0.00120788	0.00240857	0.00180823	0.064493	0.0186536	0.0415733	0.00413032	0.00225114	0.00319073
APM3	other	0.0029351	0.00264444	ADE8	cont	0	0	0	0	0	0	0	0	0.000899989	0	0.000449994	0	0	0
APN1	other	0.00285445	0.00299354	ADH1	cont	0.187202	0.188309	0.0453723	0.0488917	0.047132	0.0399728	0.0375472	0.03876	0.442113	0.204125	0.323119	0.0922641	0.0621423	0.0772032
ARB1	60S	0.00595718	0.0106113	ADH2	cont	0.000718975	0	0	0	0	0	0	0	0	0	0	0	0	0
ARC1	translation	0.011746	0.0135535	ADH3	cont	0.0130432	0.0126191	0	0	0	0	0	0	0.0119858	0	0.00599291	0.003184	0	0.001592
ARD1	other	0	0.00942833	ADH6	cont	0.00952899	0.00529858	0	0.00065372	0.00032686	0.000727469	0.00071634	0.000721905	0.0130016	0.00514794	0.00907478	0.000917364	0.000561387	0.000739375
ARF1	other	0.00270383	0.00267487	ADI1	cont	0	0	0	0.000111592	5.5796e-05	0	0	0	0	0	0	0	0	0
ARO1	other	0.00615957	0.00468623	ADK1	cont	0.0269074	0.0244281	0.00620253	0	0.00310126	0.00329391	0.00316904	0.00323147	0.025769	0.0169379	0.0213535	0.00477721	0	0.00238861
ARO2	cont	0	0.00598884	ADO1	cont	0.00696913	0.00470607	0.00245402	0	0.00122701	0	0	0	0.0400761	0.0153006	0.0276883	0.0021966	0.00152103	0.00185882
ARO8	cont	0	0.00157155	ADP1	other	0.000801978	0	0	0	0	0	0	0	0	0	0	0	0	0
ARP2	other	0.00411616	0.00657934	ADR1	transcription	0	0.00087204	0	0	0	0	0	0	0	0	0	0	0.000983708	0.000491854
ARP4	other	0.00359553	0.00133117	AEP1	mito	0.0020681	0	0	0	0	0	0	0	0	0	0	0	0	0
ARP9	other	0.00507421	0.00215566	AEP2	mito	0	0	0	0	0	0	0	0	0	0	0	0.000627783	0	0.000313892
ARX1	60S	0.0158357	0.197302	AFG2	60S	0	0.00371819	0	0	0	0	0	0	0	0.00161146	0.000805732	0	0	0
ASC1	RPS	0.0391513	0.826726	AFG3	mito	0	0	0	0.000330872	0.000165436	0	0	0	0	0	0	0	0	0
ASK10	other	0.00832711	0.00269642	AHA1	other	0.0212061	0.0181546	0.0079861	0.00725561	0.00762086	0.0076932	0.00824026	0.00796673	0.00743353	0.00752487	0.0074792	0.00900559	0.0110388	0.0100222
ASP1	cont	0	0.000855499	AHP1	cont	0.0288257	0.0180147	0.0062053	0.00559844	0.00590187	0.00472006	0	0.00236003	0.0407656	0.0283411	0.0345534	0.00727589	0.00336351	0.0053197
ATP1	mito	0.0138553	0.0127894	aI1	splicing	0	0.040545	0	0	0	0	0	0	0	0	0	0	0	0
ATP2	mito	0.0131898	0.0078445	aI2	splicing	0	0.000260258	0	0	0	0	0	0	0	0	0	0	0	0
ATP3	mito	0.00178174	0.00546086	AIM10	mito	0.000550904	0	0	0	0	0	0	0	0	0	0	0	0	0
ATP7	mito	0.00123822	0	AIM17	mito	0.00285128	0	0	0	0	0	0	0	0	0	0	0	0	0
AVO1	other	0.00235895	0	AIM21	mito	0.00112167	0.000753266	0	0	0	0	0	0	0	0.000385687	0.000192844	0	0	0
BAS1	transcription	0.00317661	0	AIM24	mito	0	0.00212297	0	0	0	0	0	0	0	0	0	0	0	0
BBC1	other	0.00569596	0.0049087	AIM26	mito	0	0	0.000210464	0	0.000105232	0	0	0	0	0	0	0	0	0
BCH1	cont	0	0.00281179	AIM36	mito	0	0.00276115	0	0	0	0	0	0	0	0	0	0.00204054	0	0.00102027
BCK1	other	0.00291268	0.00265571	AIM41	mito	0	0.00396882	0	0	0	0	0	0	0	0	0	0.00135261	0	0.000676303
BCY1	cont	0.00783868	0.0112849	AIM46	mito	0	0	0	0.000128457	6.42285e-05	0	0	0	0	0	0	0	0	0
BDF1	other	0.00319993	0.00409261	AIM6	mito	0	0	0	0	0	0	0	0	0.00107695	0	0.000538476	0	0	0
BDF2	other	0	0.00161703	AIM9	mito	0.00230804	0.00878358	0	0	0	0	0.000789387	0.000394694	0	0.000925148	0.000462574	0	0	0
BEM1	other	0.00362562	0.00131689	AIP1	other	0.00195713	0.00213019	0	0	0	0	0	0	0.00618455	0.00168777	0.00393616	0	0	0
BEM2	other	0.0816506	0.123081	AIP5	other	0	0.000947938	0	0	0	0	0.00106573	0.000532866	0.00105524	0.00114388	0.00109956	0	0	0
BFR1	other	0.0461753	0.116774	AIR1	mRNA	0.005703	0.0078719	0	0.00609458	0.00304729	0.00522412	0.00689359	0.00605886	0	0	0	0.00468181	0.00492035	0.00480108
BFR2	90S	0.301109	0.130261	AIR2	mRNA	0.0104169	0.0541653	0.00786116	0.00750813	0.00768465	0.00867554	0.0101784	0.00942697	0.00523178	0.0076662	0.00644899	0.00710836	0.00937387	0.00824111
BGL2	other	0	0.00166726	AKL1	other	0.002239	0.00190009	0.00216006	0.00224586	0.00220296	0.000953332	0.00235697	0.00165515	0	0.00171905	0.000859524	0.00295591	0.00207175	0.00251383
BIK1	other	0.00204521	0.00862338	ALA1	translation	0.0542826	0.053395	0.00211574	0.00472988	0.00342281	0.000622078	0.00229447	0.00145827	0.0304353	0.0207927	0.025614	0.00699871	0.00357896	0.00528884
BMH1	transcription	0.00895067	0.00938473	ALB	cont	0.0193393	0.0395897	0.0859969	0.0686122	0.0773046	0.114122	0.0669212	0.0905217	0.0461011	0.0877272	0.0669141	0.136777	0.0328028	0.08479
BMS1	90S	0.24083	0.0650067	ALD3	cont	0.0132135	0.000872491	0	0	0	0	0	0	0	0	0	0.000390862	0	0.000195431
BMT2	60S	0.00211383	0	ALD4	cont	0.0132973	0.0134518	0.00158634	0.00191168	0.00174901	0	0	0	0.0112198	0.00496564	0.00809273	0.00175726	0.00145478	0.00160602
BNI5	other	0	0.0012956	ALD5	cont	0.00825846	0.00519568	0	0.00128196	0.00064098	0	0.00161229	0.000806147	0.00419797	0.0024625	0.00333023	0.00204751	0	0.00102375
BOI1	other	0.0100082	0.00376279	ALD6	cont	0.0795956	0.0524736	0.00942096	0.0141441	0.0117825	0.00373853	0.00915041	0.00644447	0.120401	0.0456948	0.0830479	0.0161821	0.00660653	0.0113943
BOI2	other	0	0.00174254	ALE1	cont	0	0.0881743	0	0	0	0	0	0	0.0615796	0.0654106	0.0634951	0	0.0742685	0.0371342
BRE1	splicing	0.00272896	0.00373586	ALG11	cont	0.00123587	0	0	0	0	0	0	0	0	0	0	0	0	0
BRE5	other	0.0155799	0.021529	ALG9	cont	0	0.00313658	0	0	0	0	0	0	0	0	0	0	0	0
BRR2	splicing	0.00883721	0.27692	ALK1	other	0	0	0	0	0	0	0	0	0	0.0010496	0.000524802	0	0.0012694	0.000634698
BRX1	60S	0.345724	0.0942469	ALO1	cont	0.00304759	0.00250607	0	0	0	0	0	0	0.00128992	0.00094202	0.00111597	0.000828625	0	0.000414313
BUD13	splicing	0.00448602	0.006956	ALT1	cont	0.00308974	0.0030345	0	0	0	0	0	0	0.00213568	0	0.00106784	0.00111559	0	0.000557796
BUD2	mito	0.00543489	0.00155577	ALY2	other	0	0	0.00156085	0.00137792	0.00146938	0.00154864	0.00143268	0.00149066	0	0	0	0.0014125	0.00158458	0.00149854
BUD20	60S	0.00408516	0.105719	AMD1	cont	0.0353127	0.0470524	0.0253976	0.0285736	0.0269856	0.0246629	0.0321752	0.0284191	0.0106964	0.0138726	0.0122845	0.0178749	0.0188901	0.0183825
BUD21	90S	0.126833	0.037946	AMY1A	cont	0	0	0	0	0	0	0	0	0.00106576	0	0.000532882	0	0	0
BUD22	90S	0.0240996	0.0307371	ANP1	cont	0.00512561	0.00470351	0	0.00160825	0.000804127	0.00206287	0	0.00103143	0.00127053	0.00171105	0.00149079	0.00138145	0.00149029	0.00143587
BUD23	90S	0	0.00135685	APA1	cont	0.00856324	0.0116375	0.00267053	0.0021676	0.00241907	0	0.0031731	0.00158655	0.00861052	0.00619048	0.0074005	0.00270757	0	0.00135378
BUD3	mito	0.00426949	0	APC1	other	0.00532816	0.00618258	0.00869964	0.00737364	0.00803664	0.00927489	0.00808356	0.00867923	0.0048429	0.0058021	0.0053225	0.00612054	0.00757228	0.00684641
BUD6	mito	0.003331	0	APC11	other	0	0	0	0.00102229	0.000511144	0	0	0	0	0	0	0	0	0
BUG1	other	0.00133148	0.00240005	APC2	other	0.00195324	0.00200126	0.00300631	0.00232377	0.00266504	0.0020833	0.00193482	0.00200906	0.00146494	0.00204038	0.00175266	0.00189472	0.00205012	0.00197242
BUL1	other	0.00103805	0	APC4	other	0	0	0.00392209	0	0.00196104	0.00325381	0.00301682	0.00313531	0.00225338	0.00263105	0.00244221	0.00280143	0.00287768	0.00283956
BUR2	transcription	0.0120651	0.0109914	APC5	other	0	0	0.00216711	0	0.00108355	0	0	0	0	0	0	0	0	0
CAF20	mRNA	0	0.00220025	APE1	other	0	0.00288413	0.0018125	0.0027286	0.00227055	0.00171254	0.00405044	0.00288149	0.0031938	0.00245647	0.00282514	0	0.00184714	0.000923568
CAM1	translation	0	0.00457462	APE2	mito	0	0.00263613	0.000777398	0.000666942	0.00072217	0.00161568	0	0.000807838	0.0058633	0.00269623	0.00427977	0	0	0
CBF5	H/ACA snoRNP	2.8236	0.601327	APE3	other	0.00552887	0.00514709	0	0	0	0	0	0	0.0158613	0.00639206	0.0111267	0	0	0
CBP2	splicing	0.00677831	0	APE4	other	0	0	0	0	0	0	0	0	0.000542757	0	0.000271379	0	0	0
CBP3	mito	0.00325982	0	APJ1	other	0	0	0	0.00029759	0.000148795	0	0	0	0	0	0	0	0	0
CCR4	transcription	0.00165068	0	APL1	other	0	0.00140656	0.00201568	0.00183132	0.0019235	0	0	0	0	0	0	0.00214106	0.00202517	0.00208312
CCT2	other	0	0.00407231	APL2	other	0.0130931	0.0113847	0.0145324	0.0122538	0.0133931	0.0144838	0.0140688	0.0142763	0.00850251	0.00852403	0.00851327	0.0120725	0.0131354	0.012604
CCT3	other	0.138482	0.221015	APL3	other	0.0042781	0.00843005	0.00829373	0.00899603	0.00864488	0.0110243	0.00893363	0.00997897	0.00747231	0.00592042	0.00669636	0.00865104	0.00955346	0.00910225
CCT4	other	0.00740517	0.0080389	APL4	other	0.00770986	0.00593849	0.00912832	0.00713871	0.00813352	0.0138369	0.0114066	0.0126218	0.00579739	0.00639316	0.00609527	0.00794861	0.0110352	0.00949191
CCT5	other	0.00152443	0.00405628	APL5	other	0	0.00375715	0.00240849	0.00231106	0.00235977	0.00307275	0.00304344	0.00305809	0	0.00217858	0.00108929	0.00252912	0.00302637	0.00277775
CCT6	other	0.00183395	0.00195524	APM1	other	0.0165603	0.00884752	0.0126927	0.00838884	0.0105408	0.0105118	0.0148146	0.0126632	0.0068852	0.00899895	0.00794208	0.0136147	0.0138057	0.0137102
CCT7	other	0.00204958	0	APM3	other	0.000751817	0	0	0	0	0	0	0	0	0	0	0.000427992	0	0.000213996
CCT8	other	0.00908038	0.0179866	APM4	other	0.00119562	0	0.00138183	0.00148159	0.00143171	0.0016584	0	0.0008292	0.00144528	0.00136206	0.00140367	0.00181239	0.0018299	0.00182115
CDC1	other	0	0.0102546	APN1	other	0	0	0	0	0	0	0	0	0	0	0	0	0.00155612	0.000778059
CDC10	other	0	0.00161991	APS1	other	0	0	0	0.00189692	0.000948461	0	0	0	0	0	0	0	0	0
CDC12	other	0.00403084	0.00250001	ARA1	cont	0.00498556	0.00294371	0	0.00116206	0.000581028	0	0	0	0.00986559	0.00330241	0.006584	0.00142167	0	0.000710836
CDC14	other	0.0112348	0.00408434	ARB1	60S	0.0492129	0.0717468	0.00911888	0.0151093	0.0121141	0.00704195	0.0136741	0.010358	0.012826	0.0108077	0.0118169	0.013318	0.0253439	0.019331
CDC19	cont	0.0541277	0.117813	ARC1	translation	0.0718762	0.0554305	0.0171577	0.0216091	0.0193834	0.016814	0.0209347	0.0188743	0.0321883	0.0270922	0.0296403	0.0259326	0.0169627	0.0214477
CDC25	other	0.0539096	0	ARC15	other	0.00717087	0.00505652	0	0	0	0	0.00227491	0.00113745	0.00768776	0.00249071	0.00508923	0	0.00204023	0.00102012
CDC28	other	0.00359071	0.00141961	ARC18	other	0.00194884	0.00462272	0.00212618	0.00209207	0.00210913	0	0.00175898	0.00087949	0.00400716	0.00202038	0.00301377	0.00181372	0.0018018	0.00180776
CDC3	other	0.00288846	0.00200183	ARC35	other	0.00618771	0.00469809	0	0	0	0	0	0	0.00363202	0	0.00181601	0	0	0
CDC31	other	0	0.00273337	ARC40	other	0.00246616	0.00343528	0	0	0	0	0.000956396	0.000478198	0.00299889	0	0.00149945	0	0	0
CDC33	translation	0.0439724	0.0367109	ARD1	other	0.00292024	0	0	0	0	0	0	0	0	0	0	0	0	0
CDC39	transcription	0.00817288	0.00571226	ARE1	cont	0.00102406	0.00109507	0	0	0	0	0	0	0	0.000720552	0.000360276	0.000927253	0.000831082	0.000879167
CDC40	mRNA	0	0.00211557	ARF1	other	0.0187796	0.0406526	0.00349779	0.00393463	0.00371621	0.00329823	0.00421727	0.00375775	0.0153428	0.0106757	0.0130093	0.00662572	0.00437506	0.00550039
CDC48	other	0.0194003	0.0274678	ARF2	other	0	0.0029756	0	0	0	0	0	0	0	0	0	0	0	0
CDC53	other	0	0.00224672	ARG1	cont	0.0214874	0.000958319	0	0	0	0	0	0	0	0	0	0	0	0
CDC60	translation	0.00423172	0.00528361	ARG4	cont	0	0	0	0	0	0	0	0	0	0	0	0.00024225	0	0.000121125
CEF1	splicing	0.0146322	0.0256389	ARG5,6	cont	0.000896203	0	0	0	0	0	0	0	0	0	0	0	0	0
CEX1	transport	0.00502922	0.00876756	ARL1	other	0	0.00250637	0	0	0	0	0	0	0	0	0	0	0	0
CHA1	cont	0	0.0140495	ARO1	other	0.0249597	0.0229477	0.00410311	0.00577112	0.00493711	0.00478961	0.00530268	0.00504614	0.0104793	0.00483116	0.00765522	0.00542016	0.00527642	0.00534829
CHC1	transcription	0.00330286	0.0112393	ARO10	cont	0.00472007	0	0	0	0	0	0	0	0	0	0	0	0	0
CHD1	other	0.00810261	0.00625014	ARO2	cont	0.0183787	0.0119308	0.00278508	0.00340593	0.00309551	0	0	0	0.0100794	0.00718141	0.0086304	0.00335995	0.0025672	0.00296357
CHS5	mito	0.0024077	0.0147034	ARO3	cont	0.0130556	0.0152872	0	0	0	0	0	0	0.00791596	0.00552328	0.00671962	0	0	0
CIC1	60S	0.482097	0.116376	ARO4	cont	0.0309246	0.042397	0.00313602	0.0051998	0.00416791	0.00194491	0	0.000972454	0.0271874	0.0149742	0.0210808	0.00303071	0.00270415	0.00286743
CIN8	other	0.00992768	0.00704093	ARO7	cont	0.00160564	0.00178605	0	0	0	0	0	0	0	0	0	0	0	0
CKA1	other	0.0198879	0.00578266	ARO8	cont	0.0110066	0.0101714	0.00169323	0	0.000846615	0.00116603	0.00113165	0.00114884	0.0258548	0.00939335	0.0176241	0.00252953	0.0020216	0.00227557
CKA2	other	0.0301606	0.0110522	ARP2	other	0.0106571	0.0112997	0.00356981	0.00355063	0.00356022	0.00411328	0.00542168	0.00476748	0.00678716	0.00448014	0.00563365	0.00462053	0.00485949	0.00474001
CKB1	other	0.0128422	0.00384922	ARP3	other	0.00945262	0.0114329	0.00316695	0.00301426	0.00309061	0	0	0	0.00585887	0.00434785	0.00510336	0.00316146	0.00325637	0.00320892
CKB2	other	0.00551675	0.00310566	ARP4	other	0.0023416	0.00276965	0.00229055	0.00183547	0.00206301	0.00103785	0.00147032	0.00125409	0.00139288	0.00110608	0.00124948	0	0.00102832	0.00051416
CLF1	splicing	0	0.0028773	ARP7	other	0.0113481	0.0116021	0.0123912	0.0110451	0.0117182	0.0128224	0.0135692	0.0131958	0.00829148	0.00915397	0.00872273	0.00987556	0.0141845	0.01203
CLU1	translation	0.0302764	0.0479283	ARP9	other	0.0161189	0.0216472	0.018918	0.0178473	0.0183827	0.0212657	0.0193512	0.0203084	0.0141243	0.0177048	0.0159146	0.0172247	0.0232944	0.0202596
CMD1	other	0.0141055	0.00755526	ART10	other	0.00203366	0.00285502	0.00235191	0.00209843	0.00222517	0.00227502	0	0.00113751	0.00194171	0.00203966	0.00199069	0.00201082	0.00275932	0.00238507
CMS1	90S	0.023132	0.0182834	ART5	other	0.00201031	0.00256504	0.00342644	0.00245395	0.00294019	0.0038407	0.00353793	0.00368931	0.00202103	0.002439	0.00223001	0.00276618	0.00336646	0.00306632
COP1	other	0.0101684	0.00921475	ARX1	60S	0.0138694	0.0295604	0.0195182	0.0215506	0.0205344	0.0169583	0.0212398	0.019099	0.0106748	0.0129107	0.0117927	0.0131582	0.0216952	0.0174267
COX5A	mito	0	0.000404851	ASC1	40S	0.0908761	0.123273	0.0149438	0.0140493	0.0144966	0.0108041	0.0161312	0.0134677	0.0884093	0.0443002	0.0663547	0.0236798	0.0120444	0.0178621
CPR1	other	0.0030463	0.00662005	ASG1	transcription	0.000836569	0.00271398	0	0.000728796	0.000364398	0	0	0	0	0.000832628	0.000416314	0	0.00136918	0.00068459
CPR6	other	0	0.00213161	ASI1	other	0	0	0	0	0	0	0	0	0	0	0	0	0.00156554	0.000782769
CRM1	transport	0.00380754	0.00299029	ASI3	other	0	0.000747165	0	0	0	0	0	0	0	0	0	0	0	0
CRN1	cont	0.291058	0.00184889	ASK1	other	0	0	0.00154802	0	0.000774011	0	0.00328344	0.00164172	0	0.00158479	0.000792393	0	0	0
CRP1	other	0.023603	0.0610722	ASK10	other	0.00817547	0.0133427	0.0117193	0.0124468	0.012083	0.0135927	0.0119928	0.0127928	0.00913226	0.00891569	0.00902398	0.0100528	0.0114441	0.0107485
CRT10	transcription	0	0.00286866	ASM4	transport	0	0.000170827	0	0	0	0	0	0	0	0	0	0	0	0
CSE2	transcription	0.00536011	0	ASN1	cont	0.0183713	0.00768761	0.00162349	0.00123486	0.00142917	0	0.00109542	0.000547711	0.0141531	0.0091359	0.0116445	0.0023895	0.000889565	0.00163953
CSL4	60S	0.0158161	0.00877295	ASN2	cont	0.0293963	0.0131148	0.0033226	0.00178212	0.00255236	0	0.00287131	0.00143565	0.0299695	0.00950565	0.0197376	0.0056333	0	0.00281665
CSN12	other	0.00643463	0.00283822	ASP1	cont	0	0.00214185	0	0	0	0	0	0	0.00503244	0	0.00251622	0	0	0
CSR1	cont	0.00190166	0	AST1	other	0.00257566	0	0	0	0	0	0	0	0	0	0	0	0	0
CST6	transcription	0	0.00114938	AST2	other	0.00436784	0.00762217	0.00193128	0.00200888	0.00197008	0.00184045	0.00141483	0.00162764	0.00126433	0.00182915	0.00154674	0.00199294	0.00206984	0.00203139
CTF18	other	0.00207696	0.00240694	ATE1	other	0.0104654	0.012574	0.0103733	0.0113107	0.010842	0.0118193	0.0115569	0.0116881	0.0063208	0.00882476	0.00757278	0.0101369	0.0113659	0.0107514
CTK1	transcription	0.00201015	0	ATG11	other	0	0.00228582	0	0.00135777	0.000678887	0	0.00139892	0.000699462	0.00116319	0.00136463	0.00126391	0.00119501	0	0.000597504
CTK3	transcription	0.0170424	0.00638856	ATG19	other	0	0	0.00196715	0	0.000983575	0.00205844	0.0038604	0.00295942	0	0.00155258	0.000776288	0.00194642	0.00223747	0.00209195
CTR1	other	0.00351638	0.00114424	ATG26	other	0.00187194	0.00237579	0	0.00259587	0.00129793	0	0	0	0.00146893	0	0.000734464	0	0.00205467	0.00102734
CUE3	other	0.00445111	0.0032095	ATG3	other	0.000763715	0	0	0	0	0	0	0	0	0	0	0	0	0
CUS1	splicing	0.00187503	0.00351677	ATG32	other	0	0.0806221	0	0	0	0	0	0	0	0	0	0	0	0
CWC15	splicing	0	0.00272874	ATG33	other	0	0	0	7.63127e-05	3.81564e-05	0	0	0	0	0	0	0	0	0
CWC2	splicing	0	0.00528148	ATM1	mito	0	0.00600205	0	0	0	0	0	0	0	0	0	0	0	0
CWC23	splicing	0.000545852	0.191891	ATP1	mito	0.0739039	0.0781549	0.0153286	0.019918	0.0176233	0.0192251	0.0192958	0.0192604	0.033691	0.0258503	0.0297707	0.0207774	0.0264473	0.0236123
CWC25	splicing	0	0.0015574	ATP11	mito	0	0.000712849	0	0	0	0	0	0	0	0	0	0	0	0
CYK3	other	0.000917337	0	ATP12	other	0	0	0	0	0	0	0	0	0.000743963	0	0.000371981	0	0	0
CYR1	cont	0.00320069	0.00281241	ATP15	other	0.0114524	0.00823071	0	0.00290809	0.00145404	0	0.00192605	0.000963023	0.00171285	0.00162204	0.00166744	0.00179466	0	0.000897331
CYS3	cont	0.00172998	0	ATP16	mito	0	0.00282591	0	0	0	0	0	0	0	0	0	0	0	0
CYS4	cont	0.00714471	0.00631353	ATP2	cont	0.0806017	0.0924168	0.0142486	0.0174836	0.0158661	0.0130562	0.016021	0.0145386	0.0437272	0.0288692	0.0362982	0.0209828	0.0189465	0.0199646
DBP10	60S	0.0328209	0.086542	ATP25	cont	0	0.00161914	0	0	0	0	0	0	0	0.00169911	0.000849554	0	0	0
DBP2	mRNA	0.0631561	0.112672	ATP3	other	0.032356	0.0434012	0.0249811	0.0322888	0.028635	0.0239778	0.0293682	0.026673	0.0264009	0.0248413	0.0256211	0.0283796	0.0311674	0.0297735
DBP3	60S	0.312124	0.10622	ATP4	mito	0.00402259	0.00546106	0	0	0	0.00142571	0.00152682	0.00147626	0.00204413	0.00144406	0.00174409	0.001199	0.00105047	0.00112474
DBP5	mRNA	0.00764653	0.00782157	ATP7	mito	0.00876814	0.00395085	0.000649849	0.000989489	0.000819669	0.000766643	0.000873098	0.00081987	0.00199378	0.00113862	0.0015662	0	0.000897122	0.000448561
DBP6	Npa1 complex	1.28684	0.0588901	AVL9	mito	0.00210057	0.00267502	0	0	0	0	0	0	0	0	0	0	0	0
DBP7	Npa1 complex	0.930172	0.0109118	AVO1	mito	0.00292759	0.0012565	0.00127082	0	0.000635412	0.00126983	0.00139079	0.00133031	0	0	0	0.00132458	0.00161222	0.0014684
DBP8	90S	0.0260557	0.0214313	AXL1	other	0.00157171	0.00147291	0	0	0	0	0	0	0	0	0	0.00116908	0.00114617	0.00115762
DBP9	Npa1 complex	0.547281	0.0368663	AZF1	transcription	0	0	0	0	0	0	0	0	0	0	0	0.000622455	0	0.000311228
DCP2	mRNA	0.00226234	0.00120347	BAP3	other	0	0.00157017	0	0	0	0	0	0	0	0	0	0	0	0
DED1	splicing	0.150667	0.13194	BAT1	cont	0.0447205	0.0346687	0.00158156	0.00407673	0.00282914	0.00137293	0.000855013	0.00111397	0.0183304	0.010318	0.0143242	0.0032916	0.00279917	0.00304538
DED81	translation	0.00514629	0	BAT2	other	0.00924478	0.0107273	0.00139132	0.00197966	0.00168549	0.00127645	0	0.000638223	0.0051549	0.00315182	0.00415336	0.00187003	0	0.000935015
DEF1	other	0.00708557	0.0134533	BBC1	other	0.0163994	0.0161666	0.00360074	0.00600151	0.00480113	0.00503552	0.00636399	0.00569976	0.00644155	0.00665116	0.00654635	0.00366597	0.00563405	0.00465001
DHH1	mRNA	0.00925823	0.0118075	BCH1	cont	0	0.00121377	0	0	0	0	0	0	0	0	0	0	0	0
DHR2	90S	0.0115027	0.0101537	BCH2	cont	0	0	0	0.00692591	0.00346296	0.00742276	0	0.00371138	0	0	0	0	0	0
DIG1	transcription	0.00867982	0.00598058	BCK1	other	0.00243531	0.00178267	0	0	0	0	0	0	0.000940643	0	0.000470322	0.00122785	0.000835223	0.00103154
DIM1	40S	0.0119238	0.0487037	BCK2	cont	0.00143152	0.00188565	0.00197443	0.00139494	0.00168468	0.0014716	0.00131209	0.00139185	0	0.00112996	0.000564982	0.00145467	0.00151042	0.00148254
DIP2	90S	0.14285	0.0666201	BDF1	other	0.0105388	0.00785611	0.00425537	0.00366781	0.00396159	0.00530001	0.00568954	0.00549477	0.00262353	0.00298634	0.00280494	0.00365608	0.00548914	0.00457261
DIS3	60S	0.0143818	0.0163431	BDP1	other	0.00129183	0.00151661	0.00185515	0.00165586	0.00175551	0	0.00156122	0.00078061	0.00168721	0.00163518	0.0016612	0.00204879	0	0.00102439
DNM1	other	0.00350013	0.00332148	BEM1	transcription	0.00208081	0.00211078	0	0	0	0	0	0	0	0	0	0.00111032	0	0.000555158
DOP1	other	0.00384847	0	BEM2	other	0.0581999	0.129689	0.0684499	0.0652585	0.0668542	0.0667043	0.0647298	0.065717	0.0533519	0.0554026	0.0543772	0.0706327	0.075288	0.0729604
DOT6	transcription	0.0120773	0.0193845	BEM3	other	0	0	0	0	0	0	0	0	0	0	0	0.00543758	0	0.00271879
DPB4	other	0.00456095	0	BFR1	90S	0.0896497	0.090619	0.0374251	0.0362037	0.0368144	0.0399089	0.0422269	0.0410679	0.0348148	0.0339931	0.034404	0.0315178	0.0444622	0.03799
DPS1	translation	0.00851791	0.0186192	BFR2	other	0.0470677	0.0387863	0.0750856	0.0790876	0.0770866	0.0893506	0.0778725	0.0836116	0.0148145	0.020126	0.0174702	0.0187387	0.0187664	0.0187525
DRS1	60S	0.704254	0.0790375	BGL2	other	0	0.00457511	0.00289703	0.00315369	0.00302536	0.00289185	0.00371436	0.00330311	0.00590429	0.00437036	0.00513733	0.00360756	0.0033515	0.00347953
DSS1	mito	0.00505917	0	BIM1	other	0	0	0	0.00038204	0.00019102	0	0	0	0	0	0	0	0	0
DST1	transcription	0.0030624	0	BIO2	transcription	0	0.00224949	0	0	0	0	0	0	0	0	0	0	0	0
DUS3	other	0.0025341	0	BLM10	cont	0	0.00675073	0	0.00223542	0.00111771	0	0	0	0	0	0	0	0	0
EAF1	other	0.0044648	0.00360333	BMH1	other	0.0905897	0.0717204	0.0356387	0.035756	0.0356973	0.0414901	0.0381139	0.039802	0.157483	0.0812086	0.119346	0.0445356	0.0331615	0.0388485
EAF3	transcription	0.00640529	0.00282519	BMH2	other	0.00669277	0	0	0	0	0	0	0	0.0140318	0	0.00701591	0	0	0
EAP1	other	0.00944377	0.0116791	BMS1	mito	0.134295	0.0726479	0.126027	0.125864	0.125946	0.15199	0.124558	0.138274	0.0420202	0.048701	0.0453606	0.0462274	0.055057	0.0506422
EBP2	60S	0.943398	0.166888	BMT2	mito	0	0	0.00437303	0.00430178	0.00433741	0.00453763	0.00385457	0.0041961	0.00400323	0.00322599	0.00361461	0.00460834	0.00913166	0.00687
ECM1	60S	0	0.00998976	BNA1	cont	0	0	0	0	0	0	0	0	0.00104267	0	0.000521333	0	0	0
ECM16	90/60	0.0516645	0.027573	BNA4	cont	0.00168628	0.00181998	0	0	0	0	0	0	0	0	0	0	0	0
ECM2	splicing	0	0.0058488	BNI1	other	0.00422999	0.00559729	0.00218888	0.00293624	0.00256256	0.00353633	0.00313817	0.00333725	0.00286336	0.00293501	0.00289919	0.00349136	0.00419242	0.00384189
ECM29	other	0	0.00204042	BNI4	other	0.00699403	0.00748993	0.0106032	0.010283	0.0104431	0.00762327	0.0109854	0.00930436	0.00570323	0.00859852	0.00715088	0.00932069	0.00879318	0.00905693
ECM32	translation	0.00714094	0.00710594	BNI5	other	0.00275294	0.00364199	0.00137888	0.00198113	0.00168001	0	0.00167592	0.000837958	0.000967118	0.00151571	0.00124141	0.00219343	0.00145318	0.0018233
ECM33	other	0.01287	0.00794521	BNR1	other	0	0	0	0.00464516	0.00232258	0	0	0	0	0	0	0	0	0
EDC3	mRNA	0.00255411	0.00337309	BOI1	other	0.0067469	0.00556479	0.00529264	0.00355812	0.00442538	0.00436094	0.00460519	0.00448306	0.00341568	0.00451087	0.00396328	0.0048637	0.0048379	0.0048508
EFB1	translation	0.00467922	0.00320925	BOI2	other	0.00408267	0.00311002	0.00285699	0.00216749	0.00251224	0.00378885	0.00396697	0.00387791	0.00154963	0.00291425	0.00223194	0.00289683	0.00388556	0.0033912
EFG1	90S	0.00927102	0.0145093	BRE1	transcription	0.0394122	0.0561715	0.0840812	0.0712793	0.0776802	0.0836084	0.076871	0.0802397	0.0402599	0.0578841	0.049072	0.069403	0.0773427	0.0733729
EFR3	other	0.0123206	0.00886602	BRE2	transcription	0	0.00411317	0.00318089	0.00366883	0.00342486	0.00425626	0.00401233	0.00413429	0.00236089	0.00316809	0.00276449	0.0031712	0.00372714	0.00344917
EFT1	translation	0.145828	0.12235	BRE5	other	0.0594338	0.062138	0.0405763	0.0289895	0.0347829	0.0335221	0.035202	0.034362	0.0148333	0.0235289	0.0191811	0.0289504	0.0302969	0.0296236
EGD2	translation	0.00873294	0.0165974	BRF1	transcription	0	0.000779593	0	0	0	0	0	0	0	0	0	0	0	0
EIS1	other	0	0.0031386	BRO1	other	0.00316576	0	0	0	0	0	0	0	0	0	0	0	0	0
ELP3	transcription	0.00176473	0.0019268	BRP1	other	0	0.00765903	0	0	0	0	0	0	0	0	0	0	0	0
EMG1	90S	0.128107	0.022491	BRR1	splicing	0.00110382	0	0	0	0	0	0	0	0	0	0	0	0	0
ENO1	cont	0	0.00332875	BRR2	splicing	0.00171977	0.243423	0.00342916	0.00363416	0.00353166	0.00374913	0.00189141	0.00282027	0.00250506	0.00212862	0.00231684	0.00197373	0.00335114	0.00266243
ENO2	cont	0.0265041	0.0451086	BRX1	60S	0.198702	0.0485124	0.688109	0.721816	0.704962	0.507169	0.630921	0.569045	0.664814	0.7085	0.686657	0.773137	0.863377	0.818257
ENP1	90/40	0.0690801	0.126215	BSP1	other	0	0.00416079	0.0049131	0.00492912	0.00492111	0	0.0049322	0.0024661	0	0	0	0.00648021	0.00589593	0.00618807
ENP2	90S	0.0940133	0.0720753	BUD13	splicing	0.00120649	0	0	0	0	0	0	0	0	0	0	0	0	0
ENT5	other	0.00453251	0.00169657	BUD2	mito	0.0043179	0.00447183	0.00326763	0.00354234	0.00340499	0.00502339	0.00321145	0.00411742	0.00293149	0.0033126	0.00312204	0.00352072	0.0044515	0.00398611
EPL1	transcription	0.0047039	0.00129059	BUD20	60S	0.0234468	0.0356804	0.0251494	0.0317253	0.0284373	0.0241909	0.0375731	0.030882	0.0205066	0.0269996	0.0237531	0.026923	0.0361716	0.0315473
ERB1	60S	1.28798	0.219925	BUD21	90S	0.00266268	0.00131321	0.00195405	0.00118458	0.00156931	0	0	0	0	0	0	0	0	0
ERV29	other	0.000727231	0	BUD22	90S	0.00380969	0.0324956	0.011179	0.00924855	0.0102138	0.0136605	0.0123539	0.0130072	0	0.0025841	0.00129205	0.00284718	0.00229704	0.00257211
ESF1	90S	0.147628	0.13417	BUD23	90S	0.00223746	0.00320661	0	0	0	0	0	0	0	0	0	0	0	0
ESF2	90S	0.0152669	0.013814	BUD27	translation	0.00145024	0.00125785	0	0	0	0	0	0	0	0	0	0	0	0
ETP1	other	0.00313192	0	BUD3	mito	0.00710845	0.00718182	0.00697326	0.00708991	0.00703159	0.00872963	0.00788739	0.00830851	0.00511773	0.00548986	0.0053038	0.00648841	0.00730833	0.00689837
ETT1	other	0.00300221	0.00266197	BUD31	splicing	0	0.0289459	0.0082221	0.00727263	0.00774737	0	0.0131404	0.00657018	0	0	0	0.0104274	0.00758418	0.00900577
EXO84	splicing	0.0034598	0.00315426	BUG1	other	0.00129631	0	0	0	0	0	0	0	0	0	0	0	0	0
FAA3	cont	0.0136078	0	BUL1	other	0.00448476	0.00450966	0.00401343	0.0025949	0.00330417	0.00312782	0.00285216	0.00298999	0.00161227	0.00276679	0.00218953	0.00305863	0.00319561	0.00312712
FAA4	cont	0.0164391	0.0115912	BUL2	other	0	0.00130261	0.000834093	0	0.000417046	0.000896457	0.0011022	0.000999327	0.00109362	0.00135006	0.00122184	0.00154586	0.00179228	0.00166907
FAF1	90S	0.0151766	0.00272197	BUR2	transcription	0	0.00299839	0	0.00191996	0.000959981	0	0	0	0	0	0	0.00189611	0	0.000948054
FAS1	cont	0.086267	0.11372	BUR6	transcription	0.00281199	0.00244116	0	0	0	0	0.00144234	0.00072117	0	0	0	0	0	0
FAS2	cont	0.0421171	0.0511977	BZZ1	other	0	0.000431529	0	0	0	0	0	0	0	0	0	0	0	0
FBA1	cont	0.00249738	0.0305918	CAB2	cont	0	0.000416583	0	0	0	0	0	0	0	0	0	0	0	0
FCF1	90S	0.00182477	0.000824747	CAB5	cont	0	0.00131359	0	0	0	0	0	0	0	0	0	0	0	0
FCF2	90S	0.0502696	0.0175206	CAF20	mRNA	0	0	0	0.000477726	0.000238863	0	0	0	0	0	0	0	0	0
FIP1	mRNA	0.0027416	0.00173127	CAJ1	other	0.018859	0.0239158	0.00104244	0.00322468	0.00213356	0.00266287	0.00226808	0.00246547	0.00548977	0.00462075	0.00505526	0.00709862	0.00477031	0.00593447
FKS1	cont	0.0136021	0.00948495	CAM1	translation	0.0278085	0.0283148	0.00196104	0.00450675	0.0032339	0.00217268	0.00532047	0.00374658	0.0138961	0.00525032	0.00957322	0.00346488	0.00396661	0.00371574
FOL2	other	0.0078596	0.00538883	CAP1	other	0	0.00209536	0	0.00187689	0.000938446	0	0	0	0.00319358	0	0.00159679	0	0	0
FPR3	other	0.155949	0.157882	CAP2	other	0.00355176	0	0	0	0	0	0	0	0	0	0	0	0	0
FPR4	other	0.0613594	0.0139656	CAR1	cont	0.00121553	0.00197712	0	0	0	0	0	0	0.0042312	0	0.0021156	0.00115458	0	0.000577291
FRS2	translation	0.0045933	0	CAR2	cont	0.0101092	0.00483545	0	0.00230147	0.00115073	0	0	0	0.00965401	0.00263466	0.00614434	0.00207159	0	0.00103579
FUN12	translation	0.120165	0.154375	CAT	cont	0.00390054	0.00441932	0.00682278	0.00529173	0.00605725	0.00519877	0.00684411	0.00602144	0.0054536	0.00430764	0.00488062	0.00935553	0.00391527	0.0066354
FYV6	other	0	0.00333602	CBF1	transcription	0.00545139	0.00291746	0	0	0	0.00129415	0.00108417	0.00118916	0.00374258	0.000970888	0.00235673	0	0	0
FYV7	90S	0.00336275	0	CBF2	transcription	0	0.00132412	0	0	0	0	0	0	0	0	0	0	0.00104509	0.000522545
GAF1	60S	1.49742	0.0492561	CBF5	H/ACA snoRNP	1.67182	0.138023	0.441379	0.314756	0.378067	0.372378	0.295743	0.334061	0.191895	0.213492	0.202694	0.111267	0.150002	0.130634
gag;gag-pol	cont	0	0.214701	CBK1	other	0	0.00322631	0	0	0	0	0	0	0	0.00162006	0.000810032	0	0	0
gag-pol;gag	cont	0	0.288469	CBP2	splicing	0.0036197	0.00851429	0.00182777	0	0.000913887	0.00213449	0.00202908	0.00208179	0	0	0	0.00186747	0.00173121	0.00179934
GAL11	transcription	0.0104057	0.00346491	CBP3	mito	0.0200619	0.0199885	0.011691	0.0144607	0.0130758	0.0125541	0.0156711	0.0141126	0.00944409	0.00841283	0.00892846	0.0160186	0.0197813	0.0179
GAR1	H/ACA snoRNP	1.23218	0.227052	CBR1	cont	0.0588213	0.063832	0	0.00281446	0.00140723	0.000675621	0	0.00033781	0.00230616	0.00417163	0.0032389	0.00675432	0.00903332	0.00789382
GAS1	other	0.00996666	0.0046613	CCC1	other	0	0.00229402	0	0	0	0	0	0	0	0	0	0	0	0
GAT1	transcription	0.00310694	0	CCM1	splicing	0	0	0	0	0	0	0.00209559	0.00104779	0	0	0	0	0	0
GBP2	mRNA	0.0663807	0.0732641	CCP1	mito	0.0023181	0	0	0	0	0	0	0	0	0	0	0	0	0
GCD1	translation	0.00391693	0.00338073	CCR4	transcription	0.00233161	0.0021323	0	0	0	0	0	0	0	0	0	0	0	0
GCD10	translation	0.00505089	0	CCS1	other	0.00367749	0.00189392	0	0	0	0	0	0	0.00293603	0	0.00146801	0	0	0
GCD11	translation	0.183094	0.226614	CCT2	other	0.0373448	0.036113	0.0123845	0.0143092	0.0133469	0.00951146	0.0143227	0.0119171	0.0177993	0.0160582	0.0169287	0.011676	0.012636	0.012156
GCD14	translation	0.00512959	0.00202689	CCT3	other	0.094159	0.106837	0.0366427	0.0382903	0.0374665	0.0327468	0.0469927	0.0398697	0.0404577	0.0355247	0.0379912	0.035987	0.0385094	0.0372482
GCD2	translation	0.00103052	0	CCT4	other	0.03081	0.0286375	0.00982798	0.0121648	0.0109964	0.011356	0.0122049	0.0117804	0.0109157	0.0115286	0.0112222	0.0112487	0.0116345	0.0114416
GCD6	translation	0.00610179	0.00545222	CCT5	other	0.0250787	0.030606	0.0093782	0.0103528	0.00986552	0.00937488	0.0119262	0.0106506	0.00945351	0.00914192	0.00929772	0.00883139	0.00922016	0.00902577
GCD7	translation	0.0051034	0	CCT6	other	0.0148807	0.0219759	0.00765959	0.00780321	0.0077314	0.00565203	0.00907207	0.00736205	0.00879883	0.00795707	0.00837795	0.00863977	0.00821042	0.00842509
GCN1	translation	0.0135568	0.0156216	CCT7	other	0.0246461	0.0292994	0.00730699	0.00869413	0.00800056	0.00827288	0.00865381	0.00846334	0.00928569	0.00683686	0.00806127	0.00839333	0.00824147	0.0083174
GCN2	translation	0	0.00114451	CCT8	other	0.0510027	0.0584747	0.0225795	0.0251007	0.0238401	0.0213384	0.0278901	0.0246142	0.0252505	0.0224782	0.0238644	0.0254433	0.0276765	0.0265599
GCN20	translation	0.00281638	0.00614968	CCW14	other	0	0	0	0	0	0.000756973	0	0.000378486	0.00213108	0	0.00106554	0	0	0
GCR2	transcription	0.00113621	0.000972407	CCZ1	other	0	0	0.000711653	0	0.000355826	0	0	0	0	0	0	0.000797935	0	0.000398968
GDE1	cont	0.00820403	0.00640046	CDC1	other	0	0.00588268	0	0	0	0	0	0	0	0	0	0	0	0
GDH1	cont	0.00204612	0.00231775	CDC10	other	0.00478793	0	0	0	0	0	0	0	0	0	0	0	0	0
GEP3	mito	0.00222984	0.00152408	CDC12	other	0.00514544	0.00385577	0	0	0	0	0	0	0.00171828	0.00165025	0.00168426	0	0.0021128	0.0010564
GET4	other	0	0.000735434	CDC14	other	0	0	0	0.000484139	0.000242069	0	0	0	0	0	0	0	0	0
GFA1	cont	0.0133438	0.0119947	CDC16	other	0.00402649	0.00306669	0.00496952	0.00457099	0.00477025	0.00373383	0.004634	0.00418392	0.00274638	0	0.00137319	0.00359153	0.00364562	0.00361858
GFD1	mRNA	0.00953691	0.0210342	CDC19	cont	0.644123	0.58987	0.128754	0.185374	0.157064	0.145319	0.146585	0.145952	0.626985	0.32547	0.476227	0.221387	0.213075	0.217231
GFD2	other	0.00226866	0	CDC21	cont	0	0.00189121	0	0	0	0	0	0	0.00100517	0.000840461	0.000922815	0	0	0
GIN4	other	0.0207741	0.00748787	CDC23	other	0.00382614	0.00441082	0.00675226	0.00550027	0.00612626	0.00693486	0.00579646	0.00636566	0.00352934	0.00457929	0.00405431	0.0049469	0.00523916	0.00509303
GIS2	other	0	0.00393127	CDC24	other	0	0.00781323	0.0042587	0.00385621	0.00405745	0	0	0	0	0	0	0	0.0043852	0.0021926
GLC7	60S	0.00636451	0.00219524	CDC25	other	0.00128206	0.00236917	0.00185782	0.00186775	0.00186279	0.00199561	0.00180328	0.00189944	0.00126123	0.00150054	0.00138088	0.00175665	0.0019743	0.00186547
GLO3	other	0.0047182	0.0017597	CDC26	other	0	0	0	0.000880365	0.000440183	0	0	0	0	0	0	0	0	0
GLT1	cont	0.00861617	0.00756077	CDC27	other	0.00296798	0.00244454	0.00429229	0.00314268	0.00371749	0.00265899	0.0035503	0.00310465	0.0017416	0.00252593	0.00213376	0.00293838	0.00279513	0.00286676
GND1	cont	0.0075564	0.00793293	CDC28	other	0.0119357	0.0140265	0.00546139	0	0.00273069	0	0	0	0	0	0	0.00675944	0.00768459	0.00722202
GPM1	cont	0.0429672	0.0385699	CDC3	other	0.0215844	0.0238075	0.00795167	0.0104885	0.00922007	0.00635573	0.00625796	0.00630684	0.00865261	0.00744928	0.00805094	0.00990374	0.0101818	0.0100428
GPP1;GPP2	cont	0.00182327	0.00228881	CDC31	other	0.00591899	0.00614543	0.00514888	0.00537548	0.00526218	0	0.00581119	0.00290559	0.00448377	0.00520655	0.00484516	0.00535714	0.00584728	0.00560221
GRH1	other	0.00192499	0.00147585	CDC33	translation	0.0450753	0.0514822	0.021133	0.0226844	0.0219087	0.0228124	0.023552	0.0231822	0.020876	0.0197234	0.0202997	0.0201538	0.0210617	0.0206078
GRS1	translation	0.00268141	0.00235896	CDC34	other	0	0.00176311	0.000308966	0	0.000154483	0	0	0	0	0	0	0	0	0
GSP1;GSP2	transport	0.00215054	0	CDC36	transcription	0	0.000221226	0	0	0	0	0	0	0	0	0	0	0	0
GSY1	cont	0	0.00168041	CDC37	other	0.00641832	0.00518876	0	0	0	0	0	0	0.00653404	0	0.00326702	0	0	0
GUS1	translation	0.020875	0.0176045	CDC39	transcription	0.0092154	0.00917624	0	0.00212765	0.00106383	0.0023556	0.0025823	0.00246895	0.00196636	0.00254861	0.00225748	0.00288997	0.00249925	0.00269461
GVP36	other	0.00280284	0	CDC4	other	0	0	0	0	0	0	0	0	0	0	0	0.000239545	0	0.000119772
HAL5	other	0.00261972	0.0019511	CDC40	mRNA	0	0.00567755	0	0	0	0	0	0	0	0	0	0	0	0
HAS1	60S	1.00857	0.244877	CDC42	other	0	0.00277047	0	0	0	0	0	0	0	0	0	0	0	0
HBB	other	0.00480652	0.00253621	CDC48	other	0.0756665	0.0727043	0.0163687	0.0204656	0.0184172	0.0176603	0.0272386	0.0224495	0.0615963	0.0377799	0.0496881	0.0234969	0.0244837	0.0239903
HCA4;DBP4	90S	0.0485076	0.048259	CDC53	other	0.0231509	0.0353224	0.0155891	0.0148937	0.0152414	0.01844	0.0130485	0.0157442	0.00871575	0.0115538	0.0101348	0.0158547	0.017221	0.0165378
HCR1	translation	0.00323906	0.0044129	CDC55	other	0	0	0	0.00014623	7.31151e-05	0	0	0	0	0	0	0	0	0
HEH2	other	0.0108571	0.00328791	CDC60	translation	0.0425952	0.0495979	0.00302314	0.00455351	0.00378832	0.00127388	0.00194613	0.00161001	0.04885	0.0223577	0.0356038	0.0039493	0.00182141	0.00288536
HEK2	other	0.000931677	0.00211119	CDC73	other	0	0	0	0.000996753	0.000498376	0	0	0	0	0	0	0	0	0
HEL2	other	0.00719587	0.00991422	CDC9	other	0.00533587	0.00813367	0.00349702	0	0.00174851	0.00395434	0.00326482	0.00360958	0.00283207	0.00302463	0.00292835	0.00361284	0.00373697	0.00367491
HER1	other	0.00820689	0.00285037	CDS1	cont	0.136938	0.169797	0.0671394	0	0.0335697	0	0	0	0.0563345	0.0641726	0.0602535	0.0719904	0	0.0359952
HHF1	histone	0.407974	0.182459	CEF1	splicing	0.00533903	0.0156912	0.00315179	0.00330685	0.00322932	0.00332155	0.00305693	0.00318924	0.00149729	0.00286753	0.00218241	0.00403379	0.00250877	0.00327128
HHO1	histone	0.00219283	0	CET1	mRNA	0.0017034	0.00127267	0	0.00061604	0.00030802	0	0	0	0	0	0	0	0	0
HHT1	histone	0.18347	0.0664836	CEX1	transport	0.00184514	0.00177221	0	0	0	0	0	0	0	0	0	0	0.00112717	0.000563586
HIR2	transcription	0.00386547	0	CFT1	mRNA	0.00667294	0.00879186	0.00524705	0.00508625	0.00516665	0.00740964	0.00551906	0.00646435	0.00401104	0.00472872	0.00436988	0.00513068	0.00627788	0.00570428
HIS3	cont	0	0.00668894	CFT2	mRNA	0.00394864	0.00364063	0.00259623	0.00243675	0.00251649	0.00324517	0.00277405	0.00300961	0.00211546	0.00222657	0.00217102	0.00234938	0.00364681	0.0029981
HIS4	cont	0.00270353	0.00260849	CHA1	cont	0.00780827	0.0367967	0.0152559	0.0148403	0.0150481	0.0202473	0.0172452	0.0187462	0.0163099	0.0186607	0.0174853	0.0221207	0.0300179	0.0260693
HMG1	cont	0.00290516	0.000759685	CHC1	transcription	0.0549105	0.0751415	0.0602817	0.0617062	0.0609939	0.0511534	0.0625737	0.0568636	0.0421348	0.0525804	0.0473576	0.0427434	0.054498	0.0486207
HMO1	transcription	0.0538253	0.0239203	CHD1	other	0.00651431	0.0064594	0.00645018	0.00491567	0.00568293	0.00752766	0.00730537	0.00741651	0.00436253	0.00500563	0.00468408	0.00661342	0.00717169	0.00689256
HOM2	cont	0.00154444	0	CHO2	cont	0.00952679	0.0139746	0.00508735	0.00385803	0.00447269	0.00741784	0.00335013	0.00538398	0.00947234	0.00787655	0.00867444	0.00745419	0.0134351	0.0104446
HOS4	other	0	0.000633357	CHS2	mito	0.0012145	0.00173001	0	0	0	0.00141691	0	0.000708456	0	0	0	0.00121079	0.00130029	0.00125554
HOT1	transcription	0	0.000584254	CHS3	mito	0	0.0020582	0	0	0	0	0	0	0	0	0	0	0	0
HPR1	mRNA	0.0190407	0.0112409	CHS5	mito	0.0456606	0.0406323	0.0473302	0.0413773	0.0443538	0.0452025	0.0490763	0.0471394	0.0228866	0.0370881	0.0299873	0.0356412	0.0457768	0.040709
HRB1	mRNA	0.0123661	0.00896773	CIC1	60S	0.282947	0.0872642	1.06642	1.07591	1.07117	1.15794	1.22944	1.19369	1.25519	1.47791	1.36655	1.35143	1.69979	1.52561
HRK1	other	0.0107324	0.00205156	CIN8	other	0.00366002	0.00355842	0.00154513	0.00136311	0.00145412	0.00203697	0.00174637	0.00189167	0.00200901	0.00173921	0.00187411	0.0022858	0.00253196	0.00240888
HRR25	40S	0.0202385	0.0318169	CIR1	mito	0	0.00566416	0	0	0	0	0	0	0.00191657	0	0.000958284	0	0	0
HRT1	other	0	0.0029264	CIR2	mito	0.0034947	0.0033144	0	0.000915605	0.000457803	0	0	0	0.000873292	0.000897759	0.000885525	0.000939344	0.000751586	0.000845465
HSC82	cont	0.0957603	0.123665	CIT1	mito	0.0285738	0.0120745	0.000899228	0.00277893	0.00183908	0.00183323	0	0.000916617	0.00823444	0.00586016	0.0070473	0.00142398	0.000889617	0.0011568
HSH155	splicing	0	0.00841945	CKA1	other	0.0406739	0.0387149	0.0621919	0.0780208	0.0701063	0.0689334	0.066827	0.0678802	0.0824164	0.0772919	0.0798542	0.0796757	0.109772	0.094724
HSL1	other	0.00548816	0.00222793	CKA2	other	0.0356432	0.0347492	0.0556562	0.0671652	0.0614107	0.0540622	0.0625737	0.0583179	0.0691677	0.0651367	0.0671522	0.0757101	0.0973874	0.0865488
HSP10	mito	0.00110794	0.00181795	CKB1	other	0.0226559	0.0256091	0.0476712	0.0513386	0.0495049	0.0504137	0.053448	0.0519308	0.0690459	0.0583716	0.0637087	0.06409	0.0837759	0.0739329
HSP104	other	0.00930338	0.0113479	CKB2	other	0.0182714	0.0201856	0.0359397	0.0402849	0.0381123	0.030581	0.0402947	0.0354379	0.0457433	0.0409439	0.0433436	0.0478971	0.0542548	0.051076
HSP26	cont	0.0168769	0.0250076	CKI1	cont	0.00220096	0	0	0	0	0	0	0	0.000782125	0	0.000391062	0	0	0
HSP42	other	0.00489982	0.00244376	CLA4	other	0.00219472	0.00275558	0.0017653	0.00199294	0.00187912	0.00172724	0.00164605	0.00168665	0.00165215	0.0017214	0.00168678	0.00215787	0.00232318	0.00224052
HSP60	cont	0.00689628	0.0142462	CLC1	other	0.00933952	0.00867602	0.0102722	0.0140834	0.0121778	0.0090793	0.0127698	0.0109246	0.0175639	0.0128411	0.0152025	0.0146435	0.00833152	0.0114875
HSP82	other	0.00179588	0.00310465	CLF1	splicing	0.000457164	0.0179275	0.00040317	0	0.000201585	0	0.000643999	0.000321999	0	0	0	0	0	0
HTA2;HTA1	histone	0.391949	0.105914	CLP1	mRNA	0	0.00361641	0	0.00327234	0.00163617	0	0.00468873	0.00234436	0	0	0	0	0	0
HTB2;HTB1	histone	1.10192	0.228606	CLU1	translation	0.148557	0.233374	0.12274	0.0983928	0.110566	0.125268	0.136434	0.130851	0.0505105	0.0764648	0.0634876	0.0768731	0.0987745	0.0878238
HTZ1	histone	0.0278629	0.00720465	CMD1	other	0.0112409	0.00694947	0.0141925	0.0129972	0.0135949	0.0114095	0.0129348	0.0121721	0.020619	0.0176802	0.0191496	0.00563637	0.0130122	0.00932431
HUA1	other	0.00559319	0.00947079	CMK1	other	0.00105888	0	0.000395413	0	0.000197706	0	0	0	0	0	0	0	0	0
HUA2	other	0.0182778	0	CMP2	other	0	0.00111621	0	0	0	0	0	0	0.000767281	0	0.00038364	0	0	0
HYP2	translation	0.00311251	0.00465729	CMR2	other	0.0273223	0.0069603	0.00386139	0.00383283	0.00384711	0.00557444	0.0037262	0.00465032	0.0026474	0.00303268	0.00284004	0.00325865	0.00455413	0.00390639
IDH1	cont	0.0117314	0.00650079	CMS1	90S	0.00503395	0.00619861	0.0091683	0.00713531	0.0081518	0.0139238	0.0108735	0.0123987	0.00198957	0.00256822	0.00227889	0	0.00265276	0.00132638
IDH2	mito	0.00903674	0.00580984	COF1	other	0.0206421	0.0137459	0.00234019	0.00206143	0.00220081	0.00131879	0.00190625	0.00161252	0.0456724	0.0268123	0.0362423	0.00224738	0.00125568	0.00175153
IDP1	cont	0	0.215766	COG4	other	0	0	0	0.000563663	0.000281832	0	0	0	0	0	0	0	0	0
IFA38;SCRG_02811;SCY_0371	cont	0.00725801	0.00632493	COG7	other	0	0.000248719	0	0	0	0	0	0	0	0	0	0	0	0
IKI3	transcription	0.00209532	0.00552975	COG8	other	0.000984039	0	0	0	0	0	0	0	0	0	0	0	0	0
ILS1	translation	0	0.00279763	COP1	other	0.0791696	0.100736	0.0282223	0.0301477	0.029185	0.0288731	0.0303885	0.0296308	0.035223	0.0288117	0.0320173	0.0329862	0.0360251	0.0345056
ILV2	mito	0.0867049	0.0399252	COQ1	mito	0	0.0012407	0	0	0	0	0	0	0	0	0	0	0	0
ILV3	cont	0.00554429	0.00377218	COQ5	mito	0	0.000682332	0	0	0	0	0	0	0	0	0	0	0	0
IMD2;IMD1	cont	0.0134483	0.0114853	COR1	mito	0.00665157	0.00969451	0	0	0	0	0	0	0.00471651	0.00249246	0.00360448	0.00222437	0.00150369	0.00186403
IMD3	cont	0.480517	0.603256	COX12	mito	0.00159808	0	0	0	0	0	0	0	0	0	0	0	0	0
IMD4	cont	0.0376947	0.033057	COX15	mito	0.00585011	0	0	0	0	0	0	0	0	0	0	0	0	0
IMG2	mito	0	0.00159999	COX20	mito	0.000855957	0	0	0	0	0	0	0	0	0	0	0	0	0
IMH1	other	0.00789917	0.0058141	COX4	mito	0.00509469	0	0	0	0	0	0	0	0	0	0	0	0	0
IMP3	90S	0.032061	0.00976403	COX6	mito	0.00338938	0	0	0	0	0	0	0	0	0	0	0	0	0
IMP4	90S	0.0597283	0.0346829	COY1	other	0.0169906	0.0280921	0.00231071	0.00803077	0.00517074	0.00790027	0.00873687	0.00831857	0.0073427	0.00532005	0.00633138	0.00894155	0.0102118	0.00957666
IOC2	other	0.00413557	0.00161239	CPA2	cont	0.00453778	0.00420682	0	0.00147059	0.000735293	0	0	0	0.00535252	0.0018601	0.00360631	0.00151518	0.000931901	0.00122354
IOC4	other	0	0.000981589	CPR1	other	0.0227389	0.0175092	0.00643075	0.00953455	0.00798265	0.004819	0.00991506	0.00736703	0.0329981	0.0123875	0.0226928	0.00877247	0	0.00438624
IPI3	60S	0.00581589	0.009275	CPR3	other	0.00454013	0	0	0	0	0	0	0	0	0	0	0	0	0
IPP1	other	0.00611202	0.0150291	CPR5	other	0	0	0	0	0	0	0	0	0.00451534	0	0.00225767	0	0	0
ISN1	cont	0	0.0033389	CPR6	other	0.0283556	0.0235879	0.00176891	0.00297409	0.0023715	0.00165906	0.00274124	0.00220015	0.0136292	0.00415947	0.00889431	0.00287306	0.0025657	0.00271938
IST2	cont	0.0320114	0.0253082	CPS1	other	0.0036609	0.00385185	0	0	0	0	0	0	0.003055	0	0.0015275	0	0	0
ISW1	transcription	0.0199902	0.00760324	CRM1	transport	0.0120451	0.0379243	0.00197815	0.00247937	0.00222876	0.00155869	0.0024418	0.00200025	0	0.00174918	0.000874588	0.00225885	0.00224503	0.00225194
ISY1	splicing	0.000379249	0.00202639	CRN1	cont	0.00280824	0.00270405	0	0.00237972	0.00118986	0	0.00270695	0.00135348	0.00290075	0	0.00145037	0.00192833	0	0.000964167
IVY1	other	0	0.00289684	CRP1	other	0.0301124	0.0295356	0.0638633	0.0620239	0.0629436	0.0708784	0.079463	0.0751707	0.0419437	0.0631592	0.0525515	0.0655092	0.0659204	0.0657148
JEM1	other	0.0109429	0.00355097	CRS1	translation	0.0222211	0.0125785	0	0.00164985	0.000824924	0	0.00113872	0.00056936	0.00680766	0.00268446	0.00474606	0	0.00174057	0.000870287
JIP5	60S	0.109879	0.0205056	CRT10	transcription	0.00578371	0.0108642	0.00476551	0.00401266	0.00438908	0.00532093	0.00514421	0.00523257	0	0.0054089	0.00270445	0.00578598	0.00439819	0.00509209
KAP123	transport	0.0120754	0.01428	CRZ1	transcription	0	0.0019395	0	0	0	0	0	0	0	0	0	0	0.00154478	0.000772392
KAP95	transport	0.00291449	0.00356951	CSE1	transport	0.00244008	0	0	0	0	0	0	0	0	0.000804581	0.000402291	0	0	0
KAR2	cont	0.0884233	0.108136	CSE2	transcription	0.00536033	0.00332027	0.00269718	0.00214536	0.00242127	0	0.00319696	0.00159848	0	0	0	0.0025658	0.00243062	0.00249821
KEL1	other	0.00424617	0.00467608	CSE4	other	0.000318977	0	0	0	0	0	0	0	0	0	0	0	0	0
KEL3	other	0	0.000694197	CSL4	60S	0.00211496	0.00224535	0.00126505	0.00186707	0.00156606	0.00145707	0	0.000728535	0.00140822	0.00223774	0.00182298	0.00202717	0	0.00101358
KGD1	mito	0.00437286	0.00368763	CSN12	other	0.00334466	0.00313861	0.00246085	0.00231322	0.00238703	0.00259654	0	0.00129827	0.00224717	0.00219852	0.00222285	0.00251682	0.00243347	0.00247515
KGD2	other	0.00886008	0.00958102	CSR1	cont	0.0102502	0.0200111	0	0.00509391	0.00254695	0.00257436	0.00254689	0.00256063	0.00240348	0.00237326	0.00238837	0.00434386	0	0.00217193
KIN1	other	0.00525132	0	CST26	cont	0.00121751	0.00137414	0	0	0	0	0	0	0	0	0	0	0	0
KIN2	other	0.00379294	0.00486197	CST6	transcription	0.00599912	0.00488961	0.00210586	0.00248799	0.00229693	0.00250508	0.00174537	0.00212523	0.00186406	0.00228699	0.00207552	0.00269256	0.00195934	0.00232595
KIN4	other	0.0072863	0.0033414	CTF18	other	0.00429506	0.00279063	0.00247435	0	0.00123717	0.00258933	0.00300715	0.00279824	0	0.0028059	0.00140295	0.00273519	0.00294615	0.00284067
KIP2	other	0.0037317	0.00205895	CTF4	other	0	0	0	0	0	0	0	0	0.000782346	0	0.000391173	0	0	0
KIP3	other	0.00147124	0.0023056	CTF8	other	0	0.000905889	0	0	0	0	0	0	0	0	0	0	0	0
KOG1	other	0.00185442	0.0039448	CTI6	transcription	0	0	0	0	0	0	0.00277246	0.00138623	0.00245931	0	0.00122965	0	0	0
KRE33	90S	0.239988	0.123886	CTK1	transcription	0.00546358	0.00648197	0.00469354	0.00424061	0.00446708	0.0046063	0.00526545	0.00493588	0.00331338	0.0041381	0.00372574	0.00349439	0.0047037	0.00409904
KRI1	90S	0.116525	0.405728	CTK2	transcription	0	0	0	0.00207352	0.00103676	0	0.00232157	0.00116078	0	0	0	0	0.00210508	0.00105254
KRR1	90S	0.121628	0.28535	CTK3	transcription	0.00258976	0.00253789	0.00191218	0.00194703	0.0019296	0.00198807	0.00216781	0.00207794	0.00161255	0.00168043	0.00164649	0.00187802	0.00191519	0.00189661
KRS1	translation	0.00731323	0.00821502	CTR1	other	0.00243245	0.00273497	0	0	0	0	0	0	0	0	0	0	0	0
KRT1	cont	0.679606	1.3055	CTR9	transcription	0.00475333	0.002557	0.00200497	0.0020229	0.00201393	0.00204396	0.00243002	0.00223699	0	0.00125365	0.000626826	0	0.00232323	0.00116162
KRT10	cont	0.258766	0.530653	CTSD	other	0	0	0	0.00198255	0.000991277	0.00218995	0.00146903	0.00182949	0	0.00158216	0.000791078	0.0017736	0.0141032	0.00793842
KRT2	cont	0.121243	0.340303	CTT1	cont	0.00027373	0	0	0	0	0	0	0	0	0	0	0	0	0
KRT9	cont	0.490177	0.875591	CUB1	other	0.00100137	0.000777712	0.000484647	0.000524253	0.00050445	0	0	0	0.0010394	0	0.000519699	0.000608365	0	0.000304183
KSP1	other	0.00195418	0.00355635	CUE3	other	0	0.00258874	0.000626694	0	0.000313347	0	0	0	0	0	0	0	0	0
KTR1	other	0.00168814	0	CUE5	other	0.00543046	0.00316779	0	0.00119661	0.000598307	0.0012123	0.00133607	0.00127419	0.00525233	0	0.00262616	0	0.000993593	0.000496796
KTR3	other	0.00338712	0.0021653	CUP1-2;CUP1-1	other	0.00029823	0	0	0	0	0	0	0	0	0	0	0	0	0
LAT1	cont	0.16117	0.22694	CUS1	splicing	0.00435477	0.00475744	0.0024317	0	0.00121585	0.00188404	0.00284692	0.00236548	0.00187143	0	0.000935714	0.00246958	0.00227018	0.00236988
LCP5	90S	0.0832907	0.0647411	CWC15	splicing	0.000651049	0.00473051	0	0	0	0	0	0	0	0	0	0	0	0
LEA1	splicing	0	0.000880401	CWC2	splicing	0	0.0133285	0	0	0	0	0	0	0	0	0	0	0	0
LEO1	transcription	0.00271211	0	CWC22	splicing	0	0.00247658	0	0	0	0	0	0	0	0	0	0	0	0
LGE1	transcription	0.00180852	0.00299104	CWC23	splicing	0	0.0525751	0	0	0	0	0	0	0	0	0	0	0	0
LHP1	other	0.143987	0.013789	CWP1	other	0	0	0	0.000212879	0.000106439	0	0	0	0	0	0	0	0	0
LIP5	mito	0.0177798	0.00960044	CYC8	transcription	0.0018762	0.00212605	0	0	0	0	0	0	0.00111938	0.00186487	0.00149212	0.000620816	0	0.000310408
LOC1	60S	0.142858	0.0517927	CYK3	other	0.00157642	0.00165013	0.00242049	0.0022656	0.00234304	0.00217684	0.00264386	0.00241035	0.00180745	0.00172568	0.00176657	0.00230686	0.00223463	0.00227074
LPD1	mito	0.0111421	0.0322791	CYR1	cont	0.0159081	0.0258626	0.0298599	0.0219723	0.0259161	0.0300615	0.0224445	0.026253	0.0180064	0.0203539	0.0191802	0.0246436	0.0254298	0.0250367
LRP1	60S	0.0111093	0.00964466	CYS3	cont	0.0185975	0.0149006	0.00538254	0.00498308	0.00518281	0.00272445	0.00493414	0.00382929	0.0334911	0.0195366	0.0265138	0.00727385	0.00425949	0.00576667
LSB1	other	0.00356107	0	CYS4	cont	0.219927	0.114472	0.0175886	0.0250468	0.0213177	0.014887	0.0221806	0.0185338	0.0770826	0.0426974	0.05989	0.0328965	0.0228871	0.0278918
LSB3	other	0.011758	0.0100662	CYT1	mito	0.0134008	0	0	0	0	0	0	0	0	0	0	0	0	0
LSG1	60S	0.00771725	0.094381	DAD2	other	0	0	0	0	0	0	0.00396956	0.00198478	0	0	0	0	0	0
LSM12	other	0.00471759	0.00215791	DAD3	other	0	0	0	0	0	0	0.00461627	0.00230813	0	0	0	0.0021923	0	0.00109615
LSM2	splicing	0	0.00656343	DAK1	cont	0.0151487	0.0202165	0	0.00234278	0.00117139	0.00156885	0.00366058	0.00261472	0.0100899	0.00402159	0.00705575	0	0	0
LSM6	splicing	0.00214678	0.00432647	DAM1	other	0	0	0	0	0	0	0	0	0	0	0	0	0.00162557	0.000812787
LSM8	splicing	0.00124094	0	DBF2	other	0	0.00307813	0	0	0	0	0	0	0	0	0	0.00190528	0.00240847	0.00215688
LSP1	other	0.00646939	0.00821214	DBP1	translation	0	0	0	0	0	0.000848596	0	0.000424298	0	0	0	0	0	0
LTV1	40S	0	0.0248272	DBP10	60S	0.0688195	0.0860305	0.831372	1.03386	0.932618	0.716269	0.961698	0.838984	0.118512	0.112733	0.115623	0.124752	0.104721	0.114737
LUC7	splicing	0	0.00175118	DBP2	mRNA	0.230826	0.234292	0.250433	0.232734	0.241584	0.243499	0.263125	0.253312	0.189541	0.195914	0.192727	0.245611	0.258387	0.251999
LYS12	cont	0.0198773	0.00508344	DBP3	60S	0.0331727	0.0205038	0.0217305	0.0182633	0.0199969	0.031565	0.0205789	0.0260719	0.0164041	0.0180729	0.0172385	0.0212395	0.0221729	0.0217062
LYS20	cont	0.0047039	0.00231374	DBP5	mRNA	0.0226287	0.0291129	0.00370258	0.00490233	0.00430246	0.00198747	0.00540601	0.00369674	0.0123143	0.00809292	0.0102036	0.00445422	0.00551191	0.00498307
MAE1	cont	0	0.00167477	DBP6	Npa1 complex	0.662763	0.0487073	0.354466	0.232893	0.29368	0.337007	0.274	0.305504	0.106466	0.10874	0.107603	0.06409	0.0691913	0.0666406
MAG2	other	0.00220411	0.00137715	DBP7	Npa1 complex	0.367022	0.0460444	0.132463	0.103063	0.117763	0.0780684	0.0799166	0.0789925	0.121232	0.141881	0.131556	0.0796398	0.0758159	0.0777279
MAK11	60S	0.0910445	0.0186768	DBP8	90S	0.00586421	0.00833376	0	0.00618594	0.00309297	0.00950873	0	0.00475437	0.00606104	0.00781081	0.00693593	0.00737273	0.00751845	0.00744559
MAK16	60S	0.290125	0.0387628	DBP9	Npa1 complex	0.40328	0.0412965	0.352111	0.289413	0.320762	0.177811	0.131669	0.15474	0.684643	0.678592	0.681617	0.630499	0.603153	0.616826
MAK21	60S	1.06235	0.124211	DCC1	mRNA	0	0	0	0.000893644	0.000446822	0	0	0	0	0	0	0	0	0
MAK5	60S	0.858261	0.0367723	DCP1	other	0.0022357	0.00176356	0	0	0	0	0	0	0	0	0	0	0	0
MAP2	translation	0	0.00182772	DCP2	cont	0.000490741	0.0023627	0	0	0	0	0	0	0	0	0	0	0	0
MBF1	transcription	0	0.00692682	DCS1	other	0.00123932	0	0	0	0	0	0	0	0.00163337	0	0.000816686	0	0	0
MCK1	other	0.00164992	0	DDI1	splicing	0	0.00229207	0	0	0	0	0	0	0	0.000931228	0.000465614	0	0.00162956	0.000814779
MCM10	other	0.00339239	0.00289171	DDR48	translation	0.0151384	0.00527609	0.00209054	0.00210904	0.00209979	0.00312809	0.00327172	0.0031999	0.0121985	0.00812962	0.0101641	0.00389161	0.00385823	0.00387492
MCM3	other	0.00337569	0	DED1	mRNA	0.175385	0.251796	0.295739	0.24241	0.269074	0.218028	0.225429	0.221728	0.192765	0.177963	0.185364	0.248301	0.263433	0.255867
MCM4	other	0.0037317	0.00162504	DED81	other	0.0874391	0.0730978	0.0146201	0.021739	0.0181796	0.0143237	0.0257682	0.020046	0.0482429	0.0290445	0.0386437	0.0149366	0.0217159	0.0183262
MCM6	other	0.00761523	0.00415837	DEF1	mRNA	0.00248833	0.00430875	0.00214851	0.00244918	0.00229884	0.00231993	0.00247084	0.00239538	0.00297369	0.00293386	0.00295378	0.00198121	0.00174989	0.00186555
MCX1	mito	0.00268532	0	DEP1	90S	0.00636427	0.0086369	0.00962141	0.00808184	0.00885163	0.0087646	0.00615722	0.00746091	0.00583062	0.00703132	0.00643097	0.00786254	0.00868915	0.00827584
MDJ1	mito	0.0288424	0.00593836	DET1	other	0.00123102	0	0	0	0	0	0	0	0	0	0	0	0	0
MDN1	60S	0.00412594	0.0233516	DFM1	transcription	0	0.00281779	0	0	0	0	0	0	0	0	0	0	0.00138093	0.000690464
MDR1	other	0.000892133	0	DGR2	40S	0.000669637	0.00109033	0	0.000761595	0.000380798	0.000633442	0	0.000316721	0	0	0	0.00067702	0	0.00033851
MDS3	other	0	0.00260385	DHH1	90S	0.0152464	0.0176326	0.00328384	0.00435257	0.00381821	0.0032066	0.00436243	0.00378451	0.00624658	0.00514372	0.00569515	0.00556669	0.00514486	0.00535578
MED4	transcription	0.250536	0.0985785	DHR2	60S	0.00319117	0.00383726	0.00498279	0.00428527	0.00463403	0.00580063	0.00488867	0.00534465	0	0	0	0	0	0
MED7	transcription	0.00292081	0.00248999	DID2	cont	0	0.00688485	0	0	0	0	0	0	0	0	0	0	0	0
MED8	transcription	0	0.00126291	DIG1	other	0.0121993	0.0171971	0.0119886	0.0107529	0.0113707	0.0085619	0.0160605	0.0123112	0.00829481	0.0130377	0.0106663	0.0145185	0.0173229	0.0159207
MET10	other	0.0028388	0	DIM1	translation	0.00835394	0.00649739	0.00446893	0.004349	0.00440896	0.00517522	0.00426293	0.00471908	0.0041361	0.00405369	0.0040949	0.00431092	0.00443235	0.00437164
MEX67	60S	0.00185457	0.00440075	DIP2	other	0.0432928	0.0379935	0.0678946	0.0664502	0.0671724	0.0888589	0.0720228	0.0804408	0.013735	0.0150952	0.0144151	0.0122165	0.014198	0.0132072
MFT1	transcription	0.00409088	0.0023889	DIS3	transcription	0.00930206	0.0103294	0.00686054	0.0071336	0.00699707	0.00668627	0.00735957	0.00702292	0.00447125	0.00552547	0.00499836	0.0057993	0.0076437	0.0067215
MGM101	mito	0.0291675	0.028778	DJP1	other	0.00650307	0.00582536	0	0	0	0	0	0	0	0	0	0	0	0
MHP1	other	0	0.00164321	DLD1	cont	0.00202316	0.00208152	0	0	0	0.00104534	0	0.000522669	0.0012013	0.00125278	0.00122704	0	0	0
MIR1	mito	0.0121431	0.00625202	DLD3	cont	0.00543193	0.00320337	0	0	0	0	0.00261446	0.00130723	0.00667916	0.00269256	0.00468586	0	0.00218851	0.00109426
MIS1	mito	0.133924	0.145356	DNF1	other	0.00299089	0.0107423	0	0	0	0.00108386	0	0.000541928	0.00141714	0	0.00070857	0.00146271	0.00164607	0.00155439
MKT1	other	0.0131345	0.00624288	DNF2	other	0	0.00364454	0	0	0	0	0	0	0	0	0	0	0	0
MLC1	other	0.00569732	0.00439975	DNM1	mito	0.00304605	0.00705342	0	0	0	0	0	0	0	0	0	0.0012672	0	0.000633599
MLP2	transport	0	0.000754524	DOP1	other	0.00237031	0.00503433	0.00162232	0.0016856	0.00165396	0.00156836	0.00114161	0.00135498	0.00151507	0.00103224	0.00127365	0.00150052	0.00144371	0.00147211
MMS1	other	0	0.00522749	DOS2	other	0.00205981	0	0	0	0	0	0	0	0	0	0	0	0	0
MNN1	other	0.00345318	0	DOT5	other	0	0.00387269	0	0	0	0	0	0	0	0	0	0	0	0
MNN10	other	0	0.00256615	DOT6	transcription	0.00399469	0.00450605	0.00318639	0.00242228	0.00280434	0.00264839	0.00261641	0.0026324	0.00289155	0.00274258	0.00281706	0.00317719	0.00423439	0.00370579
MNN11	other	0.00381807	0.00319559	DPB2	other	0	0.0072599	0.00405619	0.00339571	0.00372595	0	0.00342936	0.00171468	0.00248628	0.00277829	0.00263229	0.00315137	0.00341418	0.00328277
MNP1	mito	0.00985937	0.0130575	DPB4	other	0	0.00132487	0	0	0	0	0	0	0	0	0	0	0	0
MNR2	other	0	0.000720716	DPH1	cont	0	0	0	0.0003346	0.0001673	0	0	0	0	0	0	0	0	0
MOT2	transcription	0.0017378	0.00124026	DPH2	cont	0.001681	0	0	0	0	0	0	0	0	0.000284589	0.000142294	0	0	0
MPD1	other	0.0282977	0.0105368	DPM1	cont	0.0103317	0.0241641	0	0	0	0	0	0	0.0038765	0	0.00193825	0.00144288	0.00108054	0.00126171
MPM1	mito	0.00592588	0	DPS1	translation	0.0439435	0.0360385	0.0103555	0.0107654	0.0105604	0.0110844	0.0127734	0.0119289	0.033861	0.0175175	0.0256893	0.01089	0.0131882	0.0120391
MPP10	90S	0.174126	0.0444059	DRE2	other	0	0.00103745	0	0	0	0	0	0	0	0	0	0	0	0
MPP6	other	0.00681562	0.00505288	DRS1	60S	0.244567	0.0917173	0.404075	0.382676	0.393375	0.401548	0.414764	0.408156	2.08029	2.27318	2.17674	2.2133	2.84321	2.52826
MRD1	90S	0.0711341	0.0463462	DRS2	other	0.00146163	0.00321247	0	0	0	0	0	0	0	0	0	0	0	0
MRH1	other	0.176188	0.080617	DSF2	other	0	0	0.00118137	0.00119968	0.00119052	0.00130988	0	0.000654941	0	0.00114935	0.000574677	0.00143909	0.00117411	0.0013066
MRM1	mito	0.00547311	0	DSK2	other	0	0.00933571	0.00274249	0.00459738	0.00366994	0.00235899	0.00688476	0.00462187	0.0070209	0.00583606	0.00642848	0.001985	0.00279689	0.00239095
MRP1	mito	0.00204913	0.0105196	DSS1	mito	0.00626439	0	0	0.00157046	0.00078523	0	0	0	0	0	0	0	0	0
MRP20	mito	0.0102473	0.00793193	DST1	transcription	0.0185711	0.0291858	0.00362007	0.0085534	0.00608673	0.00417026	0.00415825	0.00416425	0.00397487	0.00357263	0.00377375	0.00645408	0.00379727	0.00512567
MRP4	mito	0	0.00212284	DUF1	other	0.000600617	0	0	0	0	0	0	0	0	0	0	0	0	0
MRP51	mito	0.000288048	0.000615294	DUG1	cont	0.00736175	0.00458428	0.00884901	0	0.00442451	0.00392522	0	0.00196261	0.0369677	0.0266874	0.0318275	0	0.00493034	0.00246517
MRP7	mito	0.012817	0.00861812	DUR1,2	cont	0	0.000503478	0	0	0	0	0	0	0	0	0	0	0	0
MRPL1	mito	0.00473174	0.00585995	DUS3	other	0.00528204	0.00295574	0	0.00126312	0.00063156	0	0	0	0.001463	0	0.000731501	0	0	0
MRPL10	mito	0.00277846	0.007966	DYS1	cont	0.0213376	0.0121776	0.00211058	0	0.00105529	0	0	0	0.00971826	0.00497495	0.00734661	0.0024121	0.00168582	0.00204896
MRPL11	mito	0.0110002	0.00487813	EAF1	transcription	0.0402186	0.0331696	0.0226839	0.0267707	0.0247273	0.0316672	0.0308391	0.0312532	0.0103148	0.0075172	0.00891599	0.010703	0.01585	0.0132765
MRPL13	mito	0.004545	0.0167189	EAF3	transcription	0.0107643	0.0105581	0.00987629	0.0103398	0.010108	0.0111008	0.0106125	0.0108567	0.00656395	0.00775439	0.00715917	0.00761097	0.0105974	0.00910416
MRPL15	mito	0	0.00330094	EAF5	transcription	0	0.00196606	0.00155357	0	0.000776787	0	0	0	0	0	0	0	0	0
MRPL17	mito	0.011758	0.0084271	EAF6	transcription	0	0	0.00193733	0	0.000968666	0.0027705	0	0.00138525	0	0	0	0	0	0
MRPL19	mito	0.00871804	0	EAF7	transcription	0	0	0.000595265	0	0.000297632	0	0	0	0	0	0	0	0	0
MRPL22	mito	0	0.00353719	EAP1	other	0.0127538	0.0137805	0.00812992	0.00977118	0.00895055	0.00592192	0.00830094	0.00711143	0.00514847	0.00688945	0.00601896	0.008981	0.00568374	0.00733237
MRPL23	mito	0	0.067185	EBP2	60S	0.367911	0.0469403	0.428235	0.476415	0.452325	0.319868	0.342447	0.331157	0.584392	0.535034	0.559713	0.558514	0.325725	0.44212
MRPL24	mito	0.000852453	0.000925859	EBS1	other	0.00412152	0.00475052	0.00480188	0.00519055	0.00499621	0.00471792	0.0052565	0.00498721	0.00302642	0.00348433	0.00325537	0.00445868	0.00549949	0.00497909
MRPL3	mito	0.00886279	0.0143088	ECM1	60S	0.0125129	0.00959673	0.00441668	0.0047452	0.00458094	0.00425981	0.00619964	0.00522972	0.00379431	0.00561695	0.00470563	0	0.00437863	0.00218931
MRPL31	mito	0	0.000515221	ECM14	other	0	0	0.00865189	0.00554981	0.00710085	0.00630601	0.00706325	0.00668463	0	0	0	0	0	0
MRPL35	mito	0.0149244	0.0101267	ECM16	90/60	0.0161967	0.0266735	0.039639	0.0448252	0.0422321	0.0348087	0.0375548	0.0361818	0.0224734	0.0176325	0.020053	0.0290411	0.0185914	0.0238163
MRPL36	mito	0.00905269	0.00628609	ECM2	splicing	0	0.00956739	0.00110379	0	0.000551897	0	0	0	0	0	0	0	0	0
MRPL37	mito	0	0.00290862	ECM21	other	0.00443093	0.00742674	0.00513361	0.00509084	0.00511222	0.00391593	0.00505667	0.0044863	0.00368398	0.00456735	0.00412566	0.00536995	0.00522829	0.00529912
MRPL4	mito	0.014529	0.022843	ECM25	other	0	0.00135932	0	0	0	0	0	0	0	0	0	0	0	0
MRPL40	mito	0.00557288	0.00784738	ECM29	other	0.00604737	0.00764699	0.00174742	0.00174745	0.00174744	0.00204773	0.00221877	0.00213325	0.00164572	0.00165424	0.00164998	0.0018479	0.00221874	0.00203332
MRPL6	mito	0	0.00101971	ECM31	cont	0	0	0	0	0	0	0	0	0.000446195	0	0.000223097	0	0	0
MRPL7	mito	0.00270413	0	ECM32	translation	0.0236018	0.0169496	0.00711708	0.00476739	0.00594223	0.00560832	0.00684352	0.00622592	0.00313902	0.00481593	0.00397748	0.00658063	0.00738389	0.00698226
MRPL8	mito	0	0.00291976	ECM33	other	0.0105594	0.0151676	0.00172482	0	0.000862412	0.00201932	0	0.00100966	0.0105169	0.00643643	0.00847669	0.00196031	0	0.000980153
MRPS17	mito	0.00191024	0.00269442	EDC3	mRNA	0.0028172	0.0035175	0	0	0	0	0	0	0.00157128	0.00134102	0.00145615	0.00160407	0.00156072	0.0015824
MRPS18	mito	0.00230102	0.00413094	EDE1	mito	0.0315077	0.0193845	0.00416591	0.0051334	0.00464966	0.00285983	0.00652894	0.00469439	0.00500668	0.0043352	0.00467094	0.00301472	0.00314909	0.0030819
MRPS35	mito	0	0.00304089	EFB1	translation	0.100548	0.0774553	0.0241399	0.0268632	0.0255016	0.0241199	0.0248969	0.0245084	0.0830976	0.0523164	0.067707	0.0309096	0.0259536	0.0284316
MRPS5	mito	0	0.00367009	EFG1	90S	0.00577035	0.0124717	0.0073342	0.00734243	0.00733831	0.0053034	0.00577855	0.00554097	0.00298981	0.00295807	0.00297394	0.00257871	0.00228322	0.00243097
MRPS8	mito	0.000533694	0.00201399	EFM1	other	0	0.00171429	0	0	0	0	0	0	0	0	0	0	0	0
MRT4	60S	0.315449	0.329856	EFM5	other	0.000820705	0	0	0	0	0	0	0	0	0	0	0	0	0
MSB1	other	0.00376571	0.00348383	EFR3	other	0.0176949	0.0165118	0.0158884	0.014686	0.0152872	0.0117652	0.0166955	0.0142304	0.0137682	0.0137	0.0137341	0.0176341	0.0192394	0.0184368
MSC3	other	0.0125814	0.00725288	EFT1	translation	0.554077	0.50223	0.0953201	0.113561	0.104441	0.0896019	0.106196	0.0978991	0.318283	0.199392	0.258838	0.115243	0.11988	0.117562
MSH2	other	0.00458518	0	EGD1	translation	0.0369945	0	0.00421489	0	0.00210744	0	0	0	0	0.00972641	0.0048632	0.00718982	0.00411152	0.00565067
MSL5	splicing	0.00411029	0.0042205	EGD2	translation	0.0628488	0.0876478	0.024894	0.0386693	0.0317817	0.0176221	0.0585584	0.0380902	0.0600011	0.0536459	0.0568235	0.0379847	0.0333245	0.0356546
MSN4	transcription	0.00762185	0.00552374	EGO4	other	0.00274332	0	0	0	0	0	0	0	0.000787774	0	0.000393887	0	0	0
MSO1	other	0.0010278	0	EHT1	cont	0.00406512	0.00348041	0	0	0	0	0	0	0	0	0	0	0	0
MSS116	mito	0.477417	0.07254	EIS1	other	0.0178881	0.0306519	0.0103883	0.0100629	0.0102256	0.00902193	0.0117501	0.010386	0.0110154	0.0113555	0.0111855	0.0111032	0.0144836	0.0127934
MTC5	other	0.00263251	0.00110719	ELO2	cont	0	0.00956965	0	0	0	0	0	0	0	0.00274208	0.00137104	0.00257605	0.00420644	0.00339124
MTF2	mito	0.00286348	0	ELO3	cont	0	0	0	0.00116206	0.000581028	0.00102933	0	0.000514665	0	0.00127463	0.000637316	0	0.00148232	0.000741158
MTR3	mRNA	0.002679	0.00163356	ELP2	transcription	0.00457766	0.00501808	0.00350196	0.00388158	0.00369177	0.00402444	0.00524212	0.00463328	0.0024078	0.00303482	0.00272131	0	0.00236412	0.00118206
MTR4	60S	0.0272474	0.0818396	ELP3	transcription	0.0231186	0.0216712	0.0154702	0.0148358	0.015153	0.018488	0.0170313	0.0177597	0.0136425	0.0156074	0.0146249	0.0169445	0.0185371	0.0177408
MUD2	splicing	0	0.00330758	ELP4	transcription	0.00564902	0.00519847	0.0053621	0.00669609	0.0060291	0.00364827	0.00494757	0.00429792	0.00316915	0.00508686	0.00412801	0.00510127	0.00496812	0.0050347
MVP1	other	0	0.00174091	ELP6	transcription	0	0.00280786	0	0	0	0	0	0	0	0	0	0	0	0
MYO1	other	0.00707474	0	EMC1	other	0	0.00232373	0	0	0	0	0	0	0	0	0	0	0	0
MYO2	cont	0.0140259	0.018534	EMC2	other	0	0.0035618	0	0	0	0	0	0	0	0	0	0	0	0
MYO3	other	0.00899551	0.00487926	EMG1	90S	0.0249032	0.00678112	0.0330128	0.0831961	0.0581044	0.038366	0.0549496	0.0466578	0.00625877	0.0079872	0.00712298	0.00220982	0.00291427	0.00256205
MYO5	other	0.0156295	0.00783109	EMI1	other	0	0	0	0.000227003	0.000113502	0	0	0	0	0	0	0	0	0
NAB2	mRNA	0.00422119	0.011543	EMI2	cont	0.00277571	0	0	0	0	0	0	0	0	0	0	0	0	0
NAB3	mRNA	0.00267163	0	EMP24	other	0.00233984	0.00182434	0	0	0	0	0	0	0	0	0	0	0	0
NAB6	mRNA	0.00195508	0.0034237	EMP47	other	0	0.00256294	0	0	0	0	0	0	0.00136574	0	0.00068287	0	0	0
NAM2	mito	0.0179724	0.000980825	EMP65	other	0	0	0	0.00018042	9.02099e-05	0	0	0	0	0	0	0	0	0
NAM7	other	0.0054209	0.00592872	EMW1	other	0	0	0	0.000186821	9.34104e-05	0	0	0	0	0	0	0	0	0
NAM8	splicing	0	0.00105328	ENA5;ENA2;ENA1	other	0	0.00359407	0.00103066	0	0.000515332	0	0	0	0	0	0	0	0.00113292	0.000566459
NAM9	mito	0.00341571	0.00886426	END3	other	0.0553306	0.0532657	0.012354	0.0201002	0.0162271	0.0195753	0	0.00978765	0	0.0159004	0.00795022	0.0187121	0.0172003	0.0179562
NAN1	90S	0.209186	0.134996	ENO1	cont	0.0208654	0.0129365	0.00538443	0.00366441	0.00452442	0.00688842	0.0017641	0.00432626	0.0516769	0.0263746	0.0390258	0.00514298	0.00424433	0.00469365
NAP1	other	0.00404363	0	ENO2	cont	0.510739	0.414544	0.131358	0.106428	0.118893	0.103895	0.110838	0.107366	1.14297	0.694806	0.918889	0.207569	0.107081	0.157325
NAT1	other	0.00349215	0.112604	ENP1	90/40	0.0226882	0.0126958	0.0215223	0.0265171	0.0240197	0.0263872	0.0231797	0.0247835	0.00630197	0.0101942	0.00824809	0.00678353	0.00735646	0.00706999
NAT5	other	0.000785734	0.00795986	ENP2	90S	0.0189596	0.0121407	0.0232953	0.0254571	0.0243762	0.027422	0.0222878	0.0248549	0.00391876	0.00610064	0.0050097	0.004696	0.00452696	0.00461148
NBA1	other	0	0.00180216	ENT1	other	0	0	0	0.000421212	0.000210606	0	0	0	0.00103115	0.00054926	0.000790203	0	0	0
NCE102	other	0.00574321	0	ENT2	other	0.00293589	0	0	0	0	0	0	0	0	0	0	0	0	0
NET1	other	0.0110681	0.00484744	ENT3	other	0.00155306	0	0	0	0	0	0	0	0	0	0	0	0	0
NEW1	90S	0.0592769	0.0323355	ENT5	other	0.00250677	0.00348026	0	0.00228955	0.00114478	0.00177248	0	0.00088624	0	0	0	0.00155345	0.00165342	0.00160343
NFS1	mito	0	0.00172864	ENV10	other	0	0	0	0.000571835	0.000285917	0	0	0	0	0	0	0	0	0
NGG1	other	0.00138869	0	EPL1	transcription	0.00870792	0.0186195	0.00816879	0.0110264	0.0095976	0.00516938	0.0050112	0.00509029	0.00234626	0.00319367	0.00276997	0.00249161	0.00351458	0.0030031
NHP2	H/ACA snoRNP	0.244111	0.0557347	EPO1	other	0.000895468	0	0	0	0	0	0	0	0	0	0	0	0	0
NHP6B	transcription	0.0174126	0	EPS1	other	0.0187554	0.0154625	0.00274522	0.00220245	0.00247383	0.00185165	0.00123521	0.00154343	0.00250473	0.00273283	0.00261878	0.00489305	0.00753243	0.00621274
NIP1	translation	0.0182297	0.0140671	ERB1	60S	0.594323	0.156468	2.60473	2.6268	2.61576	3.29058	2.72221	3.00639	3.02603	3.52448	3.27526	3.33382	4.23822	3.78602
NIP7	60S	0.160945	0.0521246	ERG1	cont	0.00241019	0	0	0	0	0	0	0	0	0	0	0	0	0
NMA1	cont	0.00719812	0.00412092	ERG10	cont	0.0498702	0.0244627	0.00243903	0	0.00121952	0.00211701	0	0.0010585	0.02816	0.016239	0.0221995	0.00460547	0.0031806	0.00389304
NMA2	cont	0.00404935	0.00359907	ERG11	cont	0.00800729	0.00863089	0	0	0	0	0	0	0	0	0	0	0	0
NMD3	60S	0.000456968	0.0537843	ERG12	cont	0.000373713	0	0	0	0	0	0	0	0	0	0	0	0	0
NOB1	40S	0.0140539	0.0948344	ERG13	cont	0.019813	0.03026	0.00304823	0.00320777	0.003128	0.00193147	0.00250106	0.00221627	0.0304569	0.00607982	0.0182684	0.00569222	0.00123358	0.0034629
NOC2	60S	0.581258	0.0711709	ERG2	cont	0	0	0	0	0	0	0	0	0.00254488	0	0.00127244	0	0	0
NOC3	60S	0.0126733	0.0404876	ERG20	cont	0.00267847	0.0026523	0	0	0	0	0	0	0.004828	0.00263275	0.00373037	0.00139477	0	0.000697386
NOC4	90S	0.0235985	0.00711258	ERG25	cont	0	0.000909951	0	0	0	0	0	0	0	0	0	0	0	0
NOG1	60S	0.143374	0.517288	ERG26	cont	0.00657012	0.0103143	0	0	0	0	0	0	0	0	0	0.00130901	0	0.000654503
NOG2	60S	0.0351111	0.265684	ERG27	cont	0.00530539	0.00470073	0	0	0	0	0	0	0	0	0	0.000680658	0	0.000340329
NOP1	C/D snoRNP	1.91806	0.73948	ERG28	cont	0	0.00289203	0	0	0	0	0	0	0	0	0	0	0	0
NOP10	H/ACA snoRNP	0.153346	0.0127919	ERG4	cont	0	0.00569613	0	0	0	0.00224699	0	0.00112349	0.00298865	0.0029824	0.00298552	0	0.00432268	0.00216134
NOP12	60S	0.851957	0.170408	ERG5	mito	0	0.00239204	0	0	0	0	0	0	0	0	0	0	0	0
NOP13	90/60	2.27318	0.206133	ERG6	cont	0.048997	0.00625924	0	0	0	0.0012518	0	0.000625902	0.00737039	0.00231876	0.00484458	0.000491493	0.000753657	0.000622575
NOP14	90S	0.118718	0.0370003	ERG9	cont	0.00269647	0.00337405	0	0	0	0	0	0	0	0	0	0	0	0
NOP15	60S	0.0918059	0.0201837	ERJ5	other	0.00468584	0.00494813	0	0	0	0	0	0	0.0027378	0.0024419	0.00258985	0.00328642	0.00299734	0.00314188
NOP16	60S	0.427355	0.0603256	ERO1	other	0	0.00106476	0	0	0	0	0	0	0	0	0	0	0	0
NOP19	90S	0.00345724	0.00436455	ERP1	other	0	0	0	0	0	0	0	0	0	0	0	0.000296538	0	0.000148269
NOP2	60S	0.764638	0.188421	ERP2	other	0	0.000872491	0	0	0	0	0	0	0	0	0	0	0	0
NOP4	60S	1.09319	0.0668719	ERV25	other	0	0.00257039	0	0	0	0	0	0	0	0	0	0	0	0
NOP53	60S	0.0301275	0.0564612	ERV46	other	0.00609746	0.0109281	0	0	0	0	0	0	0.00283533	0.00235497	0.00259515	0.00196538	0.00262714	0.00229626
NOP56	C/D snoRNP	3.31821	1.63895	ESA1	transcription	0.00244163	0.0035451	0.00227167	0.00208146	0.00217657	0.00255437	0.00254006	0.00254721	0.000984178	0	0.000492089	0.00163255	0	0.000816277
NOP58	C/D snoRNP	2.98942	1.54387	ESC1	other	0.000503763	0.00271729	0.000814325	0.00130699	0.00106066	0.000876733	0.00149689	0.00118681	0	0.00125228	0.000626141	0.0011884	0.00161056	0.00139948
NOP6	90S	0.0723168	0.0342896	ESF1	90S	0.00421736	0.0142582	0.0169723	0.0133235	0.0151479	0.0240527	0.0155851	0.0198189	0.0033223	0.00434517	0.00383373	0.00676406	0.00735387	0.00705896
NOP7	60S	0.66003	0.224885	ESF2	90S	0.00428948	0.0041219	0	0	0	0	0	0	0	0	0	0	0	0
NOP8	Npa1 complex	0.880426	0.0908573	ESL1	other	0	0.001761	0	0	0	0	0	0	0	0	0	0	0	0
NOP9	90S	0.0454064	0.0579744	ESL2	other	0	0	0	4.15583e-05	2.07792e-05	0	0	0	0	0	0	0	0	0
NOT3	transcription	0.00811736	0.00665186	ESS1	cont	0	0.00348455	0	0	0	0	0.00158661	0.000793305	0	0.0015316	0.000765798	0	0	0
NOT5	transcription	0	0.00195348	ETR1	cont	0.00607506	0.00399884	0	0	0	0	0	0	0	0	0	0	0	0
NPA3	other	0.00151014	0.00558374	ETT1	other	0.0125819	0.0126597	0.00438114	0.00464073	0.00451093	0.00538557	0.00555381	0.00546969	0.00556753	0.00490472	0.00523613	0.00607648	0.00735025	0.00671336
NPL3	splicing	0.0242651	0.284511	EUG1	other	0.00166168	0	0	0	0	0	0	0	0	0	0	0	0	0
NPL6	transcription	0.004147	0.00145857	EXG1	cont	0	0	0	0	0	0	0	0	0.00344902	0	0.00172451	0	0	0
NPR1	other	0.00436233	0	EXO84	splicing	0.00120789	0.0012395	0.000984853	0.00119752	0.00109119	0	0.000895542	0.000447771	0.000863821	0	0.00043191	0.00133052	0.00107366	0.00120209
NPR2	other	0.00436489	0.00107188	FAA1	cont	0.0158787	0.0280357	0.00434804	0.00529655	0.0048223	0	0	0	0.00290291	0.00114273	0.00202282	0.00329155	0	0.00164577
NPR3	other	0.00129377	0	FAA3	cont	0.0182494	0.0112147	0.0152698	0.0115002	0.013385	0.00889299	0.0148057	0.0118494	0.0175594	0.0178626	0.017711	0.0192926	0.0206761	0.0199844
NSA1	60S	0.24876	0.0489191	FAA4	cont	0.0139024	0.0174686	0.00484119	0.00554175	0.00519147	0.00406618	0.00549879	0.00478249	0.00441072	0.00660296	0.00550684	0.00768475	0.00932315	0.00850395
NSA2	60S	0.00231862	0.206973	FAB1	cont	0.00960905	0.0141469	0.0159855	0.0168356	0.0164105	0.0183356	0.0156917	0.0170137	0.0129064	0.0131856	0.013046	0.0159905	0.0166677	0.0163291
NSG1	cont	0.00277786	0.00167051	FAF1	90S	0.00277174	0	0.00104149	0	0.000520746	0	0	0	0	0	0	0	0	0
NSP1	transport	0.00243749	0	FAP1	other	0.0108127	0.0122836	0.00539914	0.0058971	0.00564812	0.00649505	0.00622909	0.00636207	0.00362322	0.00475743	0.00419032	0.00517372	0.00609415	0.00563394
NSR1	60S	0.501839	0.152897	FAP7	40S	0	0.00138979	0.000764682	0	0.000382341	0	0	0	0	0	0	0	0	0
NST1	other	0	0.0016035	FAR3	other	0	0	0	0	0	0	0	0	0	0.00090488	0.00045244	0.000966755	0.00106708	0.00101692
NTC20	splicing	0.00222819	0.0108464	FAR8	other	0.00145891	0.00243694	0	0	0	0	0.00156817	0.000784086	0.00197029	0	0.000985147	0	0	0
NTR2	splicing	0	0.0478757	FAS1	cont	0.238133	0.24984	0.148117	0.183904	0.16601	0.0954479	0.19849	0.146969	0.126926	0.129572	0.128249	0.091885	0.136866	0.114376
NUG1	60S	0.0437211	0.180855	FAS2	cont	0.289013	0.274385	0.171161	0.214814	0.192987	0.103933	0.237252	0.170592	0.148615	0.143858	0.146237	0.108239	0.163567	0.135903
NUM1	mito	0.0103356	0.00393941	FAT1	cont	0	0	0.000163009	0	8.15047e-05	0	0	0	0	0	0	0	0	0
NUP116	transport	0.00517277	0	FBA1	cont	0.382783	0.240069	0.0578384	0.0653039	0.0615712	0.0318043	0.0458669	0.0388356	0.430614	0.203424	0.317019	0.0887289	0.0450766	0.0669027
NUP2	transport	0.0022482	0.00202288	FCF1	90S	0.00289549	0	0.00283234	0.00248402	0.00265818	0	0	0	0	0	0	0	0	0
NUT1	transcription	0.00906593	0.0137452	FCF2	90S	0.021909	0.0101443	0.0179079	0.0244033	0.0211556	0.0188574	0.0167621	0.0178097	0.00723691	0.00877381	0.00800536	0.00685372	0.00555176	0.00620274
NUT2	transcription	0.00486731	0	FCY1	cont	0	0	0	0	0	0	0	0	0.00155644	0	0.00077822	0	0	0
OAC1	mito	0.0017524	0	FDO1	other	0	0.00283035	0	0	0	0	0	0	0.00161786	0.00185627	0.00173707	0	0.00155689	0.000778447
OCA4	other	0.00151706	0	FET3	cont	0	0.000631527	0	0	0	0	0	0	0	0	0	0	0	0
OCH1	other	0.00191009	0.000658961	FHL1	transcription	0	0	0	0.000307095	0.000153548	0	0	0	0	0	0	0	0	0
ODC2	mito	0.000757806	0	FIP1	mRNA	0.00347465	0.00274302	0.00154713	0.0022281	0.00188761	0.00298342	0.00313139	0.00305741	0.00116219	0.00163639	0.00139929	0.00151615	0.0019846	0.00175037
OLA1	other	0.0129139	0.00471517	FIR1	mRNA	0	0.00110508	0	0	0	0	0	0	0	0	0	0	0	0
OMS1	mito	0.00280705	0.00169682	FKH1	transcription	0	0.00166939	0	0.00152432	0.000762162	0.00210712	0	0.00105356	0	0.00145715	0.000728577	0.00186424	0.0019656	0.00191492
OSH2	cont	0.00386081	0	FKH2	transcription	0.00474269	0.00511896	0.00505537	0.00465407	0.00485472	0.0039645	0.00532872	0.00464661	0.003769	0.00450156	0.00413528	0.00563688	0.00562111	0.005629
OSH3	cont	0.00258435	0	FKS1	cont	0.0983818	0.162907	0.0219149	0.0259059	0.0239104	0.028064	0.0251685	0.0266162	0.0348403	0.0310521	0.0329462	0.0412852	0.0539029	0.047594
OSH6	cont	0.00520241	0	FLC2	other	0	0.000368321	0	0	0	0	0	0	0	0	0	0	0	0
OTU2	other	0	0.0234405	FMP10	mito	0	0.00302878	0	0	0	0	0	0	0	0	0	0	0	0
PAA1	cont	0	0.00147711	FMP25	mito	0.00569052	0.00856319	0	0	0	0.00111358	0.0014414	0.00127749	0.0019164	0.00183929	0.00187784	0.00187684	0.00299134	0.00243409
PAB1	mRNA	0.21218	0.529275	FMP27	mito	0.00244948	0.00343896	0.00142408	0	0.000712041	0	0	0	0	0	0	0.00139739	0.00180397	0.00160068
PAD1	cont	0.00407688	0	FMP52	mito	0.00300874	0	0	0	0	0	0	0	0	0	0	0	0	0
PAF1	transcription	0.0011599	0	FMT1	mito	0.000782369	0.000761239	0	0	0	0	0	0	0	0	0	0	0	0
PAL1	other	0.0111447	0.0142374	FOB1	other	0.00224032	0.0025257	0	0	0	0.00226797	0.00264339	0.00245568	0	0.00139827	0.000699133	0	0	0
PAM1	other	0.019125	0.0194998	FPK1	other	0	0	0.0028857	0	0.00144285	0	0	0	0	0	0	0	0	0
PAN1	other	0	0.00179302	FPR1	cont	0.0085559	0.00824801	0.00586547	0.00302947	0.00444747	0	0	0	0.0171573	0.0139334	0.0155454	0.00540684	0	0.00270342
PAP1	mRNA	0.00285385	0.00156792	FPR3	other	0.0409383	0.0147065	0.036013	0.0450613	0.0405371	0.0394904	0.0424567	0.0409735	0.0449119	0.0900059	0.0674589	0.10391	0.110932	0.107421
PAP2	mRNA	0.00761147	0.0655917	FPR4	other	0.0427207	0.0423954	0.251027	0.289663	0.270345	0.0542917	0.252775	0.153533	0.566779	0.726796	0.646787	0.711297	0.715979	0.713638
PAR32	other	0.0141251	0.0233804	FPS1	other	0	0.000460572	0	0	0	0	0	0	0	0	0	0	0	0
PAT1	other	0.020732	0.0317856	FPY1	cont	0	0	0	0.000187315	9.36573e-05	0	0	0	0	0	0	0	0	0
PBP1	mRNA	0.0356408	0.073819	FRA1	transcription	0.0168408	0.018445	0	0.00936147	0.00468074	0.00960052	0	0.00480026	0	0.00848678	0.00424339	0	0.00737302	0.00368651
PCL6	other	0.000750087	0	FRD1	cont	0.00319623	0.00273941	0.00143563	0.000654628	0.00104513	0	0	0	0.00893065	0.00322364	0.00607715	0.0011074	0.000817781	0.000962588
PCT1	cont	0.00395606	0.00267513	FRE1	cont	0.00259842	0.00601033	0	0	0	0	0	0	0	0	0	0	0	0
PDA1	cont	0.130465	0.220376	FRE7	cont	9.74638e-05	0	0	0	0	0	0	0	0	0	0	0	0	0
PDB1	cont	0.0470119	0.110099	FRK1	cont	0	0	0	0.00088587	0.000442935	0	0	0	0	0	0	0	0.00109576	0.000547879
PDC1	cont	0.0225753	0.0293404	FRQ1	other	0	0.00162493	0.00105015	0	0.000525077	0	0.0010265	0.000513249	0	0	0	0.00101451	0.00103686	0.00102568
PDI1	other	0	0.00467007	FRS1	translation	0.0265071	0.0353427	0.00384845	0.00484882	0.00434864	0.0047388	0.00406982	0.00440431	0.0170571	0.0114525	0.0142548	0.00380882	0.00340926	0.00360904
PDR1	transcription	0.00274792	0.00283283	FRS2	translation	0.07444	0.0303285	0.00395379	0.00372059	0.00383719	0.00263435	0.00311337	0.00287386	0.0199417	0.00942513	0.0146834	0.00281332	0.00326564	0.00303948
PDR5	other	0.00179197	0.00477416	FSF1	mito	0.00417998	0.00686514	0	0	0	0	0	0	0	0	0	0	0	0
PDX1	cont	0.0324914	0.0382066	FSH1	cont	0.00203351	0.00166886	0	0	0	0	0	0	0.000799295	0.000573801	0.000686548	0	0	0
PEP3	other	0.00335673	0	FUM1	mito	0.00504394	0.00585951	0	0	0	0	0	0	0.00520951	0.00384504	0.00452728	0	0	0
PEP4	other	0.00251439	0.00419983	FUN12	translation	0.122625	0.134766	0.143785	0.132668	0.138227	0.248443	0.157459	0.202951	0.0758806	0.0946676	0.0852741	0.0969931	0.129843	0.113418
PEP5	other	0.0183365	0.0123574	FUN14	mito	0.000800068	0.00118278	0	0	0	0	0	0	0	0	0	0	0	0
PET123	mito	0	0.00162467	FUN30	transcription	0.00182927	0.00305819	0	0.00112659	0.000563294	0.00126787	0.00110927	0.00118857	0.00095665	0	0.000478325	0.00129732	0.00132389	0.00131061
PET127	mito	0.0144084	0.0014721	FUR1	other	0.0061988	0.00395935	0	0	0	0	0	0	0.00502169	0.00341733	0.00421951	0	0	0
PET9	other	0.0370311	0.0128307	FUS3	other	0.00273546	0.00355533	0.00149732	0.00189726	0.00169729	0.00174986	0.00179874	0.0017743	0	0	0	0	0.00104121	0.000520604
PFK1	cont	0.0227905	0.0188622	FYV6	other	0.00206252	0	0.00342783	0.00353292	0.00348038	0.00419195	0.0039877	0.00408983	0.00199544	0.00424635	0.00312089	0.00565379	0.00309438	0.00437409
PFK2	cont	0.00372674	0.0101869	FYV8	other	0.000795148	0	0	0	0	0	0	0	0	0	0	0	0	0
PGD1	transcription	0.00374991	0	GAD1	cont	0	0	0	0	0	0	0	0	0.00062488	0	0.00031244	0	0	0
PGI1	cont	0	0.00300031	gag	cont	0.0717498	0.22006	0	0	0	0	0	0	0	0	0	0	0	0
PGK1	cont	0.0166196	0.0427612	GAL11	transcription	0.00228667	0	0.00101428	0.000912938	0.00096361	0	0	0	0	0.000904004	0.000452002	0.00104781	0.000862342	0.000955075
PHB1	mito	0.00469803	0.00404939	GAL83;SIP2	other	0	0	0.000540297	0	0.000270149	0	0	0	0	0	0	0	0	0
PHB2	mito	0.00726553	0.00584767	GAR1	H/ACA snoRNP	0.624918	0.0603109	0.104827	0.0790366	0.0919316	0.0636392	0.0763408	0.06999	0.0519179	0.0745749	0.0632464	0.0376419	0.0632343	0.0504381
PHO88	other	0	0.00114388	GAS1	other	0.0204952	0.0274663	0.00376883	0.00407627	0.00392255	0.00346454	0.00367737	0.00357095	0.0159776	0.00703844	0.011508	0.00429196	0.00327247	0.00378222
PIH1	snoRNP	0	0.00529088	GAS3	other	0.00207244	0.00293972	0	0	0	0	0	0	0	0.00120397	0.000601984	0	0	0
PIK1	cont	0	0.00178563	GAS5	cont	0.00150804	0	0	0	0	0	0	0	0	0	0	0	0	0
PIL1	other	0.0156175	0.0145756	GBP2	mRNA	0.027301	0.0401922	0.0265859	0.0249923	0.0257891	0.0268232	0.0335183	0.0301708	0.0194188	0.0225801	0.0209994	0.0247655	0.0292882	0.0270268
PIM1	other	0.00356663	0.00229207	GCD1	translation	0.00873656	0.0117939	0.00520285	0.00565678	0.00542981	0.00465848	0.00666267	0.00566057	0.00402827	0.00440301	0.00421564	0.00562356	0.0081923	0.00690793
PIN3	other	0.00150968	0	GCD10	translation	0.0204761	0.00709118	0.00315835	0.00387028	0.00351431	0.0037653	0.00457792	0.00417161	0.00208589	0.00265981	0.00237285	0.00267821	0.0034828	0.00308051
PKH1	other	0.000405537	0	GCD11	translation	0.0558623	0.0652665	0.0560726	0.0577169	0.0568948	0.0673544	0.0713394	0.0693469	0.0409224	0.048018	0.0444702	0.047621	0.0693207	0.0584708
PKH3	other	0.00218139	0.00245479	GCD14	translation	0.013724	0.0073771	0.00356226	0.00235833	0.00296029	0.00331724	0.00285664	0.00308694	0.00175977	0	0.000879883	0.0023834	0.00334022	0.00286181
PMA1	cont	0.498754	0.249161	GCD2	translation	0.00565945	0.00421186	0.00247457	0.00343714	0.00295585	0.0036521	0.00369693	0.00367451	0.00300587	0.00338781	0.00319684	0.00442456	0.00458653	0.00450554
PNO1	90/40	0.0716818	0.135673	GCD6	translation	0.0148204	0.0178342	0.0083015	0.00916059	0.00873105	0.0117526	0.0114927	0.0116226	0.0073715	0.00926408	0.00831779	0.0114372	0.0147642	0.0131007
POB3	transcription	0.0118357	0.00509935	GCD7	translation	0.00544434	0.00622809	0.0030881	0.00484615	0.00396713	0	0.00387601	0.00193801	0	0	0	0	0	0
POL2	other	0.00611804	0.00256464	GCN1	translation	0.0575992	0.0643728	0.014775	0.0184216	0.0165983	0.0155738	0.0184016	0.0169877	0.01206	0.0124911	0.0122755	0.0167149	0.0178524	0.0172837
POL5	other	0.18323	0.0181958	GCN2	translation	0.0128434	0.00772221	0	0.00679653	0.00339827	0	0.0116629	0.00583145	0	0	0	0.0106456	0	0.00532281
POP1	60S	0.00371635	0.00332199	GCN20	translation	0.0141918	0.0285766	0.00419873	0.00618878	0.00519375	0.00874657	0.0070338	0.00789018	0.00989273	0.00843528	0.00916401	0.0114101	0.0193321	0.0153711
POR1	mito	0.0261069	0.0133719	GCN3	translation	0	0	0	0	0	0	0	0	0.00188212	0.00131347	0.00159779	0	0	0
PPN1	other	0.110424	0.0958127	GCN5	transcription	0.00361588	0.00478783	0.00342938	0.00333062	0.00338	0.00472268	0.00422222	0.00447245	0.00224645	0.00281642	0.00253144	0.0031361	0.00388033	0.00350822
PPZ1	other	0.00775698	0.00133969	GCR2	transcription	0.00215388	0.00237812	0.00205727	0.00183575	0.00194651	0.00189453	0.00253069	0.00221261	0	0.00205478	0.00102739	0.00238284	0.00252523	0.00245404
PRB1	other	0.00246307	0.00129698	GCS1	other	0.00255487	0.00377866	0	0	0	0	0	0	0.00282121	0.00130454	0.00206288	0	0	0
PRE5	other	0	0.00089626	GCV1	mito	0	0.00139603	0	0	0	0	0	0	0	0	0	0	0	0
PRE6	other	0	0.0011332	GCV2	mito	0	0.00266667	0	0	0	0	0	0	0.00161748	0.00123076	0.00142412	0	0	0
PRE9	other	0.0013349	0	GCV3	mito	0	0.00197343	0	0	0	0	0	0	0.00568108	0	0.00284054	0.00100902	0	0.000504512
PRK1	other	0.00867154	0.00466343	GCY1	mito	0.00209829	0	0	0	0	0	0	0	0.00429889	0	0.00214944	0	0	0
PRP11	splicing	0.00457284	0.00421298	GDA1	cont	0.0165793	0.0262011	0	0.00115212	0.000576062	0	0	0	0.00117105	0.00088012	0.00102559	0.00130865	0.00116252	0.00123558
PRP19	mRNA	0.0199526	0.0869466	GDB1	cont	0.000376254	0	0	0	0	0	0	0	0	0	0	0	0	0
PRP21	splicing	0.0101891	0	GDE1	cont	0.00396281	0.0132728	0.0111662	0.0109918	0.011079	0.0126874	0.00993745	0.0113124	0.0048963	0.00580813	0.00535221	0.00590792	0.00619766	0.00605279
PRP39	splicing	0	0.00101207	GDH1	cont	0.0530965	0.0391135	0.0042371	0.00479559	0.00451634	0.00555314	0.0056433	0.00559822	0.0741747	0.0343514	0.054263	0.0125224	0.00410521	0.00831379
PRP40	splicing	0.000978805	0.00155364	GDI1	other	0.0258285	0.0132675	0	0.00226345	0.00113172	0	0	0	0.00449983	0.00298749	0.00374366	0.00388475	0	0.00194237
PRP43	PRP43	0.252778	7.90638	GDS1	other	0.000754021	0	0	0.00065111	0.000325555	0	0.000751037	0.000375519	0	0.000648299	0.00032415	0.000701972	0.000683373	0.000692673
PRP45	splicing	0.00434834	0.0233015	GEA2	other	0.00370268	0.00807274	0	0	0	0.00100469	0.00182867	0.00141668	0	0	0	0.00112302	0	0.000561511
PRP46	splicing	0.0013945	0.0300006	GEP3	mito	0.00348295	0	0	0	0	0	0	0	0	0	0	0	0	0
PRP8	splicing	0.000584538	0.0660314	GET1	other	0.00259482	0.00261928	0	0	0	0	0	0	0	0	0	0	0	0
PRP9	splicing	0.00277275	0.0020676	GET3	other	0.0105998	0.0148825	0	0.00207596	0.00103798	0	0	0	0.00409756	0.00241966	0.00325861	0	0	0
PRT1	translation	0.0452138	0.0209916	GFA1	cont	0.0183074	0.0247643	0.00510595	0.00622226	0.0056641	0.00650543	0.00804822	0.00727682	0.00877335	0.00755117	0.00816226	0.00853833	0.00784813	0.00819323
PSA1	other	0.0303803	0.0370016	GFD1	mRNA	0.00388629	0.00291166	0.00231232	0.00223791	0.00227511	0.0020585	0.00221017	0.00213433	0	0.00262354	0.00131177	0.00251718	0	0.00125859
PSE1	transport	0.00565503	0	GGA1	other	0.00253622	0.00346349	0	0.00125642	0.000628212	0	0	0	0	0	0	0.00121945	0	0.000609723
PSP2	other	0.00390866	0.00890285	GGA2	other	0.00229533	0.00432161	0	0	0	0	0	0	0.00307887	0	0.00153944	0	0	0
PTA1	transcription	0.00239732	0.00222368	GGC1	mito	0.0058587	0.00658705	0	0.00242415	0.00121208	0	0.00189689	0.000948443	0.00247565	0.00269569	0.00258567	0.00248618	0.00395527	0.00322073
PTC3;PTC2	other	0.0014581	0	GIM3	transcription	0	0	0	0	0	0	0	0	0.000396008	0	0.000198004	0	0	0
PTK2	other	0.00646412	0	GIM4	transcription	0	0	0	0.110468	0.0552342	0	0	0	0	0	0	0	0	0
PUF3	mRNA	0.00791136	0.00687183	GIN4	other	0.0217452	0.0168578	0.0108825	0.0107018	0.0107921	0.00906947	0.00947029	0.00926988	0.0154608	0.0146493	0.0150551	0.0196712	0.0183347	0.019003
PUF6	60S	0.962298	0.114749	GIP2	60S	0.00181407	0.00099277	0	0	0	0	0.000960343	0.000480171	0	0.000909262	0.000454631	0.00103408	0.000956226	0.000995152
PUS7	90S	0.00492795	0.00237249	GIP3	60S	0.0118872	0.0156573	0.0161938	0.0153312	0.0157625	0.00967701	0.0170166	0.0133468	0.0104178	0.0158577	0.0131378	0.018461	0.0180553	0.0182581
PWP1	90S	0.250024	0.0654777	GIR2	other	0.00284585	0	0	0	0	0	0	0	0	0	0	0	0	0
PWP2	90S	0.0824661	0.0247671	GIS2	other	0.0132789	0.00788093	0.00419351	0.00286349	0.0035285	0	0.00710567	0.00355283	0.0216902	0.00618445	0.0139373	0.00371003	0	0.00185502
PXR1	Gpatch	0.0132336	0.191202	GLC7	60S	0.0146956	0.0190513	0.00502016	0.00660586	0.00581301	0.00474688	0.00503464	0.00489076	0.00717044	0.00609407	0.00663226	0.00522803	0.00602273	0.00562538
PYC2	cont	0	0.00245604	GLE2	transport	0.00268383	0.00227935	0	0.00101145	0.000505725	0	0.00115168	0.000575841	0.000768942	0.000979159	0.000874051	0	0.00118007	0.000590033
QCR2	mito	0	0.00288995	GLK1	cont	0.0145979	0.00411475	0	0.00142564	0.000712821	0.00138796	0	0.000693978	0.00795251	0.00830108	0.0081268	0.00324748	0	0.00162374
QNS1	cont	0	0.00332499	GLN1	cont	0.0472124	0.0187617	0.00170128	0.00557552	0.0036384	0.00178417	0.00189035	0.00183726	0.0703862	0.0201961	0.0452912	0.00437327	0.00275295	0.00356311
RAD23	other	0.00213625	0	GLN4	translation	0.0172278	0.00874146	0.00255581	0	0.0012779	0	0	0	0.00351482	0.00405577	0.0037853	0	0	0
RAD52	other	0.0107503	0.0106795	GLO2	cont	0.00126488	0	0	0.000840643	0.000420321	0	0	0	0.00260642	0.00111676	0.00186159	0.000762429	0	0.000381215
RAI1	60S	0.00329323	0.00673015	GLO3	other	0.0057243	0.00638508	0.00281074	0.00373318	0.00327196	0.00358184	0.00408343	0.00383263	0.00453301	0.0054685	0.00500076	0.00380077	0.00369841	0.00374959
RAP1	transcription	0	0.000769293	GLR1	cont	0.0146603	0.0107491	0.00171116	0.00158709	0.00164913	0	0	0	0.00833302	0.00244442	0.00538872	0.00152865	0.0015378	0.00153322
RAT1	60S	0.0121875	0.0195499	GLT1	cont	0.0545213	0.0649385	0.0101356	0.0139142	0.0120249	0.0121017	0.0132429	0.0126723	0.0205581	0.0184783	0.0195182	0.0161636	0.0160037	0.0160837
RBG1	translation	0.005468	0.00922377	GLY1	cont	0.0182634	0.00614926	0	0	0	0.00235167	0	0.00117583	0.00983513	0.0048379	0.00733651	0	0.00359149	0.00179574
RBG2	translation	0.00193356	0	GND1	cont	0.0666038	0.0533206	0.00701324	0.0108301	0.00892166	0.00622406	0.00684882	0.00653644	0.0420783	0.0275183	0.0347983	0.0107409	0.00450496	0.00762294
RBL2	other	0	0.0067884	GNP1	other	0.00265806	0.000731151	0	0	0	0	0	0	0	0	0	0	0	0
RBS1	other	0.00150683	0	GON7	transcription	0	0.00153451	0	0.000740599	0.000370299	0	0	0	0	0	0	0.000666056	0	0.000333028
RCL1	90S	0.115683	0.0243537	GOR1	cont	0	0	0	0	0	0	0	0	0.00285106	0.00157148	0.00221127	0	0.00129532	0.000647662
RCM1	60S	0.0104939	0.00691416	GOS1	other	0.00356542	0.00522682	0	0.000962591	0.000481296	0	0	0	0	0.00107705	0.000538524	0	0.000777826	0.000388913
RCO1	transcription	0.0142085	0.00762629	GPA1	other	0.00110992	0.00238226	0	0	0	0	0	0	0	0	0	0	0	0
RDH54	other	0.0186916	0.00899153	GPB1	other	0.000936008	0.00100864	0	0	0	0	0	0	0.000606325	0.00061105	0.000608688	0.000609185	0	0.000304593
REF2	mRNA	0.00167565	0.00108706	GPB2	other	0	0.000468373	0	0	0	0	0	0	0	0	0	0	0	0
REH1	60S	0	0.0368988	GPD1	cont	0.0149813	0.0219939	0.000767237	0	0.000383618	0	0	0	0.0035701	0.00236647	0.00296829	0	0.000748636	0.000374318
REI1	60S	0	0.0158721	GPD2	cont	0	0	0	0.000539222	0.000269611	0	0	0	0	0	0	0	0	0
REP2	other	0	0.00327313	GPH1	cont	0.00899802	0.00704778	0.00184838	0	0.000924188	0	0	0	0.00253403	0.00192036	0.00222719	0.00211012	0.00181686	0.00196349
RET1	transcription	0.00266245	0.00161039	GPI16	cont	0.00307454	0.00393294	0	0	0	0	0	0	0	0	0	0	0	0
RET2	other	0.00169823	0	GPI17	cont	0	0.00209589	0	0	0	0	0	0	0	0	0	0.00161017	0.00164741	0.00162879
REX4	60S	0.14256	0.00936895	GPM1	cont	0.682394	0.526007	0.104121	0.133008	0.118565	0.0907875	0.0993745	0.095081	0.518608	0.276449	0.397529	0.13066	0.0997474	0.115204
RFA1	other	0.046225	0.0243587	GPP1	cont	0.0317743	0.0247117	0.0103572	0.00973033	0.0100437	0.00604431	0	0.00302215	0.0517284	0.0238214	0.0377749	0.0125449	0.00783778	0.0101913
RFA2	other	0.0102462	0.0097014	GPT2	cont	0.00443805	0.00414161	0	0.000805857	0.000402929	0	0	0	0	0	0	0.00105375	0.000893706	0.000973729
RFA3	other	0.0141316	0.00647512	GPX2	cont	0.042911	0.0272143	0.00098191	0.00132287	0.00115239	0.000891976	0.00169571	0.00129384	0.00434968	0.00321427	0.00378197	0.003439	0.00130029	0.00236965
RFC1	other	0.0242801	0.0124036	GRE2	cont	0.000902592	0	0	0	0	0	0	0	0.00144594	0	0.000722971	0	0	0
RFC2	other	0.018031	0.00916151	GRE3	cont	0.00787804	0.00431168	0	0.00143733	0.000718666	0	0	0	0.00354656	0.00237414	0.00296035	0	0	0
RFC3	other	0.0113978	0.00725889	GRS1	translation	0.108774	0.123889	0.00226306	0.00779186	0.00502746	0.0019312	0.00391218	0.00292169	0.0478591	0.0208365	0.0343478	0.0111651	0.00691809	0.00904162
RFC4	other	0.00696926	0.0022838	GRX1	cont	0	0.00644368	0	0	0	0	0	0	0.00817351	0.00437612	0.00627481	0	0	0
RFC5	other	0.00640228	0.00123215	GRX3;GRX4	cont	0	0.00307031	0	0	0	0	0	0	0.00155384	0	0.000776918	0.000873558	0	0.000436779
RGA2	other	0	0.00197102	GRX5	cont	0	0	0	0	0	0	0	0	0	0	0	0.000911523	0	0.000455762
RGC1	other	0.0132757	0.0061488	GRX7	cont	0.00186306	0.00367779	0	0	0	0	0	0	0	0	0	0	0	0
RGR1	transcription	0.0136436	0.00864318	GSC2	cont	0.00840608	0.00819235	0	0	0	0	0.00171827	0.000859136	0.00244485	0.00238334	0.0024141	0.00251523	0.00258113	0.00254818
RIM1	mito	0.147648	0.107365	GSF2	other	0.00550214	0.0109063	0	0	0	0	0	0	0.00354113	0	0.00177057	0	0	0
RIO1	40S	0.00531707	0.0191766	GSH1	cont	0.00147793	0.00102451	0	0	0	0	0	0	0.000953548	0	0.000476774	0	0	0
RIO2	40S	0	0.0742649	GSH2	cont	0.000906411	0	0	0	0	0	0	0	0.00225476	0.00137948	0.00181712	0.000764684	0	0.000382342
RIX1	60S	0.00432637	0.00879362	GSP1;GSP2	transport	0.0193694	0.02805	0.00806106	0.00939382	0.00872744	0.00753913	0.00772363	0.00763138	0.0252616	0.0140429	0.0196523	0.0122001	0.0109974	0.0115988
RIX7	60S	0.0270187	0.00642313	GSY1	cont	0	0.00279266	0	0	0	0.00102698	0	0.00051349	0	0	0	0	0	0
RKR1	other	0	0.000911291	GSY2	cont	0.00741242	0.00687974	0	0.00173213	0.000866065	0.00147231	0.00154755	0.00150993	0	0.00161908	0.000809539	0.00142413	0	0.000712065
RLF2	other	0	0.00322516	GTA1	other	0.00191226	0.00282561	0	0.000905731	0.000452866	0.00106938	0	0.000534689	0	0.0010776	0.000538798	0.0010995	0	0.000549752
RLI1	translation	0.0115088	0.0151368	GTB1	cont	0.00324169	0.00231734	0	0	0	0	0	0	0	0	0	0	0	0
RLP24	60S	0.0651965	0.0543781	GTT1	cont	0.0241563	0.0193364	0.00143175	0.00689413	0.00416294	0.00284677	0	0.00142339	0.00467231	0.00277939	0.00372585	0.00211191	0.0048452	0.00347856
RLP7	60S	0.587909	0.0863328	GUA1	cont	0.0132481	0.0144711	0	0	0	0	0.0015052	0.000752599	0.0164711	0.00772919	0.0121001	0.00295017	0	0.00147508
RML2	mito	0.00182492	0.00346479	GUK1	cont	0.00556941	0.00498687	0	0	0	0	0	0	0.0203748	0.0106165	0.0154957	0	0	0
RNH1	transport	0.00176579	0	GUS1	translation	0.118453	0.122069	0.0334181	0.0425695	0.0379938	0.037258	0.0405775	0.0389177	0.0590429	0.0458739	0.0524584	0.0535355	0.0377832	0.0456594
RNH70	transport	0.00381115	0.0020686	GVP36	other	0.0409185	0.0217683	0.00267975	0.00392879	0.00330427	0.00147581	0.00294306	0.00220944	0.00666753	0.00673826	0.00670289	0.00548933	0.00400222	0.00474577
RNQ1	other	0.00849715	0.021643	GYP5	other	0	0.001384	0	0	0	0	0	0	0	0	0	0	0	0
RNR1	cont	0	0.00159523	GYP7	other	0.000427876	0	0	0	0	0	0	0	0	0	0	0	0	0
RNT1	90S	0.00735672	0	GZF3	transcription	0	0.00145335	0	0	0	0	0	0	0	0	0	0	0	0
RNY1	other	0	0.00115389	HAA1	transcription	0.00238133	0.00210981	0	0.000847169	0.000423584	0.000758174	0.00086544	0.000811807	0.000881268	0	0.000440634	0.000846557	0.00092243	0.000884494
ROK1	90S	0.0634088	0.0243374	HAL5	other	0.00372677	0.00347853	0.00303047	0.00255081	0.00279064	0	0.00248463	0.00124231	0	0.00329918	0.00164959	0.00362575	0.00299822	0.00331199
RPA12	transcription	0.0134203	0.00639244	HAM1	cont	0	0	0	0	0	0	0	0	0.0006364	0	0.0003182	0	0	0
RPA135	transcription	0.0905901	0.0710331	HAP2	transcription	0	0	0	0.000343004	0.000171502	0	0	0	0	0	0	0	0	0
RPA14	transcription	0.0221028	0.00800458	HAS1	60S	0.347509	0.103753	1.19047	1.13953	1.165	1.12216	1.0708	1.09648	1.58696	1.42116	1.50406	1.64752	2.04588	1.8467
RPA190	transcription	0.16257	0.11842	HBS1	translation	0.00118652	0.00125243	0	0	0	0	0	0	0	0	0	0	0	0
RPA34	transcription	0.0967158	0.088461	HCA4	90S	0.0351644	0.0295161	0.0283917	0.0301897	0.0292907	0.0345268	0.0283219	0.0314244	0.0151894	0.0164734	0.0158314	0.0177217	0.0201653	0.0189435
RPA43	transcription	0.0222789	0.0161627	HCH1	other	0.00327335	0.00292001	0	0	0	0	0	0	0.00247642	0	0.00123821	0	0	0
RPA49	transcription	0.109172	0.0589928	HCR1	translation	0.0255487	0.01404	0.00457432	0	0.00228716	0	0.0124959	0.00624794	0.0105984	0.00631263	0.0084555	0	0.00663913	0.00331957
RPB2	transcription	0.00634585	0.00471993	HDA1	transcription	0.00394768	0.00386539	0	0	0	0	0.00435265	0.00217632	0	0	0	0.00351975	0	0.00175987
RPB5	transcription	0.00622276	0.0041957	HDA2	transcription	0.00132723	0	0	0	0	0	0	0	0	0	0	0	0	0
RPB8	transcription	0.00823307	0.002974	HDA3	transcription	0.00202536	0	0	0	0	0	0	0	0	0	0	0	0	0
RPC10	transcription	0	0.00169519	HEF3	translation	0.0312169	0.0367004	0	0	0	0	0	0	0	0	0	0	0	0
RPC19	transcription	0.0287988	0.032943	HEH2	other	0.00391566	0.00442166	0	0.00128241	0.000641207	0	0.00140982	0.000704911	0.00241788	0	0.00120894	0.00275465	0.00393918	0.00334692
RPC40	transcription	0.0483376	0.0262477	HEK2	other	0.00306441	0.00407684	0.00173948	0.00136702	0.00155325	0	0.00161106	0.000805529	0.00219766	0.00149166	0.00184466	0.00165623	0.00191224	0.00178423
RPC53	transcription	0.00309009	0	HEL2	other	0.0107474	0.0109131	0.00904503	0.00614849	0.00759676	0.00450856	0.00990033	0.00720445	0.00430703	0.00802061	0.00616382	0.00897229	0.00978377	0.00937803
RPC82	transcription	0.0049892	0	HEM1	mito	0	0.00368885	0	0	0	0	0.00195803	0.000979017	0	0	0	0	0	0
RPD3	transcription	0.00317511	0	HEM14	mito	0.00304693	0.00337924	0	0	0	0	0	0	0	0	0	0	0	0
RPF1	60S	0.171839	0.0377431	HEM15	mito	0.0749467	0.0763571	0.00680224	0.0257669	0.0162846	0.00835101	0.0108087	0.00957986	0.00989882	0.0092701	0.00958446	0.0175578	0.0198967	0.0187272
RPF2	60S	0.302825	0.0843574	HEM2	cont	0	0	0	0	0	0	0	0	0.0017812	0	0.000890601	0	0	0
RPG1	translation	0.0710904	0.0419307	HEM3	cont	0	0.00146712	0	0	0	0	0	0	0	0	0	0	0	0
RPL10	RPL	0.106984	0.253696	HER1	other	0.0101099	0.010373	0.0165697	0.0143245	0.0154471	0.00973766	0.0131044	0.011421	0.00862602	0.0105064	0.00956623	0.0127668	0.0107687	0.0117677
RPL11B;RPL11A	RPL	0.446164	0.51482	HFD1	cont	0	0.00541931	0.000865911	0	0.000432955	0	0	0	0	0	0	0	0	0
RPL12B;RPL12A	RPL	0.54382	0.594137	HFI1	transcription	0.00660963	0.00589486	0.00510951	0.005392	0.00525075	0.00624646	0.00490593	0.00557619	0.00237717	0.00457863	0.0034779	0.00471281	0.00501066	0.00486174
RPL13B;RPL13A	RPL	0.992046	1.24589	HGH1	other	0.00324155	0.0066628	0	0	0	0	0.00145842	0.000729211	0	0	0	0	0	0
RPL14A	RPL	0.0152834	0.0323217	HHF1	other	0.38481	0.108326	0.0913332	0.0620977	0.0767155	0.0999499	0.0977957	0.0988728	0.107939	0.0996633	0.103801	0.0997701	0.140934	0.120352
RPL15A	RPL	0.795304	0.861361	HHO1	other	0.024652	0.00655711	0.00537005	0.00557535	0.0054727	0.00587494	0.00352856	0.00470175	0.00634019	0.0062962	0.00631819	0.00599143	0.00612986	0.00606065
RPL16A	RPL	0.670683	0.772788	HHT1	other	0.127266	0	0	0	0	0.0323091	0.0370388	0.034674	0.035079	0	0.0175395	0	0.0494473	0.0247236
RPL16B	RPL	0.689522	0.525655	HIP1	other	0	0.00233396	0.00201596	0	0.00100798	0	0	0	0.0017061	0.000967765	0.00133693	0	0	0
RPL17A	RPL	0.858111	0.896986	HIR2	transcription	0.00227815	0.00325309	0	0	0	0.00127863	0.00108164	0.00118013	0.000850251	0.000863632	0.000856942	0.00118005	0.0013388	0.00125942
RPL18B;RPL18A	RPL	1.25819	0.573255	HIS1	cont	0	0	0.000990239	0	0.000495119	0	0	0	0.00308773	0	0.00154387	0	0	0
RPL19B;RPL19A	RPL	0.976201	0.730386	HIS4	cont	0.0109582	0.00986527	0.00140898	0.00352657	0.00246777	0.00151974	0	0.000759868	0.0237451	0.0118825	0.0178138	0.0033061	0.00163587	0.00247099
RPL1B;RPL1A	RPL	0.423774	0.748687	HIS5	cont	0.00779505	0.00540615	0	0.00215943	0.00107972	0	0	0	0.00355758	0.0024431	0.00300034	0	0	0
RPL20B;RPL20A	RPL	0.297799	0.434739	HIS7	cont	0.00181987	0	0	0	0	0	0	0	0.00368713	0.00240438	0.00304576	0	0	0
RPL21B	RPL	0.0585546	0.215215	HLJ1	other	0.00375439	0.00323572	0	0	0	0	0.000638697	0.000319348	0	0.00101931	0.000509656	0.000837233	0.00145701	0.00114712
RPL22A	RPL	0.0649467	0.27682	HMF1	mito	0	0	0	0	0	0	0	0	0	0	0	0.000604779	0	0.000302389
RPL23B;RPL23A	RPL	0.0297573	0.0533409	HMG1	cont	0.0106475	0.00900323	0.0040292	0.00410879	0.00406899	0.00448665	0.00455394	0.0045203	0.00742633	0.00889378	0.00816006	0.0102839	0.0125294	0.0114066
RPL24A	RPL	0	0.0461608	HMG2	cont	0.00226853	0.00405307	0	0	0	0	0	0	0.00228512	0	0.00114256	0.00321598	0.00361224	0.00341411
RPL24B	RPL	0.0505586	0.442067	HMO1	transcription	0.0161181	0.0155347	0.00568112	0.00497888	0.00533	0	0	0	0.00814692	0.00738574	0.00776633	0.00928585	0.011559	0.0104224
RPL25	RPL	0.0314426	0.102306	HMT1	other	0	0	0	0	0	0	0	0	0.000676778	0	0.000338389	0	0	0
RPL26A	RPL	0.0514162	0.146521	HNT1	other	0.00223254	0.00242889	0	0	0	0.000873892	0	0.000436946	0.0091871	0.0021163	0.0056517	0	0	0
RPL27B;RPL27A	RPL	0.0319046	0.0262828	HOC1	cont	0	0	0	0.000786166	0.000393083	0.000807018	0	0.000403509	0	0.000812962	0.000406481	0	0.000805722	0.000402861
RPL28	RPL	0.400556	0.555518	HOF1	other	0.000623266	0	0	0	0	0	0	0	0	0.000541942	0.000270971	0	0	0
RPL2B;RPL2A	RPL	0.86726	0.801961	HOG1	transcription	0	0.000882872	0	0	0	0	0	0	0	0.00135066	0.000675332	0	0	0
RPL3	RPL	0.967203	1.90175	HOM2	cont	0.0148256	0.0126627	0.00389377	0.00350251	0.00369814	0.00295244	0.00332691	0.00313968	0.0269022	0.0189554	0.0229288	0.00510368	0.00382956	0.00446662
RPL30	RPL	0.205244	0.429466	HOM6	cont	0.0107848	0.0053456	0.00266381	0.00208107	0.00237244	0.00181072	0.00151097	0.00166085	0.055476	0.0168613	0.0361686	0.00275127	0.00210208	0.00242668
RPL31A	RPL	0.0150374	0.191528	HOS4	other	0.00249641	0.00242814	0.00343488	0.00367235	0.00355361	0.00321666	0.00362712	0.00342189	0.00236847	0.00249235	0.00243041	0.00313677	0.00298839	0.00306258
RPL32	RPL	0.187638	0.342909	HOT1	transcription	0	0.000240866	0	0	0	0	0	0	0	0	0	0	0	0
RPL33A	RPL	0.351096	0.436105	HPC2	transcription	0.000842517	0	0.000780563	0.000757453	0.000769008	0.000742658	0	0.000371329	0.000568717	0.000715238	0.000641978	0.000926228	0	0.000463114
RPL34A;RPL34B	RPL	0.230372	0.207887	HPM1	other	0	0	0	0	0	0	0	0	0.0011345	0	0.000567249	0	0	0
RPL35B;RPL35A	RPL	0.1051	0.220714	HPR1	mRNA	0.0217136	0.0222467	0.0185981	0.0135238	0.016061	0.0213356	0.0217046	0.0215201	0.00829259	0.0134995	0.0108961	0.0141593	0.0183435	0.0162514
RPL36A	RPL	0	0.0953655	HPT1	cont	0	0	0	0.000519174	0.000259587	0	0	0	0.00588657	0.00344817	0.00466737	0.000696387	0	0.000348194
RPL36B	RPL	1.09924	0.477078	HRB1	mRNA	0.0088034	0.0120076	0.00563392	0.00396607	0.00479999	0.00498804	0.00552748	0.00525776	0	0.00316229	0.00158114	0	0.00386258	0.00193129
RPL37A	RPL	0.315449	0.0894544	HRI1	other	0	0	0	0	0	0	0	0	0.00582453	0	0.00291227	0	0	0
RPL37B	RPL	0.353985	0.022843	HRK1	other	0	0.00813443	0.00364222	0.00549233	0.00456727	0.00446256	0.00539859	0.00493057	0.00490128	0.00447006	0.00468567	0.00614821	0.00795164	0.00704993
RPL38	RPL	0.00164827	0.0022134	HRP1	mRNA	0.00713834	0.00626713	0.00178641	0.00229046	0.00203843	0	0	0	0.002506	0.0038463	0.00317615	0.00183621	0.00209158	0.00196389
RPL39	RPL	0	0.0754812	HRR25	40S	0.0237208	0.0299471	0.0156018	0.0179177	0.0167598	0.0134851	0.0167409	0.015113	0.0136076	0.0124812	0.0130444	0.0147921	0.0178658	0.016329
RPL42B;RPL42A	RPL	0	0.0162517	HRT1	other	0.00766873	0.00837363	0	0.00300847	0.00150424	0.00416474	0.00323154	0.00369814	0.0037156	0	0.0018578	0.00314102	0.00530592	0.00422347
RPL43B;RPL43A	RPL	0.00404649	0.0128395	HSC82	other	0.430314	0.379589	0.0540042	0.0724086	0.0632064	0.0533765	0.0609419	0.0571592	0.212266	0.131977	0.172122	0.0680197	0.0662516	0.0671356
RPL4A	RPL	1.95162	1.57844	HSF1	cont	0.000871013	0.00111207	0	0.000563686	0.000281843	0	0	0	0.000550456	0	0.000275228	0	0	0
RPL4B	RPL	0.114169	0.166826	HSH155	splicing	0.00541467	0.00481536	0.00290758	0.00295275	0.00293016	0.00308864	0.00315083	0.00311974	0.00215822	0.00252297	0.0023406	0.00310295	0.00327563	0.00318929
RPL5	RPL	0.669916	0.979748	HSH49	splicing	0.00241342	0.00192634	0.00158339	0.00158686	0.00158513	0.00158109	0.00207067	0.00182588	0.00132863	0.0014371	0.00138287	0.00140435	0.00200478	0.00170457
RPL6A	RPL	0.120542	0.162742	HSK3	other	0	0	0	0.000921734	0.000460867	0	0	0	0	0	0	0	0	0
RPL6B	RPL	0.418899	0.581636	HSL1	other	0.00156907	0.00140566	0.00141514	0.00178485	0.0016	0.00126022	0.00162773	0.00144397	0.00109562	0	0.000547808	0.00164275	0.00216895	0.00190585
RPL7B	RPL	1.20384	1.22967	HSP10	mito	0.0198519	0.0114953	0.00558783	0.00623985	0.00591384	0.00390648	0.0049656	0.00443604	0.0262265	0.0187779	0.0225022	0.0113952	0.0042406	0.0078179
RPL8B	RPL	0.28072	0.2736	HSP104	other	0.0750863	0.0689974	0.000512911	0.00253753	0.00152522	0.00142456	0.00190949	0.00166703	0.0424012	0.0117461	0.0270736	0.00512453	0.00168913	0.00340683
RPL9A	RPL	0.111677	0.50986	HSP12	other	0.000984259	0	0.00158895	0.00143478	0.00151186	0.00181023	0.000961168	0.0013857	0.0112309	0.00549589	0.00836339	0.00117866	0.00112008	0.00114937
RPL9B	RPL	0	0.00765046	HSP26	cont	0.0385221	0.0128455	0.00619142	0.00584603	0.00601872	0.00471432	0.00644176	0.00557804	0.00697548	0.00226497	0.00462022	0.00859673	0.00568167	0.0071392
RPN1	other	0.00656133	0.00613189	HSP31	cont	0	0	0	0	0	0	0	0	0.00112132	0	0.000560658	0	0	0
RPN2	other	0.00265162	0.00184463	HSP42	other	0.012106	0.00569289	0.00149422	0.00247852	0.00198637	0	0	0	0.00147314	0.00217475	0.00182394	0	0.00227743	0.00113871
RPN5	other	0.000720188	0	HSP60	mito	0.233448	0.171166	0.125422	0.149958	0.13769	0.0919458	0.212999	0.152472	0.15848	0.171412	0.164946	0.136721	0.141622	0.139172
RPN6	other	0.000981498	0.00102306	HSP78	mito	0.00071152	0	0	0	0	0	0	0	0	0	0	0	0	0
RPN7	other	0	0.0017969	HSP82	other	0.0167931	0.0123318	0	0.00196604	0.00098302	0	0	0	0.00529791	0.00260673	0.00395232	0	0	0
RPO21	transcription	0.00378738	0.00499212	HST2	other	0	0.000604756	0	0	0	0	0	0	0	0	0	0	0	0
RPO26	transcription	0.0178896	0.0105801	HSV2	other	0	0	0	0.000411242	0.000205621	0	0	0	0	0	0	0	0	0
RPO31	transcription	0.00233246	0.00504636	HTA2;HTA1	other	0	0	0.0141653	0	0.00708265	0	0.0193789	0.00968944	0	0	0	0.0111687	0	0.00558437
RPO41	transcription	0.00290366	0	HTB2;HTB1	other	0.224032	0.066798	0	0.0053247	0.00266235	0.0346388	0.0592512	0.046945	0.0291227	0.0475567	0.0383397	0.0754078	0.0548862	0.065147
RPP0	RPL	0.649963	1.31101	HTL1	transcription	0	0	0	0.000721645	0.000360823	0	0	0	0	0	0	0	0	0
RPP1A	RPL	0.109968	0.282757	HTS1	translation	0.0287339	0.0339556	0.00573109	0.00632724	0.00602916	0.00162524	0.0100352	0.00583024	0.0217091	0.0113577	0.0165334	0.00627425	0.00777257	0.00702341
RPP1B	RPL	0.109847	0.154926	HTZ1	other	0.00991603	0.00890018	0	0	0	0	0	0	0	0	0	0	0	0
RPP2A	RPL	0.335628	0.394367	HUL5	other	0.00284687	0.0044531	0.0022665	0.00205088	0.00215869	0.0021735	0.00206272	0.00211811	0.00230029	0.00283318	0.00256674	0.00424257	0.00411276	0.00417767
RPP2B	RPL	0.57399	0.571063	HXK1	cont	0.0168555	0.0138016	0.0015604	0.00136787	0.00146414	0.00145538	0	0.000727688	0.0249741	0.00796419	0.0164692	0.00164567	0.0017738	0.00170974
RPS0A	RPS	0.00431252	0.0981915	HXK2	cont	0.046904	0.0335314	0.0024754	0.00127924	0.00187732	0.00226332	0.00240669	0.00233501	0.080655	0.035459	0.058057	0.0103505	0.00185262	0.00610157
RPS0B	RPS	0.0812819	1.03357	HXT1	cont	0.00176031	0.00214952	0	0	0	0	0	0	0	0	0	0	0	0
RPS10B;RPS10A	RPS	0.0342986	0.372133	HXT3	cont	0.00813214	0.0182592	0.00103688	0.00172027	0.00137858	0.00121777	0.00159639	0.00140708	0.00169734	0.00150875	0.00160305	0.00167887	0.00341894	0.0025489
RPS11B;RPS11A	RPS	0.22172	1.39882	HXT7;HXT6	cont	0	0.00703913	0	0	0	0	0	0	0	0	0	0	0	0
RPS12	RPS	0.0534235	0.679567	HYM1	other	0.000425085	0	0	0	0	0	0	0	0	0	0	0	0	0
RPS13	RPS	0.065204	0.112121	HYP2	translation	0.0573546	0.0434989	0.0076757	0.0127549	0.0102153	0.00982944	0.00860845	0.00921894	0.0470416	0.024958	0.0359998	0.0125034	0.00940958	0.0109565
RPS14B;RPS14A	RPS	0.11411	0.530816	HYR1	other	0.0118615	0.00905363	0	0	0	0	0	0	0.00603833	0.00573746	0.00588789	0.00514964	0	0.00257482
RPS15	RPS	0.0736981	0.521033	ICS2	other	0	0	0.000414503	0	0.000207252	0	0	0	0	0	0	0	0	0
RPS16B;RPS16A	RPS	0.00474694	0.18063	ICT1	cont	0	0.00039528	0	0	0	0	0	0	0	0	0	0	0	0
RPS17B;RPS17A	RPS	0.044153	0.258707	IDH1	cont	0.0217173	0.0197456	0.00515715	0.00288465	0.0040209	0.00560449	0.00718873	0.00639661	0.0136596	0.00594671	0.00980317	0.00721288	0.00629703	0.00675495
RPS18B;RPS18A	RPS	0.128247	0.936194	IDH2	mito	0.0256214	0.0389398	0.013755	0.0126102	0.0131826	0.0137523	0.0132788	0.0135155	0.0139006	0.0136069	0.0137537	0.0138704	0.0151021	0.0144862
RPS19B;RPS19A	RPS	0.0789752	0.844726	IDI1	cont	0.00138488	0.000930712	0	0	0	0	0	0	0.00273048	0.0019283	0.00232939	0.00069029	0	0.000345145
RPS1A	RPS	0.11616	0.783385	IDP1	other	0.0972068	2.89339	0.00556451	0.00873329	0.0071489	0.00190437	0.00843584	0.00517011	0.0282016	0.0103574	0.0192795	0.0178191	0.0041979	0.0110085
RPS1B	RPS	0.0505901	0.341368	IDP3;IDP2	other	0	0	0	0	0	0.000495624	0	0.000247812	0	0	0	0	0	0
RPS2	RPS	0.0909362	0.735735	IES2	other	0.00108039	0	0	0	0	0	0	0	0	0	0	0	0	0
RPS20	RPS	0.0721498	0.931008	IFA38	cont	0.0122419	0.0148329	0.00524749	0.0037825	0.00451499	0.0084275	0.00597166	0.00719958	0.00700484	0.00446853	0.00573668	0.00538481	0.00837759	0.0068812
RPS21A	RPS	0.0706631	0.474435	IKI1	transcription	0.00683003	0	0.00680001	0.00623928	0.00651965	0	0.00592276	0.00296138	0.00374789	0.00582675	0.00478732	0.00507904	0.00648128	0.00578016
RPS22B;RPS22A	RPS	0.0268141	0.301108	IKI3	transcription	0.066714	0.0599724	0.045841	0.0426376	0.0442393	0.0550943	0.0556318	0.055363	0.0297546	0.0396577	0.0347062	0.0422264	0.045443	0.0438347
RPS23B;RPS23A	RPS	0.0913063	0.260823	ILS1	translation	0.0725753	0.044033	0.00289936	0.00262532	0.00276234	0.00065027	0.00107092	0.000860593	0.0261417	0.0107584	0.0184501	0.00503851	0.0035919	0.00431521
RPS24B;RPS24A	RPS	0.0358183	0.547789	ILV1	cont	0.0100012	0.0194191	0.00356004	0.00360108	0.00358056	0.00530083	0.00487777	0.0050893	0.00766228	0.00725153	0.00745691	0.00761097	0.00694138	0.00727618
RPS25A;RPS25B	RPS	0.00711055	0.0133406	ILV2	mito	0.0589226	0.0704755	0.0275027	0.0429906	0.0352466	0.0307843	0.0577001	0.0442422	0.0470432	0.0551287	0.051086	0.0631729	0.054881	0.0590269
RPS26B;RPS26A	RPS	0.110183	0.375227	ILV3	cont	0.052169	0.03247	0.0072348	0.00832528	0.00778004	0.00502924	0.00763526	0.00633225	0.0294843	0.0171992	0.0233418	0.00933145	0.0070568	0.00819412
RPS27B;RPS27A	RPS	0.0494195	1.01171	ILV5	cont	0.146926	0.105648	0.0146839	0.0210365	0.0178602	0.0107752	0.0126508	0.011713	0.0753988	0.0428924	0.0591456	0.0202061	0.0153345	0.0177703
RPS28A;RPS28B	RPS	0.0115311	0.299843	ILV6	cont	0.0116779	0.0241107	0.00126766	0	0.000633829	0.00110631	0.00130102	0.00120366	0.00225759	0.00266972	0.00246365	0.00202963	0.00158924	0.00180943
RPS29A	RPS	0	0.0152333	IMD2	cont	0.0556648	0.0331274	0.0185037	0.0166591	0.0175814	0.0150755	0.0154072	0.0152414	0.0113073	0.0107431	0.0110252	0.0116145	0.016159	0.0138867
RPS29B	RPS	0	0.00497659	IMD3	cont	0.722382	0.77335	0.587102	0.551582	0.569342	0.495706	0.537396	0.516551	0.308402	0.326669	0.317536	0.342184	0.460428	0.401306
RPS3	RPS	0.101708	2.38251	IMD4	cont	0.161791	0.229169	0.141947	0.128043	0.134995	0.126208	0.144699	0.135454	0.0894339	0.0888994	0.0891667	0.082509	0.136561	0.109535
RPS30B;RPS30A	RPS	0	0.0570575	IMG1	mito	0	0	0.00496075	0.0037518	0.00435627	0.00363631	0.00386069	0.0037485	0.00474404	0.00435952	0.00455178	0.00357472	0.0058773	0.00472601
RPS31;RPL40B;RPL40A;UBI4	RPS	0.0145115	0.192142	IMH1	other	0.021859	0.0394295	0.0253887	0.0266856	0.0260372	0.0203735	0.0283626	0.024368	0.0140008	0.0215404	0.0177706	0.0220342	0.022574	0.0223041
RPS4B;RPS4A	RPS	0.0574276	0.767301	IML1	other	0.0262986	0.0114502	0.00961475	0.00845069	0.00903272	0.00813793	0.00891596	0.00852694	0.00818126	0.00901703	0.00859915	0.00944519	0.00921809	0.00933164
RPS5	RPS	0.152067	1.79565	IML2	mito	0.00211503	0.00530107	0	0.00101883	0.000509414	0	0	0	0.00179211	0	0.000896056	0	0	0
RPS6B;RPS6A	RPS	0.227559	1.38604	IMP2	other	0.00173732	0	0	0.00138683	0.000693414	0	0	0	0	0.00110816	0.000554081	0.00128785	0	0.000643923
RPS7A	RPS	0.0433133	0.595101	IMP3	90S	0.00455482	0.00432312	0.00597542	0.0081244	0.00704991	0	0.00550032	0.00275016	0.00213119	0	0.0010656	0	0.00159581	0.000797907
RPS7B	RPS	0.0604912	0.72991	IMP4	90S	0.00351262	0.00321119	0.00910444	0.0107966	0.00995052	0.0063967	0.00683409	0.0066154	0.00262951	0.00276586	0.00269769	0.00404619	0.00136323	0.00270471
RPS8B;RPS8A	RPS	0.170394	1.00763	INA1	other	0	0.00123611	0	0	0	0	0	0	0.000938649	0	0.000469325	0	0	0
RPS9A	RPS	0.17855	0.932849	INO80	transcription	0.00562626	0.00560082	0.00365155	0.00321072	0.00343113	0	0.00331996	0.00165998	0	0	0	0	0.00362932	0.00181466
RPS9B	RPS	0.00708813	0.116199	INP52	cont	0.00657086	0.00845035	0.00922994	0.00868846	0.0089592	0.00872362	0.0106161	0.00966985	0.00532355	0.0064923	0.00590793	0.00783538	0.0100053	0.00892033
RPT1	other	0.00362667	0.0062182	INP53	cont	0.00937844	0.00974491	0	0.00257947	0.00128973	0	0.00127327	0.000636635	0.00262121	0.00144828	0.00203474	0.00248864	0.000978429	0.00173354
RPT3	other	0.00221705	0	IOC2	other	0.00476251	0.004131	0.00516009	0.00471047	0.00493528	0.00514288	0.00578904	0.00546596	0.00264696	0.00341925	0.00303311	0.0038517	0.00454487	0.00419828
RPT5	other	0.00351683	0.00433011	IOC3	other	0.00290879	0	0.00129776	0	0.000648878	0	0	0	0	0	0	0	0.00142021	0.000710105
RPT6	other	0.0016251	0.00160926	IOC4	other	0	0.00115058	0.00192678	0.00153698	0.00173188	0	0	0	0	0	0	0.00201948	0.00199293	0.00200621
RQC2	translation	0.00123468	0.00253558	IPI1	60S	0.0122272	0.00671884	0.0162748	0.0228853	0.0195801	0.0145057	0.019942	0.0172239	0.00427668	0.00349205	0.00388436	0.00657192	0.00612521	0.00634857
RRB1	60S	0.0198217	0.0114002	IPI3	60S	0.0360405	0.0377746	0.0924771	0.132151	0.112314	0.108549	0.135026	0.121788	0.0205238	0.0229761	0.02175	0.0255904	0.0360701	0.0308303
RRP1	60S	0.196592	0.0358767	IPP1	other	0.0292281	0.0284825	0.0167513	0.0145141	0.0156327	0.0201249	0.01696	0.0185425	0.077005	0.0501308	0.0635679	0.0211657	0.0181272	0.0196465
RRP12	90S	0.293164	0.0608692	IRA2	other	0.00128853	0.00288714	0	0	0	0.00151739	0	0.000758694	0	0	0	0.00117108	0	0.00058554
RRP14	60S	0.337072	0.0410576	IRC20	other	0	0.123919	0	0	0	0	0	0	0.148488	0	0.074244	0	0	0
RRP15	60S	0.201452	0.0171573	IRC24	other	0	0.00224227	0	0	0	0	0	0	0	0	0	0	0	0
RRP17	60S	0	0.00405277	IRR1	other	0	0.0012662	0	0	0	0	0	0	0	0	0	0	0	0
RRP3	90S	0.00802346	0.00724799	ISD11	mito	0	0.00207784	0.00160566	0	0.00080283	0	0	0	0	0.00186048	0.000930242	0	0	0
RRP36	90S	0.00362381	0.00557247	IST2	cont	0.00993292	0.0178861	0.00201396	0.00203919	0.00202657	0.00186978	0.0014837	0.00167674	0.00208029	0.00197749	0.00202889	0.00189406	0.00262517	0.00225961
RRP4	60S	0.00796703	0.00328065	ISW1	transcription	0.0122559	0.0115781	0.0133185	0.011305	0.0123118	0.016042	0.0146673	0.0153547	0.00748117	0.00989841	0.00868979	0.00976387	0.0134392	0.0116015
RRP40	mRNA	0.00290757	0.00161151	ISY1	splicing	0.00140052	0.0059585	0	0	0	0	0	0	0	0	0	0	0	0
RRP42	mRNA	0.00479042	0.00326599	IVY1	other	0.00410801	0.0053477	0.00382047	0.00408598	0.00395322	0.00373881	0.00445191	0.00409536	0.00395803	0.00433322	0.00414563	0.0042727	0.00457131	0.00442201
RRP43	60S	0.00853582	0.00962299	IXR1	transcription	0.004801	0	0	0	0	0	0	0	0	0	0	0	0	0
RRP45	mRNA	0.00240078	0.00129898	JEM1	other	0	0.00248035	0	0.00179472	0.000897361	0	0.00185388	0.000926941	0	0	0	0	0.00159861	0.000799305
RRP46	mRNA	0	0.00332437	JIP5	60S	0.108458	0.0233825	0.178957	0.172578	0.175767	0.245318	0.243031	0.244175	0.0739366	0.0917424	0.0828395	0.0693672	0.0845366	0.0769519
RRP5	90S	3.13553	0.709292	JJJ1	60S	0	0	0	0.000827251	0.000413625	0	0	0	0	0	0	0	0	0
RRP6	60S	0.0311326	0.0111429	JSN1	other	0.00131812	0.00183051	0.000715706	0	0.000357853	0	0	0	0	0	0	0.000806543	0.000783157	0.00079485
RRP7	90S	0.0324463	0.0165348	KAP104	transport	0	0.00367644	0.00078495	0.00135051	0.00106773	0	0	0	0	0	0	0	0	0
RRP8	60S	0.0548906	0.0115678	KAP122	transport	0	0.00179516	0	0	0	0.000517435	0	0.000258717	0	0	0	0	0	0
RRP9	90S	0.0820854	0.052801	KAP123	transport	0.0444473	0.0742441	0.0124667	0.0149226	0.0136947	0.0123793	0.015472	0.0139256	0.0180806	0.0149692	0.0165249	0.015848	0.0162112	0.0160296
RRS1	60S	0.254629	0.0856965	KAP95	transport	0.0107092	0.0244093	0.00118859	0.00276106	0.00197482	0.0012164	0.00274318	0.00197979	0	0.00176095	0.000880476	0.00338925	0.00223633	0.00281279
RSA3	Npa1 complex	0.569416	0.0195824	KAR2	cont	0.0998066	0.118631	0.0322976	0.0341932	0.0332454	0.0323501	0.0416296	0.0369899	0.0504734	0.0413334	0.0459034	0.0380328	0.0400548	0.0390438
RSA4	60S	0.00102089	0.0521359	KCC4	other	0.00108421	0	0	0	0	0	0	0	0	0	0	0	0	0
RSC2	transcription	0.00576834	0	KCS1	cont	0	0	0	0.000295825	0.000147913	0	0	0	0	0	0	0	0	0
RSC3	transcription	0.00273949	0.00245028	KEL1	other	0.00162797	0.00207062	0.00121402	0.00137917	0.00129659	0	0	0	0.00136668	0	0.000683341	0	0	0
RSC30	transcription	0	0.000807811	KES1	other	0.0766359	0.0207092	0.000801331	0.0034587	0.00213002	0	0.00111368	0.000556842	0.0048295	0.00363858	0.00423404	0.00464666	0.00268453	0.0036656
RSC4	transcription	0.00319963	0	KEX1	cont	0.00173652	0.0018703	0	0	0	0	0	0	0	0	0	0	0	0
RSC8	transcription	0.00834066	0.0114998	KGD1	mito	0.0346209	0.0421465	0.034823	0.0308917	0.0328573	0.0276143	0.0361298	0.0318721	0.0148056	0.0204114	0.0176085	0.0184241	0.0261818	0.022303
RSE1	splicing	0.00153873	0.00268176	KGD2	other	0.106534	0.157589	0.125944	0.103477	0.114711	0.162065	0.131969	0.147017	0.0873181	0.11579	0.101554	0.0957635	0.139904	0.117834
RSM10	mito	0	0.00319008	KIN1	other	0.00430204	0.0082119	0.00755742	0.00788152	0.00771947	0.00654313	0.00808828	0.0073157	0.00763958	0.0062102	0.00692489	0.00955534	0.00960418	0.00957976
RSM22	mito	0	0.00139005	KIN2	other	0.014122	0.024064	0.0198675	0.0186083	0.0192379	0.0150094	0.0199261	0.0174678	0.0134303	0.014101	0.0137657	0.0194673	0.0209385	0.0202029
RSM23	mito	0	0.00108003	KIN4	other	0.00288756	0.0025749	0.00283123	0.00206279	0.00244701	0.00257464	0.00221629	0.00239546	0.00258277	0.00294109	0.00276193	0.00420261	0.00370519	0.0039539
RSM24	mRNA	0	0.019754	KIP2	other	0.00022155	0.000652883	0	0	0	0	0	0	0	0	0	0.00059156	0.000676852	0.000634206
RSM25	mito	0	0.00417666	KIP3	other	0.00264748	0.00650363	0.00595321	0.00545079	0.005702	0.0063519	0.00552442	0.00593816	0.00535031	0.00489656	0.00512343	0.0056169	0.00564699	0.00563195
RSM28	mito	0.00140884	0.00197315	KOG1	other	0.0151098	0.0207543	0.00899117	0.00755296	0.00827206	0.00887005	0.00873451	0.00880228	0.00516465	0.00541	0.00528732	0.00826319	0.00852198	0.00839259
RSM7	mito	0.000513666	0.00185064	KRE2	cont	0.0406218	0.0319946	0.00138138	0.00438827	0.00288482	0.00329484	0.00266289	0.00297886	0.00523787	0.00509371	0.00516579	0.00643769	0.00336418	0.00490093
RSP5	60S	0.00780362	0.0110897	KRE33	90S	0.112931	0.0989987	0.133141	0.151071	0.142106	0.175773	0.142726	0.159249	0.0456696	0.0497457	0.0477076	0.048513	0.0584676	0.0534903
RTC1	other	0.00166061	0.00125364	KRE6	other	0.00203506	0.00202932	0.000927047	0.000848587	0.000887817	0	0	0	0.00146815	0.00103509	0.00125162	0	0	0
RTF1	transcription	0	0.00352917	KRI1	90S	0.0250919	0.0969226	0.0204023	0.021726	0.0210641	0.0260173	0.0290465	0.0275319	0.0162185	0.016033	0.0161258	0.0183878	0.0193429	0.0188653
RTG2	transcription	0.00805777	0.00723409	KRR1	90S	0.0245316	0.0906792	0.0273583	0.0315902	0.0294743	0.0179663	0.015452	0.0167091	0.0147596	0.00727508	0.0110174	0.0101799	0.00648335	0.00833163
RTN1	other	0.0115904	0	KRS1	translation	0.0683708	0.0622689	0.0115244	0.0147683	0.0131463	0.00761398	0.0190932	0.0133536	0.0413411	0.0259276	0.0336343	0.0126417	0.0142544	0.0134481
RTS2	other	0	0.00526683	KRT1	cont	1.11704	1.73964	2.44214	4.00182	3.22198	0.948633	3.19961	2.07412	2.20807	2.41292	2.3105	5.0962	1.15874	3.12747
RTT101	other	0.00484008	0.00224021	KRT10	cont	0.32862	0.731722	0.538487	1.40578	0.972134	0.536273	1.45224	0.994255	0.938815	0.592261	0.765538	2.67022	0.365924	1.51807
RTT102	other	0.00987306	0.00635637	KRT2	cont	0.121193	0.348395	0.211069	0.648896	0.429983	0.289644	0.77195	0.530797	0.405657	0.292499	0.349078	1.40102	0.144334	0.772679
RUD3	other	0.00327728	0.00449545	KRT31	cont	0.0042051	0.00328912	0.00253387	0	0.00126694	0	0.0276056	0.0138028	0.022762	0.0340353	0.0283986	0	0	0
RVB1	snoRNP	0.0287687	0.0785514	KRT33B	cont	0.00848907	0.00520471	0.00243731	0.00212476	0.00228104	0	0.0410658	0.0205329	0.0682261	0.138468	0.103347	0.000575729	0.000583641	0.000579685
RVB2	snoRNP	0.0181364	0.0445023	KRT34	cont	0	0.00133036	0.00151326	0	0.000756631	0	0.00838282	0.00419141	0.00773207	0.0223561	0.0150441	0.000966396	0	0.000483198
RVS161	other	0.00758815	0.008619	KRT36	cont	0	0	0	0	0	0	0	0	0.00186816	0.00225932	0.00206374	0	0	0
RVS167	other	0.0218004	0.0211845	KRT81;KRT83	cont	0	0	0	0	0	0	0	0	0	0.000852074	0.000426037	0	0	0
SAC6	other	0.015932	0.00981238	KRT84	cont	0.00150599	0	0	0.000462615	0.000231307	0	0.00131822	0.000659109	0.0182019	0.0441742	0.0311881	0.00106364	0.000913114	0.000988377
SAC7	other	0.0136446	0.00586371	KRT85	cont	0.00401128	0.00236646	0.00217505	0.00155014	0.0018626	0	0.0180917	0.00904585	0.0109739	0.0483373	0.0296556	0	0	0
SAH1	cont	0	0.00421637	KRT86	cont	0.0104889	0.019049	0.00762572	0.00316595	0.00539583	0.000621695	0.0655251	0.0330734	0.0952773	0.184706	0.139992	0.000471363	0.00101155	0.000741457
SAM1	cont	0.0616483	0.0784299	KRT9	cont	0.724835	1.15021	2.18571	3.20692	2.69631	0.648248	2.50136	1.5748	1.49474	2.20181	1.84827	3.21213	0.867932	2.04003
SAM2	cont	0.00262769	0.00274703	KSP1	other	0.00453499	0.00649453	0.00368242	0.0035912	0.00363681	0.00311159	0.00362818	0.00336988	0.00272251	0.00272094	0.00272172	0.00383146	0.00397748	0.00390447
SAN1	other	0	0.00178525	KSS1	other	0	0	0	0.000716992	0.000358496	0	0	0	0	0	0	0	0	0
SAP1	other	0	0.00142612	KTR1	other	0.0325653	0.0359783	0.00324003	0.00486624	0.00405314	0.00315164	0	0.00157582	0.00675947	0.00390919	0.00533433	0.00808746	0.00747239	0.00777992
SAR1	other	0.00954639	0.0076214	KTR3	other	0.0167035	0.021077	0.00580661	0.00579268	0.00579965	0.00718345	0.00546751	0.00632548	0.00637287	0.00575828	0.00606557	0.00611491	0.00825648	0.00718569
SAS10	90S	0.159952	0.0754011	KTR4	other	0	0.00114998	0	0	0	0	0	0	0	0	0	0	0	0
SAS4	other	0.00235278	0	KTR6	other	0.000491652	0	0	0	0	0	0	0	0	0	0	0	0	0
SBP1	other	0.257758	0.164584	LAC1	cont	0	0.00806823	0.00471742	0	0.00235871	0	0.00557814	0.00278907	0	0	0	0.00387204	0.00786521	0.00586863
SCD6	translation	0.00243539	0	LAG1	cont	0	0	0	0.000450278	0.000225139	0	0	0	0	0	0	0	0	0
SCJ1	other	0.00361133	0	LAP3	mito	0	0.00227499	0	0	0	0	0	0	0.00220037	0.00218165	0.00219101	0.00123999	0	0.000619996
SCL1	other	0.00288966	0	LAS1	60S	0	0	0	0.00124916	0.000624581	0	0	0	0	0	0	0	0	0
SCP160	other	0.0394176	0.0993239	LAT1	cont	0.0849935	0.0939363	0.0884402	0.0980296	0.0932349	0.0996822	0.118473	0.109078	0.0677221	0.0654599	0.066591	0.0745778	0.0687721	0.0716749
SCS2	other	0.0122731	0.00441879	LCB1	cont	0.0048574	0.0060614	0	0	0	0	0	0	0.00182501	0.00114448	0.00148475	0.00124435	0.00192244	0.00158339
SDC1	other	0.0057232	0.0039572	LCB2	cont	0.00156738	0.00451072	0	0	0	0	0	0	0	0.000747831	0.000373916	0	0	0
SEA4	other	0.0104822	0.00645407	LCB4	cont	0	0.0013591	0	0	0	0	0	0	0.000657891	0	0.000328945	0	0	0
SEC1	other	0	0.00387978	LCB5	cont	0.00164229	0.0022091	0	0	0	0	0	0	0	0	0	0	0.00137844	0.000689222
SEC13	other	0.00950531	0.0123404	LCD1	other	0.0013287	0	0	0	0	0	0	0	0	0	0	0	0	0
SEC16	other	0.103142	0.105776	LCP5	90S	0.00575125	0.002965	0.00231182	0.00503654	0.00367418	0.00238603	0.0026858	0.00253592	0.00131052	0.0015414	0.00142596	0	0	0
SEC21	other	0.0151375	0.015435	LEA1	splicing	0	0.00529392	0	0	0	0	0	0	0	0	0	0	0	0
SEC23	other	0.00634119	0.0051502	LEO1	transcription	0.00303305	0.00398612	0.00263982	0.00250876	0.00257429	0.00313661	0.00350382	0.00332022	0.00207293	0.00230254	0.00218774	0.00208009	0.00276765	0.00242387
SEC24	other	0.0044469	0.00747459	LEU1	cont	0.0568369	0.0460798	0.000986852	0.000450896	0.000718874	0.000629836	0	0.000314918	0.028155	0.00708062	0.0176178	0.00118071	0.000381931	0.000781322
SEC26	other	0.00947115	0.00931647	LEU2	cont	0	0	0.00339684	0.004537	0.00396692	0.00381934	0.00548389	0.00465161	0.00330402	0.00419507	0.00374955	0.00501566	0.00691551	0.00596558
SEC27	other	0.00442763	0.0100699	LEU3	cont	0	0	0	0	0	0.000940056	0	0.000470028	0	0	0	0	0.000767009	0.000383505
SEC28	other	0.00127879	0	LEU4	cont	0.010082	0.00374459	0	0	0	0.00117242	0	0.00058621	0.00508467	0.00326856	0.00417661	0	0.000898726	0.000449363
SEC3	other	0	0.00292841	LEU9	cont	0	0.00107198	0	0	0	0	0	0	0	0	0	0	0	0
SEC31	other	0.00434382	0.00381878	LGE1	transcription	0.010378	0.0166773	0.022589	0.017432	0.0200105	0.0187519	0.0198672	0.0193096	0.00987889	0.0173959	0.0136374	0.0185881	0.0239652	0.0212766
SEC5	other	0.0021203	0	LHP1	other	0.0299155	0.0149848	0.0176808	0.0112029	0.0144419	0.0140019	0.0248115	0.0194067	0.0129424	0.0171653	0.0150538	0.00826268	0.0106175	0.00944011
SEC65	other	0.00206131	0	LIA1	cont	0.00566819	0.00391707	0.00168412	0.00175608	0.0017201	0	0.00229912	0.00114956	0.0106078	0.00727892	0.00894335	0.0024145	0.00240764	0.00241107
SEC7	other	0.00467471	0.00700398	LIP5	mito	0.00874978	0.00703063	0.00672394	0.00426507	0.0054945	0.00527887	0.00491294	0.0050959	0.00540741	0.00587222	0.00563981	0.00674305	0.00603774	0.0063904
SEC9	other	0.00529225	0.00123654	LOA1	cont	0	0	0	0	0	0	0.000928355	0.000464178	0.00126111	0	0.000630557	0.00103034	0.00174565	0.00138799
SEG1	other	0.0136237	0.00581435	LOC1	60S	0.00912727	0.00371706	0.016362	0.0402475	0.0283047	0.0158727	0.0113625	0.0136176	0.0655343	0.0718141	0.0686742	0.0587205	0.0369334	0.047827
SEH1	transport	0.00396975	0.0040286	LOS1	transport	0	0.00122611	0	0	0	0	0	0	0	0	0	0	0	0
SEN1	snoRNP	0.0136434	0.00366308	LPD1	mito	0.0317222	0.0290286	0.0212835	0.0197756	0.0205295	0.0129366	0.0227373	0.0178369	0.0197628	0.0150755	0.0174191	0.0114818	0.0161139	0.0137979
SERPINC1	other	0.00360711	0.00247608	LRG1	other	0	0.00310491	0	0	0	0	0	0	0.00168981	0.00183835	0.00176408	0.00194857	0.0020849	0.00201674
SES1	translation	0.00484715	0.00320299	LRO1	cont	0	0.00583845	0.00232187	0.00206574	0.00219381	0.00316011	0.00176693	0.00246352	0.00155145	0.00227691	0.00191418	0.00294054	0.00389001	0.00341527
SET1	transcription	0	0.00105112	LRP1	60S	0	0.000869031	0.00143902	0	0.00071951	0	0.00177553	0.000887766	0	0	0	0	0	0
SET2	transcription	0.0190061	0.00860196	LSB1	other	0	0.00112584	0	0	0	0	0.00143963	0.000719815	0	0	0	0	0	0
SFH1	transcription	0.00287191	0	LSB3	other	0	0	0	0	0	0	0	0	0	0	0	0	0.000615212	0.000307606
SGD1	90S	0.0167596	0.00588588	LSB5	other	0	0	0	0	0	0	0	0	0.000210666	0	0.000105333	0	0	0
SGF73	mRNA	0	0.00129572	LSC1	mito	0.00437643	0.00550582	0	0.00115315	0.000576573	0.00116909	0.000971477	0.00107028	0.00377371	0.00184312	0.00280841	0.00118763	0.00115657	0.0011721
SGS1	other	0	0.00240706	LSC2	mito	0.00586009	0.00217389	0.00112601	0	0.000563003	0	0	0	0.00574422	0.00184175	0.00379299	0.00134364	0	0.00067182
SGT2	other	0.0073659	0.00819035	LSG1	60S	0.036927	0.0464521	0.0407035	0.0499137	0.0453086	0.0366909	0.0490699	0.0428804	0.0332978	0.0288155	0.0310566	0.0341236	0.0379866	0.0360551
SGV1	other	0.0190768	0.00632467	LSM12	other	0.0146574	0.0154557	0.0186104	0.0160303	0.0173203	0.0147362	0.013799	0.0142676	0.0100223	0.0123437	0.011183	0.0168779	0.0138672	0.0153726
SHE3	other	0	0.000884936	LSM2	splicing	0	0.00255843	0	0	0	0	0	0	0	0	0	0	0	0
SHM1	mito	0.0743767	0.0827365	LSM4	splicing	0.00617538	0.00532062	0	0	0	0	0	0	0	0	0	0	0	0
SHM2	other	0.0033629	0.00617223	LSM6	splicing	0	0.0120339	0.0034075	0.00381904	0.00361327	0.00354075	0.00509391	0.00431733	0.00378672	0	0.00189336	0.0025699	0.0030596	0.00281475
SHQ1	other	0	0.00376028	LSP1	other	0.0322693	0.0326046	0.0050331	0.0076012	0.00631715	0.00372411	0.00674573	0.00523492	0.015833	0.00899786	0.0124154	0.00460716	0.00632239	0.00546478
SIN3	transcription	0.0360365	0.0231687	LST4	other	0	0	0	0.00100986	0.000504931	0	0	0	0	0	0	0	0	0
SIS1	other	0.0459315	0.0178776	LST7	other	0	0.00155535	0.000758741	0	0.00037937	0	0	0	0	0	0	0	0	0
SKG3	other	0	0.000574333	LST8	other	0	0	0.000360091	0	0.000180045	0	0	0	0	0	0	0	0	0
SKI2	mRNA	0.00413662	0.00581009	LYS12	cont	0.0217489	0.0253857	0.00889954	0.00858518	0.00874236	0.00690099	0.00967824	0.00828962	0.013962	0.00994333	0.0119527	0.00972954	0.00959021	0.00965987
SKI3	mRNA	0.00560869	0.00584454	LYS2	cont	0.00108098	0.00100578	0	0	0	0	0	0	0.00104283	0	0.000521416	0	0	0
SKI6	mRNA	0.0051666	0.00328603	LYS20	cont	0.0488421	0.0362333	0.0040488	0.00748203	0.00576541	0.00347005	0.00289552	0.00318279	0.0339009	0.0157701	0.0248355	0.00697822	0.00292892	0.00495357
SKP1	other	0.00534732	0.00476151	LYS21	cont	0.00689885	0.00786513	0	0	0	0	0	0	0.00521715	0.003605	0.00441108	0.00295094	0	0.00147547
SLA1	other	0.0201918	0.0250126	LYS4	cont	0.00399792	0.00429393	0	0.00134001	0.000670006	0	0.000998516	0.000499258	0.0015051	0	0.000752548	0	0	0
SLA2	other	0.0254147	0.0479571	LYS9	cont	0.010776	0.00544752	0.00127366	0.00156286	0.00141826	0.00112735	0.00124358	0.00118546	0.0117859	0.00291003	0.00734795	0.00154904	0.00137027	0.00145965
SLC1	cont	0.00550908	0.00160124	LYZ	cont	0	0.0051349	0.0116726	0.00718524	0.00942894	0	0	0	0	0.00405139	0.0020257	0.00368913	0.00245598	0.00307256
SLF1	other	0.0052924	0.0086096	MAD1	other	0	0	0	0	0	0	0.0113613	0.00568064	0	0	0	0	0	0
SLH1	translation	0	0.00134395	MAE1	cont	0.0166623	0.0244665	0	0.00218973	0.00109487	0.00223934	0.00255502	0.00239718	0.00334606	0.0027835	0.00306478	0.00346944	0.00479562	0.00413253
SLM1	other	0.0034914	0.00249111	MAG2	other	0.00113349	0.00177184	0.00137738	0	0.000688692	0	0	0	0	0.00105514	0.000527568	0.00123343	0.00134413	0.00128878
SLM5	translation	0.0161456	0	MAK11	60S	0.175069	0.0257279	0.250544	0.180641	0.215593	0.211089	0.119474	0.165282	0.991212	0.945525	0.968369	0.677789	1.24631	0.962051
SLX9	90S	0.0182944	0.0131101	MAK16	60S	0.147859	0.0132638	0.215001	0.229188	0.222094	0.182826	0.156075	0.169451	0.529265	0.375959	0.452612	0.492559	0.305184	0.398871
SMB1	splicing	0	0.0307221	MAK21	60S	0.671208	0.131908	4.93165	4.56889	4.75027	6.82778	4.99676	5.91227	0.549426	0.728549	0.638987	0.340355	0.36878	0.354568
SMC1	other	0.00295752	0	MAK5	60S	0.245852	0.0349719	0.066623	0.0800012	0.0733121	0.0549304	0.0718048	0.0633676	0.0966398	0.0950894	0.0958646	0.0691776	0.0771098	0.0731437
SMC5	other	0	0.00147673	MAM3	mito	0	0.00044188	0	0	0	0	0	0	0	0	0	0	0	0
SMC6	other	0.00843545	0.00197653	MAM33	mito	0.0131151	0.00633686	0	0	0	0	0.00340473	0.00170237	0.00311919	0.00204739	0.00258329	0.00255263	0	0.00127632
SMD2	splicing	0	0.0214526	MAP1	translation	0.0169671	0.00820288	0	0	0	0	0.00368349	0.00184175	0.00528694	0.00353352	0.00441023	0	0.00440678	0.00220339
SMI1	other	0	0.00109458	MAP2	translation	0.0274259	0.0204143	0.0263732	0.0235169	0.0249451	0.0227573	0.031764	0.0272606	0.0125596	0.0190053	0.0157825	0.0191619	0.0223571	0.0207595
SMT3	other	0	0.128558	MBF1	transcription	0.0158449	0.0132547	0	0	0	0	0.00329993	0.00164997	0	0	0	0.00362201	0	0.00181101
SMY2	other	0.00211022	0.00182747	MBP1	transcription	0	0	0	0.000239283	0.000119642	0	0	0	0	0	0	0	0	0
SNF1	cont	0.00645163	0.00259784	MCA1	other	0.0048361	0	0	0.000920429	0.000460214	0	0.00123869	0.000619345	0	0.00179678	0.000898389	0.000875505	0.000833359	0.000854432
SNF12	transcription	0	0.00217658	MCD1	other	0.136351	0.159454	0.108142	0.118702	0.113422	0.12134	0.132099	0.126719	0.107241	0.129972	0.118607	0	0.153573	0.0767863
SNF2	transcription	0.00439859	0.00341481	MCD4	cont	0	0.00159003	0	0	0	0	0	0	0	0	0	0.000994678	0	0.000497339
SNF5	transcription	0.00262558	0.0041972	MCK1	other	0.0101239	0.0138858	0.0014926	0.00467852	0.00308556	0.00308908	0.00191285	0.00250097	0.00298793	0.00201266	0.00250029	0.00242301	0.00192228	0.00217265
SNF7	other	0	0.000787268	MCM10	other	0.00136946	0	0	0	0	0	0	0	0	0	0	0	0	0
SNP1	splicing	0.00250716	0	MCM22	other	0	0	0	0	0	0.000381579	0	0.000190789	0	0	0	0	0	0
SNQ2	transport	0.00362126	0	MCM3	other	0.0023109	0.00249261	0	0.00125381	0.000626907	0	0	0	0	0	0	0	0	0
SNT1	other	0.0041944	0.00213311	MCM4	other	0.0072272	0.00832248	0.00326502	0.0029948	0.00312991	0.00385922	0.00395124	0.00390523	0.00314733	0.0035293	0.00333832	0.00342425	0.00504927	0.00423676
SNU114	splicing	0.00283895	0.144541	MCM6	other	0.00323538	0.00394122	0.00141475	0.00171653	0.00156564	0.00183482	0.00125242	0.00154362	0	0.00208601	0.001043	0	0.002256	0.001128
SNU13	C/D snoRNP	2.38558	0.80359	MCR1	cont	0.00484616	0.00307061	0	0	0	0	0	0	0.00240813	0	0.00120407	0	0	0
SNU56	splicing	0	0.00152972	MCX1	mito	0	0.0017847	0.00112939	0.00112398	0.00112669	0	0.00126585	0.000632924	0	0.00113687	0.000568433	0	0.00126593	0.000632964
SNU71	splicing	0	0.00133456	MDG1	other	0.00158927	0.00158581	0	0	0	0	0	0	0.00164345	0	0.000821727	0	0	0
SOD1	other	0	0.0043891	MDH1	cont	0.0324713	0.0231719	0.0021846	0.00304525	0.00261492	0.00246116	0	0.00123058	0.0179715	0.0073211	0.0126463	0.0024662	0	0.0012331
SOF1	90S	0.177436	0.0485245	MDH3	cont	0.0174665	0.0110312	0.00197404	0.00196037	0.0019672	0.00164775	0.00245541	0.00205158	0.00460103	0.00188694	0.00324398	0	0	0
SPA2	other	0.0364593	0	MDJ1	mito	0.0643	0.0383591	0.0191829	0.0220716	0.0206272	0.0175636	0.0208769	0.0192203	0.0223964	0.0238641	0.0231303	0.0262119	0.0258263	0.0260191
SPB1	60S	0.0114827	0.0444735	MDL1	other	0	0.00205497	0	0	0	0	0	0	0	0	0	0	0.000593734	0.000296867
SPB4	60S	0.00708331	0.00977718	MDM20	other	0.0164934	0.0104369	0	0.0102042	0.00510208	0	0.00714219	0.00357109	0	0	0	0	0	0
SPC110	other	0.0284753	0.0606763	MDM38	mito	0.0206465	0.0229139	0.00267397	0.00344298	0.00305848	0.00247307	0.00431972	0.00339639	0.00432653	0.00171762	0.00302207	0.00584131	0.00816435	0.00700283
SPC29	other	0.00220817	0	MDN1	60S	0.0231898	0.046404	0.0298715	0.0318269	0.0308492	0.0321026	0.0314412	0.0317719	0.015936	0.0192496	0.0175928	0.0230235	0.0286593	0.0258414
SPC42	other	0.00531256	0.00196638	MDR1	other	0	0.00199615	0	0	0	0	0	0	0	0	0	0	0	0
SPN1	transcription	0.00979873	0.0074761	MDS3	other	0.000728294	0.0015048	0.00120508	0.00108233	0.0011437	0.00132392	0.00122255	0.00127324	0.000925855	0.00103717	0.000981512	0.00121837	0.00104995	0.00113416
SPP382	splicing	0.000603182	0.198655	MDY2	other	0.00772087	0	0.00209309	0	0.00104654	0	0.00297175	0.00148587	0	0.00340468	0.00170234	0.00231465	0.00351091	0.00291278
SPT15	transcription	0.00713086	0	MEC1	other	0.0275471	0.00338887	0.000543279	0	0.00027164	0	0	0	0.00450809	0	0.00225404	0	0	0
SPT16	transcription	0.0241221	0.0117439	MED1	transcription	0.00720752	0.00545422	0.00626583	0.00508891	0.00567737	0.00697966	0.00559287	0.00628627	0.00359331	0.00403331	0.00381331	0.00454281	0.00461008	0.00457644
SPT20	transcription	0.0014423	0	MED11	transcription	0	0	0	0.00146117	0.000730583	0	0	0	0	0	0	0	0	0
SPT3	transcription	0	0.00126504	MED2	transcription	0	0.00284291	0.00227805	0.00161245	0.00194525	0.00181182	0.00273328	0.00227255	0.00114414	0.00167769	0.00141091	0.00239929	0.00176257	0.00208093
SPT5	transcription	0.0151691	0.017473	MED4	transcription	0.00809763	0.00864518	0.00769069	0.006729	0.00720985	0.00908312	0.00916986	0.00912649	0.00436663	0.00604038	0.00520351	0.00734557	0.00846039	0.00790298
SPT6	transcription	0.00769182	0.00358955	MED6	transcription	0	0	0.00199069	0	0.000995347	0	0.00261965	0.00130982	0	0	0	0.00162174	0	0.000810872
SPT7	transcription	0	0.00074662	MED7	transcription	0.00806237	0.00831345	0.00562725	0.00555832	0.00559279	0.00818765	0.00657489	0.00738127	0.00404771	0.00565475	0.00485123	0.00559743	0.00730367	0.00645055
SPT8	transcription	0.00971597	0.0097272	MED8	transcription	0	0	0.0020887	0.00219842	0.00214356	0.00211324	0	0.00105662	0	0.00216494	0.00108247	0.00209034	0.00242514	0.00225774
SQS1	Gpatch	0.0559108	3.30019	MEH1	other	0	0	0	0	0	0	0	0	0	0	0	7.51055e-05	0	3.75528e-05
SRB5	transcription	0.0940886	0	MES1	translation	0.0399344	0.0347989	0.00319883	0.00598165	0.00459024	0.00188858	0.00450499	0.00319678	0.0139692	0.00998879	0.011979	0.00868127	0.00678922	0.00773525
SRB7	transcription	0.00202219	0	MET12	cont	0	0	0	0	0	0	0	0	0	0	0	0.000140266	0	7.01331e-05
SRO9	translation	0.0580927	0.288933	MET17	cont	0.00784866	0	0	0.00174842	0.000874208	0	0.00190472	0.000952361	0.00782014	0.00260196	0.00521105	0.00230051	0	0.00115025
SRP1	transport	0.0166076	0.0194584	MET18	cont	0	0.00218029	0	0	0	0	0	0	0	0	0	0	0	0
SRP40	transport	0.568423	0.125614	MET30	cont	0	0.000291046	0	0	0	0	0	0	0	0	0	0	0	0
SRP54	other	0.00163774	0.00189699	MET6	cont	0.0327673	0.0224987	0.00168995	0.00181697	0.00175346	0.00125601	0.0013472	0.00130161	0.0415117	0.0136425	0.0275771	0.00216525	0.000945823	0.00155553
SRP68	other	0.00449655	0.00525042	MET7	cont	0	0.00114276	0	0	0	0	0	0	0	0	0	0	0	0
SRP72	other	0.00532084	0.00364729	MEU1	cont	0	0.00283321	0	0	0	0	0	0	0	0	0	0	0	0
SRV2	cont	0.00476364	0.00697279	MEX67	60S	0.0143335	0.0156092	0.00753521	0.00780946	0.00767233	0.00576184	0.00691833	0.00634009	0.00422882	0.00480065	0.00451473	0.006658	0.00613659	0.0063973
SSA1	cont	0.0798223	0.110618	MFT1	transcription	0.00654001	0.00437088	0.00509757	0.00525791	0.00517774	0.00438744	0.00624264	0.00531504	0	0	0	0	0.00624269	0.00312135
SSA2	cont	0.756512	0.699396	MGE1	mito	0.0167527	0.00808628	0.00492776	0.00569338	0.00531057	0	0.00691126	0.00345563	0.00641164	0.00671963	0.00656564	0	0.00711166	0.00355583
SSB1	cont	0.593476	1.28871	MGM101	mito	0.0127193	0.0059676	0.00327424	0.003359	0.00331662	0.00189519	0.00358411	0.00273965	0.00226662	0	0.00113331	0.00285938	0.00327547	0.00306743
SSB2	cont	0.0188511	0.0413532	MGR1	mito	0.00142072	0.00306263	0	0.000630908	0.000315454	0	0	0	0	0	0	0.000573884	0	0.000286942
SSC1	cont	0.0682405	0.143552	MGR2	other	0	0.000558886	0	0	0	0	0	0	0	0	0	0	0	0
SSD1	cont	0.0182989	0.0610396	MGR3	other	0	0.0028724	0	0	0	0	0	0	0	0	0	0	0	0
SSE1	cont	0.00567339	0.0247846	MGS1	mito	0	0	0	0	0	0	0	0	0	0	0	0	0.000678922	0.000339461
SSF1	60S	0.265523	0.0282757	MHP1	mito	0.00193642	0.00236962	0.00213196	0.00202914	0.00208055	0	0.00223067	0.00111533	0.00182418	0.00205478	0.00193948	0.00251308	0.0022443	0.00237869
SSF2	60S	0.0721738	0.00878748	MHR1	mito	0.00439222	0.00521908	0.00254831	0.00288664	0.00271748	0	0	0	0	0.00323629	0.00161815	0.00381046	0.003241	0.00352573
SSK1	other	0	0.0170947	MIA40	mito	0.00671708	0.00707057	0	0.00133394	0.00066697	0	0.00172664	0.000863319	0	0.00118912	0.000594562	0.00177033	0.00127664	0.00152348
SSN2	transcription	0.00180867	0	MIC10	mito	0	0.00667521	0	0	0	0	0	0	0	0	0	0	0	0
SST2	other	0	0.00225562	MIC19	mito	0	0	0.000271601	0	0.0001358	0	0	0	0	0	0	0	0	0
SSZ1	translation	0.0147043	0.0465617	MIC26	mito	0.000690039	0	0	0	0	0	0	0	0	0	0	0	0	0
STE20	transcription	0.00458006	0.0020557	MIC60	mito	0.00474687	0.00664354	0	0	0	0	0	0	0.00102987	0	0.000514936	0.00123574	0.0011603	0.00119802
STH1	transcription	0.0101656	0.00745518	MIN8	other	0	0	0	0.000471876	0.000235938	0	0	0	0	0	0	0	0	0
STM1	translation	0.159079	0.985134	MIR1	mito	0.0110331	0.0184593	0.00200808	0	0.00100404	0.00207478	0.00254165	0.00230821	0.00339026	0.00344412	0.00341719	0.00426942	0.00432662	0.00429802
STT4	cont	0.00952953	0	MIS1	mito	0.727978	0.443204	0.358536	0.350478	0.354507	0.318431	0.397869	0.35815	0.227382	0.278021	0.252701	0.333233	0.38573	0.359482
SUA7	transcription	0.00247797	0.00106365	MIX17	mito	0	0	0	0	0	0	0	0	0.00138767	0	0.000693837	0	0	0
SUB1	mRNA	0.0158281	0.00508732	MKT1	other	0.017493	0.0107461	0.00218782	0.0025738	0.00238081	0.00224551	0.00276339	0.00250445	0.00263522	0.00213542	0.00238532	0.00201185	0.00369795	0.0028549
SUB2	mRNA	0.00394492	0	MLC1	other	0.0126106	0.0257234	0.0218638	0.0216085	0.0217361	0.0174401	0.0213541	0.0193971	0.0296848	0.0316338	0.0306593	0.0190123	0.0181044	0.0185584
SUB2	mRNA	0.0121034	0.0182584	MLC2	other	0	0	0	0.00068215	0.000341075	0	0	0	0	0	0	0	0	0
SUI2	translation	0.0336079	0.0613891	MLF3	other	0	0.00193777	0	0.00115655	0.000578275	0	0.00121089	0.000605443	0	0.0011957	0.000597849	0	0	0
SUI3	translation	0.164586	0.256051	MLH1	other	0	0	0	0	0	0	0.00181241	0.000906205	0	0	0	0.00171289	0	0.000856446
SUM1	transcription	0.005821	0.00113457	MLP1	transport	0.00114399	0.00156987	0	0.00126834	0.000634171	0.000945082	0.00137306	0.00115907	0	0.00108494	0.000542468	0	0	0
SUP35	translation	0.384335	0.0278335	MLP2	transport	0.00384053	0.00734009	0.00368326	0.00397526	0.00382926	0.0041967	0.00446452	0.00433061	0.00165309	0.00312537	0.00238923	0.00259659	0.00386977	0.00323318
SUP45	translation	0.0151239	0.0147848	MMF1	mito	0.0157531	0.0111839	0.00419606	0.003449	0.00382253	0.00450955	0.00321593	0.00386274	0.0397565	0.0235776	0.031667	0.00713449	0.00290045	0.00501747
SVL3	other	0.0306601	0.0205482	MMS1	other	0.0153441	0.0339413	0.0146595	0.0144329	0.0145462	0.020485	0.0160081	0.0182465	0.0111279	0.0143223	0.0127251	0.0151738	0.0174218	0.0162978
SWC4	other	0.00255576	0	MMS21	other	0.00666677	0.00509316	0.00835592	0.00738499	0.00787046	0.0100556	0.0107804	0.010418	0.00480535	0.00659419	0.00569977	0.00530847	0.0071484	0.00622844
SWI1	transcription	0.00129025	0.00359619	MND2	other	0	0.000764474	0.000619642	0	0.000309821	0	0	0	0	0	0	0.00118947	0	0.000594737
SWI3	transcription	0.00984282	0.0112049	MNN1	cont	0.00805136	0.00760863	0	0	0	0	0	0	0.00369705	0	0.00184852	0.00383715	0	0.00191857
SWI4	transcription	0	0.00116807	MNN10	cont	0.00753286	0.00672869	0.00225451	0.00270607	0.00248029	0.00230801	0.00285723	0.00258262	0.00269382	0.00251026	0.00260204	0.00320849	0.00403539	0.00362194
SWI6	transcription	0.00231802	0.0017463	MNN11	cont	0.00473549	0.00742562	0.00276915	0.0024241	0.00259662	0.00299074	0.0030673	0.00302902	0	0.00294641	0.0014732	0.00295959	0.00304599	0.00300279
SYF1	splicing	0	0.00678552	MNN2	cont	0.0027326	0.00361784	0	0	0	0	0	0	0.00128709	0	0.000643545	0	0	0
SYF2	splicing	0.00270804	0.00944211	MNN5	cont	0.00698499	0.0191303	0.00142503	0.00142161	0.00142332	0	0	0	0	0	0	0.00381548	0.00511728	0.00446638
SYH1	other	0.00838625	0.00677575	MNN9	cont	0.00651967	0.00965239	0	0	0	0	0.00195008	0.000975041	0	0	0	0.00230788	0.00260592	0.0024569
SYP1	other	0.0441725	0.0293981	MNP1	mito	0.0377018	0.0308257	0	0.0488576	0.0244288	0.0343837	0.0312362	0.0328099	0.0323091	0.0509442	0.0416267	0	0.0639382	0.0319691
TAF10	transcription	0.005677	0.00368738	MNR2	other	0	0.00164479	0	0	0	0	0	0	0	0	0	0	0.000850542	0.000425271
TAF12	transcription	0.021519	0.0089051	MNS1	cont	0	0.00113479	0	0	0	0	0	0	0	0	0	0	0	0
TAF4	transcription	0.00294067	0.00181244	MNT3	cont	0	0.000946509	0	0	0	0	0	0	0	0	0	0	0	0
TAF5	transcription	0.00818913	0.00676435	MOB2	other	0	0.00071491	0	0	0	0.000572578	0.00062827	0.000600424	0	0	0	0.000558924	0	0.000279462
TAF6	transcription	0.00506699	0.00367147	MON2	other	0.00428382	0.00508511	0.00211808	0	0.00105904	0.00233741	0	0.0011687	0	0.00271919	0.00135959	0.00242598	0.00211186	0.00226892
TAF9	transcription	0.00394658	0	MOT2	transcription	0.000541438	0.00056188	0	0	0	0	0	0	0	0	0	0	0	0
TCB1	transport	0.00968813	0.00294231	MOT3	transcription	0	0.00138663	0	0	0	0	0	0	0	0	0	0	0	0
TCB2	transport	0.00356498	0.00183035	MPD1	other	0.0126635	0.00410482	0.00344115	0.00347788	0.00345952	0.00227212	0.0028848	0.00257846	0.00390591	0.00321372	0.00355982	0.00394192	0.00376585	0.00385389
TCB3	cont	0.0454666	0.0246731	MPD2	other	0.0211782	0.0449319	0.0289592	0.0237813	0.0263703	0.0174789	0.02659	0.0220345	0	0	0	0	0	0
TCO89	other	0.00478305	0.0108904	MPM1	mito	0.0105682	0.00772071	0.00430257	0.00432777	0.00431517	0.0054679	0.00646944	0.00596867	0.00434536	0.00500431	0.00467483	0.00473233	0.00540219	0.00506726
TCP1	other	0.00482323	0.00707763	MPP10	90S	0.0233425	0.0133006	0.0283978	0.0342448	0.0313213	0.0316852	0.0299054	0.0307953	0.00814028	0.007469	0.00780464	0.00866795	0.00762973	0.00814884
TDH1	cont	0.00310724	0.00335493	MPP6	other	0	0.000893779	0.0023935	0.00231645	0.00235497	0	0.00299861	0.00149931	0	0	0	0.00230343	0.0023755	0.00233947
TDH3	cont	0.0812819	0.172212	MPT5	mRNA	0	0	0	0	0	0	0.000859019	0.000429509	0	0	0	0	0	0
TEF1	translation	1.18253	1.16571	MRC1	other	0	0	0	0.000883089	0.000441545	0	0	0	0	0	0	0	0	0
TEF4	translation	0.0291479	0.0376304	MRD1	90S	0.0235364	0.0261273	0.0350124	0.0335105	0.0342614	0.0538743	0.0507647	0.0523195	0.0108515	0.0132897	0.0120706	0.0146676	0.0193196	0.0169936
TES1	cont	0.000781461	0	MRH1	other	0.0216394	0.0325151	0.00837536	0.0134342	0.0109048	0.00662563	0.0114614	0.00904353	0.00731113	0.00469695	0.00600404	0.00683117	0.00947841	0.00815479
TF	other	0.0174457	0.0109421	MRH4	mito	0.00255032	0.00161372	0	0	0	0	0	0	0	0	0	0.00186562	0.00168587	0.00177575
THO1	mRNA	0	0.00147673	MRI1	mito	0.00148902	0	0	0	0	0	0	0	0.00149568	0	0.00074784	0	0	0
THO2	mRNA	0.0458653	0.0197528	MRL1	other	0	0.000456097	0	0	0	0	0	0	0	0	0	0	0	0
THP2	mRNA	0.0546258	0	MRM1	mito	0.00560261	0	0	0	0	0	0	0	0	0	0	0	0	0
THP3	splicing	0.011148	0.00258168	MRN1	splicing	0.0011274	0.00167841	0	0	0	0	0	0	0	0	0	0	0	0
THS1	translation	0.0141638	0.0149627	MRP1	mito	0.00562508	0.00802836	0.00305223	0.00377886	0.00341555	0.00187596	0.00280881	0.00234238	0.00239661	0.00252051	0.00245856	0.003466	0.00384441	0.00365521
TIF1	translation	0.0552473	0.041124	MRP13	mito	0.0125283	0.0124123	0.017813	0.0170631	0.017438	0.00890829	0.0131174	0.0110128	0.00998744	0.00943115	0.0097093	0.0149632	0.0115657	0.0132645
TIF11	translation	0.0212858	0.0546036	MRP20	mito	0.00491792	0.00538065	0.00469787	0.00574842	0.00522315	0	0	0	0	0.0041495	0.00207475	0	0	0
TIF3	translation	0.0274611	0.017602	MRP4	mito	0.00429271	0.00671365	0.00260834	0.00323376	0.00292105	0	0.0033318	0.0016659	0.0029697	0.00357164	0.00327067	0.00377659	0.00452727	0.00415193
TIF34	translation	0.0150175	0.00843912	MRP7	mito	0	0.00266441	0.00288654	0	0.00144327	0	0.00202607	0.00101304	0.00223865	0.00238608	0.00231236	0.00229456	0.0023268	0.00231068
TIF35	translation	0.0384245	0.0225812	MRP8	mito	0.0116125	0.0120911	0.00425975	0	0.00212988	0.00221672	0.00248969	0.00235321	0.0111218	0.00408502	0.0076034	0.0022255	0.00218644	0.00220597
TIF4631	translation	0.0811841	0.136875	MRPL1	mito	0.00342317	0	0	0.00330299	0.00165149	0	0	0	0	0	0	0	0	0
TIF4632	translation	0.0421321	0.0402559	MRPL10	mito	0	0.000771093	0	0	0	0	0.00095021	0.000475105	0	0	0	0.00231557	0	0.00115778
TIF5	translation	0.00423774	0.00525292	MRPL11	mito	0.0365686	0.0177289	0.0268319	0.0257958	0.0263139	0.0285431	0.0263685	0.0274558	0.0259346	0.0355411	0.0307379	0.03466	0.0348679	0.0347639
TIF6	60S	0.0743226	0.0910878	MRPL13	mito	0.0127039	0.0186293	0.0132702	0.0139829	0.0136265	0.00797403	0.013839	0.0109065	0.00799073	0.0116929	0.00984184	0.0141849	0.0115217	0.0128533
TIM13	mito	0.00212526	0.00330658	MRPL15	mito	0.00314064	0.00686672	0.0040382	0.00521342	0.00462581	0.00248613	0.00431235	0.00339924	0.0026098	0.00424969	0.00342974	0.00322771	0.00338214	0.00330492
TMA19	translation	0.00241763	0.00397649	MRPL17	mito	0.0102377	0.00913938	0.00677114	0.00733108	0.00705111	0.00629017	0.00822789	0.00725903	0.00533962	0.00483428	0.00508695	0.00685935	0.00661429	0.00673682
TMA22	translation	0.0261565	0.0497221	MRPL22	mito	0.00280149	0.00429762	0.00476268	0.00389151	0.00432709	0.00413737	0.0036227	0.00388003	0.00357885	0.0038623	0.00372057	0.00292639	0.00314225	0.00303432
TMA23	Gpatch	0.0106969	0.118928	MRPL24	mito	0.0067657	0.00450026	0	0	0	0	0	0	0.00276316	0.00285958	0.00281137	0.00363626	0.00388318	0.00375972
TMA64	translation	0.003077	0.00971731	MRPL27	mito	0	0.000409828	0	0	0	0	0	0	0	0	0	0	0	0
TOD6	transcription	0.0172937	0.00413745	MRPL3	mito	0.00997992	0.0186729	0.0168923	0.0172782	0.0170852	0.0142653	0.0183574	0.0163113	0.0107174	0.00987869	0.0102981	0.0144304	0.0143636	0.014397
TOM70	mito	0.00127192	0.00109424	MRPL32	mito	0.0123792	0.00669695	0.00609869	0.00539217	0.00574543	0	0	0	0.00262641	0	0.00131321	0.00819556	0	0.00409778
TOP1	other	0.00747063	0.006596	MRPL35	mito	0.00885334	0.00869633	0.00694161	0.00532197	0.00613179	0.00516746	0.00474257	0.00495502	0.00472969	0.00460383	0.00466676	0.00569273	0.00510377	0.00539825
TOP2	other	0.0211609	0.00998249	MRPL36	mito	0.00963916	0.00636477	0.00594932	0.0057819	0.00586561	0.00402952	0.00702908	0.0055293	0.00405031	0.00678482	0.00541756	0.00546935	0.00585401	0.00566168
TPI1	cont	0.00194214	0.00309701	MRPL37	mito	0	0	0.00298738	0	0.00149369	0.000962401	0.00187397	0.00141819	0	0.00237545	0.00118773	0.00168871	0	0.000844354
TPS1	cont	0.00121336	0	MRPL4	mito	0.00557125	0.00792907	0.0062053	0.00761709	0.00691119	0.00514457	0.00737253	0.00625855	0.00677553	0	0.00338777	0	0.00604861	0.0030243
TPS3	cont	0	0.00148124	MRPL40	mito	0.00890842	0.00769137	0.00653792	0.00719092	0.00686442	0.0057225	0.00733836	0.00653043	0.00472941	0.00659419	0.0056618	0.00685474	0.00435886	0.0056068
TRA1	transcription	0.007718	0.00466957	MRPL6	mito	0	0.00122257	0	0	0	0	0	0	0	0	0	0	0	0
TRF5	transcription	0.00369709	0.0157882	MRPL7	mito	0	0	0	0	0	0	0	0	0	0	0	0	0.00183679	0.000918393
TRI1	other	0.00537154	0.00247007	MRPL8	mito	0.00257426	0.0021833	0.00160561	0	0.000802803	0	0	0	0	0.0017953	0.000897649	0.00177868	0.00237074	0.00207471
TRL1	translation	0.000259278	0	MRPL9	mito	0	0.00399756	0.00328445	0.00327359	0.00327902	0.00349169	0	0.00174584	0.00343269	0	0.00171634	0	0.00182012	0.00091006
TRM1	other	0.00693841	0.00260322	MRPS12	mito	0	0	0	0.000250105	0.000125052	0	0	0	0	0	0	0	0	0
TRP3	cont	0.00730285	0	MRPS16	mito	0	0	0	0.000305972	0.000152986	0	0	0	0	0	0	0	0	0
TRP5	cont	0.00360922	0.00512302	MRPS17	mito	0	0.00541781	0.00547966	0.00426972	0.00487469	0.0035991	0.00318854	0.00339382	0.00469563	0.00422915	0.00446239	0.00348926	0.00356313	0.00352619
TRX1	other	0.0123956	0.0203002	MRPS18	mito	0.00973169	0.0106273	0.00796778	0.00465163	0.0063097	0.00436219	0	0.0021811	0.00607045	0.00726139	0.00666592	0.00684245	0.00860375	0.0077231
TRX2	other	0.00899205	0.00627845	MRPS28	mito	0.00357593	0.0046929	0.00179079	0.00198874	0.00188977	0	0.00199538	0.000997692	0.00205548	0.00210567	0.00208058	0.00235343	0	0.00117672
TSA1	cont	0.0086425	0.0250878	MRPS35	mito	0	0.00174054	0	0	0	0	0	0	0.00111057	0	0.000555286	0	0	0
TSL1	cont	0	0.0185615	MRPS5	mito	0	0.0062563	0.0022032	0.00232502	0.00226411	0.0018688	0.00288403	0.00237642	0.00221959	0.00241999	0.00231979	0.00311632	0.00348208	0.0032992
TSR1	40S	0	0.207749	MRPS8	mito	0.00241937	0.00382515	0.00152675	0	0.000763377	0	0.00135887	0.000679433	0	0	0	0	0	0
TUB1	other	0.0222864	0.0265671	MRPS9	mito	0	0.00243958	0	0	0	0	0	0	0	0.000794666	0.000397333	0	0.000523709	0.000261855
TUB2	other	0.0234014	0.0241383	MRS1	mito	0.00212363	0	0	0.00130818	0.000654089	0	0	0	0	0	0	0	0	0
TUB3	other	0.00456547	0.0107456	MRT4	60S	0.189515	0.140769	0.647961	0.775611	0.711786	0.767736	0.85248	0.810108	0.733218	0.841337	0.787277	0.735531	1.03443	0.884979
TUF1	mito	0.0035403	0.00598383	MRX4	mito	0	0	0	0	0	0	0	0	0	0	0	6.9941e-05	0	3.49705e-05
TUP1	transcription	0.00317481	0.00467696	MSB1	other	0	0	0	0	0	0.00124771	0.00121059	0.00122915	0	0.001233	0.0006165	0	0	0
TXN	other	0	0.00137088	MSC3	other	0.00844133	0.0111139	0.00469576	0.00621034	0.00545305	0.00299139	0.0055329	0.00426215	0.00415405	0.00464913	0.00440159	0.00525467	0.006355	0.00580483
TY2B-C;TY2B-GR2;TY2B-F;TY2B-LR1;TY2B-GR1;TY2B-DR2;TY2B-OR1;TY2B-OR2;TY2B-LR2	cont	0.0588315	0.042438	MSC6	other	0.0343521	0.0450763	0.0129581	0.0129564	0.0129572	0.0103463	0.0135421	0.0119442	0.0049827	0.00980693	0.00739481	0.012051	0.0126955	0.0123733
TYS1	translation	0.00431719	0.00279062	MSC7	cont	0.00876814	0.0162245	0	0	0	0	0	0	0.00249304	0	0.00124652	0.00181967	0	0.000909833
UBA4	other	0	0.00214476	MSH2	other	0.00297239	0.00325791	0	0	0	0.0023179	0.00215085	0.00223437	0	0	0	0	0	0
UBP10	transcription	0.0133213	0.0119619	MSH6	other	0.00132855	0.00159349	0.000916108	0	0.000458054	0	0	0	0	0	0	0	0.000967198	0.000483599
UBP3	other	0.014866	0.0314361	MSL5	splicing	0	0.00164592	0.00139415	0.00142576	0.00140995	0	0.00157247	0.000786236	0	0.00131719	0.000658597	0	0	0
UGP1	cont	0.00258345	0.00490268	MSN2	transcription	0.00214375	0.00235119	0.00167357	0	0.000836786	0	0	0	0.00161681	0.00187358	0.00174519	0	0.00186742	0.000933712
UME6	transcription	0	0.0018202	MSN4	transcription	0.0032226	0.00429769	0.00283017	0.00279919	0.00281468	0.00212717	0.00328815	0.00270766	0.00242918	0.00309535	0.00276226	0.00298844	0.00369841	0.00334343
UPF3	mRNA	0.003492	0.00176822	MSS116	mito	0.23062	0.0873845	0.0563669	0.0546548	0.0555109	0.0595908	0.0656075	0.0625991	0.0507564	0.0484792	0.0496178	0.05704	0.0708733	0.0639567
URA2	cont	0.121116	0.12743	MSS4	cont	0	0.00308091	0.00249095	0	0.00124548	0	0.00278006	0.00139003	0.00359336	0.00310285	0.00334811	0	0.00550259	0.0027513
URA7	cont	0.0271722	0.0331547	MTC1	other	0.00540461	0.00652868	0.0013389	0.00140306	0.00137098	0	0.00164976	0.00082488	0.00205797	0.00182975	0.00194386	0	0	0
URB1	Npa1 complex	1.48382	0.121072	MTC5	other	0.0113929	0.00633814	0.0038856	0.00328636	0.00358598	0.00415054	0.00297941	0.00356497	0.00284935	0.00347195	0.00316065	0.0039201	0.00469729	0.00430869
URB2	Npa1 complex	1.11676	0.0435741	MTD1	cont	0.00302761	0.003934	0	0	0	0	0	0	0.00276139	0.00185605	0.00230872	0	0	0
UTP10	90S	0.24405	0.164884	MTF2	mito	0	0.00457195	0.00345309	0.00331377	0.00338343	0	0.00410028	0.00205014	0.00263483	0	0.00131742	0	0	0
UTP11	90S	0.019447	0.00761401	MTG1	mito	0.00113533	0	0	0	0	0	0	0	0	0	0	0	0	0
UTP13	90S	0.097414	0.050892	MTR2	mRNA	0	0.00180117	0	0	0	0	0	0	0	0	0	0	0	0
UTP14	90S	0.270699	0.121017	MTR3	mRNA	0	0	0	0.000516898	0.000258449	0	0	0	0	0	0	0	0	0
UTP15	90S	0.19778	0.0971405	MTR4	60S	0.0139215	0.0302577	0.0101395	0.0132685	0.011704	0.0129748	0.0150319	0.0140034	0.0064997	0.00902963	0.00776467	0.00673383	0.0105782	0.00865602
UTP18	90S	0.0919714	0.0418342	MUB1	other	0	0.00239963	0.00245119	0.00210008	0.00227563	0.00271734	0.00239991	0.00255863	0.00159466	0.00159914	0.0015969	0.0021157	0.00210767	0.00211169
UTP20	90S	0.149996	0.0790888	MUD2	splicing	0.00334591	0.0041304	0.00192545	0	0.000962724	0.00193879	0.00216699	0.00205289	0.00135001	0.00179404	0.00157202	0.00217437	0.00185562	0.002015
UTP21	90S	0.174863	0.0590767	MUK1	other	0.000448571	0	0.00112084	0.00119968	0.00116026	0	0.00121153	0.000605767	0.00100135	0	0.000500674	0.00132683	0.00145903	0.00139293
UTP22	90S	0.232013	0.125639	MUS81	other	0	0	0	0	0	0	0	0	0.000253934	0	0.000126967	0	0	0
UTP23	90S	0.116733	0.0584304	MVD1	cont	0.00495824	0.00325986	0	0	0	0	0	0	0.00735378	0.003715	0.00553439	0.00166278	0	0.000831392
UTP30	90S	0.028862	0.0121609	MYO1	other	0.0283645	0.0296545	0.0403758	0.0374777	0.0389268	0.0401706	0.0365757	0.0383732	0.0309466	0.0339663	0.0324564	0.0354788	0.0299791	0.0327289
UTP4	90S	0.146013	0.0944311	MYO2	cont	0.0315467	0.0512595	0.0231504	0.0227712	0.0229608	0.0248345	0.0234855	0.02416	0.0217484	0.0226184	0.0221834	0.0260884	0.0305738	0.0283311
UTP5	90S	0.0820267	0.0315012	MYO3	other	0.0217452	0.0272211	0.0183	0.0160303	0.0171651	0.0196977	0.0163226	0.0180102	0.0168649	0.0200439	0.0184544	0.0222017	0.0251359	0.0236688
UTP6	90S	0.0511138	0.0362049	MYO4	other	0	0.00168586	0.00127438	0	0.000637189	0	0.00112747	0.000563735	0	0	0	0	0	0
UTP7	90S	0.156747	0.0597719	MYO5	other	0.0200774	0.00507149	0	0.00292863	0.00146432	0.00169064	0.00291879	0.00230471	0.00205011	0	0.00102505	0	0.00204132	0.00102066
UTP8	90S	0.0997072	0.101828	NAB2	mRNA	0.00749027	0.0074035	0.00624306	0.00612352	0.00618329	0.00375148	0.00757223	0.00566185	0.00463908	0.0065186	0.00557884	0.00607956	0.00738596	0.00673276
UTP9	90S	0.0879914	0.0466531	NAB3	mRNA	0.000869544	0	0	0	0	0	0	0	0	0	0	0	0	0
VAC14	other	0.0690576	0	NAB6	mRNA	0.00763274	0.0132141	0.00644574	0.00611217	0.00627895	0.00550833	0.00602762	0.00576798	0.003968	0.00423758	0.00410279	0.00556925	0.00621216	0.0058907
VAC8	other	0.00976156	0.0121983	NAM2	mito	0.00931675	0.0047785	0.00348935	0.00347987	0.00348461	0.00400745	0.00322347	0.00361546	0.00205509	0.00288823	0.00247166	0.00365649	0.0036139	0.0036352
VAM6	other	0.00430034	0.00311455	NAM7	other	0.00804328	0.0115081	0.00377827	0.00357293	0.0036756	0.00399543	0.00393362	0.00396453	0.00244734	0.00339882	0.00292308	0.00293403	0.00445906	0.00369654
VAR1	mito	0.000622818	0.00113802	NAM8	splicing	0.00121384	0.00246432	0	0.00144789	0.000723944	0	0	0	0	0	0	0	0.000674989	0.000337494
VAS1	mito	0.0098538	0.0094034	NAM9	mito	0.00540711	0.00485974	0	0	0	0	0	0	0	0.0026081	0.00130405	0.00253127	0.00225471	0.00239299
VBA4	other	0	0.00235646	NAN1	90S	0.0531053	0.0435057	0.0623918	0.0710239	0.0667079	0.0750088	0.0693012	0.072155	0.0144157	0.0167731	0.0155944	0.013919	0.0120776	0.0129983
VID27	other	0.00444915	0.00160199	NAP1	other	0.025451	0.0274986	0.00613534	0.00905845	0.00759689	0.00604321	0.00646061	0.00625191	0.00716989	0.00607818	0.00662404	0.00858956	0.00906023	0.0088249
VIP1	other	0.0264966	0.0154036	NAT1	other	0.0222931	0.0193078	0.00600873	0.00601286	0.0060108	0.00613391	0.00857369	0.0073538	0.00303628	0.00373138	0.00338383	0.00258189	0.00569098	0.00413644
VMA1	mito	0.0141684	0.0150366	NAT2	other	0	0.00282215	0	0	0	0	0	0	0	0	0	0	0	0
VMA13	other	0.00209126	0	NAT5	other	0.00356065	0.00924544	0	0.0016305	0.000815249	0.00140271	0.00169966	0.00155118	0.00140268	0.001206	0.00130434	0.00144355	0.00138124	0.00141239
VMA2	other	0.119427	0.0756591	NBA1	other	0	0.00166735	0	0	0	0	0	0	0	0	0	0	0	0
VMA5	mito	0.00895202	0.00840154	NCL1	other	0.0263426	0.018515	0.00161277	0.00333363	0.0024732	0.000823682	0.00109884	0.000961261	0.00495728	0.00136173	0.0031595	0.00434766	0.00108002	0.00271384
VMA6	other	0.00305338	0.00448042	NCP1	other	0.010591	0.00837739	0	0	0	0	0	0	0	0.00147523	0.000737615	0	0	0
VPH1	other	0.00309987	0.00454669	NCS2	other	0	0.0054324	0.00339401	0.00325538	0.00332469	0	0.00382664	0.00191332	0.0028257	0.0031263	0.002976	0.00605086	0.00439664	0.00522375
VPS1	other	0.0447007	0.0329706	NCS6	other	0	0	0	0	0	0	0	0	0.00156187	0.00184635	0.00170411	0.00153029	0	0.000765145
VPS13	other	0.0044323	0.0039374	NDD1	transcription	0.00223753	0.00169917	0.00189369	0.00169791	0.0017958	0.00108582	0	0.000542911	0.00123209	0.00143206	0.00133208	0.00155724	0.00107676	0.001317
VPS33	other	0.00308422	0.00240844	NDE1	cont	0.00527572	0.0055326	0	0	0	0	0	0	0	0	0	0.00198254	0	0.000991271
VPS41	other	0	0.00152533	NDI1	cont	0.00277688	0	0	0	0	0	0	0	0	0	0	0	0	0
VTC2	other	0.00821516	0.00279663	NET1	other	0.00286788	0.00296161	0	0	0	0	0	0	0.00158491	0	0.000792454	0	0.00120144	0.000600721
VTS1	other	0.0050393	0.0035789	NEW1	90S	0.0388688	0.0563445	0.0207743	0.0247897	0.022782	0.025889	0.027777	0.026833	0.0218907	0.0197924	0.0208416	0.0245478	0.03502	0.0297839
XRN1	60S	0.0654658	0.146596	NFS1	mito	0.0111616	0.0102128	0.0120608	0.0102042	0.0111325	0.0114401	0.013168	0.0123041	0.00862935	0.00840297	0.00851616	0.00844303	0.0115786	0.0100108
YAP1802	other	0	0.00283058	NFU1	mito	0	0	0	0	0	0	0	0	0.000888302	0	0.000444151	0	0	0
YCK2	other	0.00417755	0.00234631	NGG1	other	0.00651482	0.00853235	0.00681334	0.0075558	0.00718457	0.00734244	0.00509603	0.00621923	0.00456486	0.00546795	0.00501641	0.00638287	0.00519413	0.0057885
YCR087c-a	other	0.166362	0.0454431	NGL2	60S	0.00127391	0	0	0	0	0	0	0	0.000483603	0.000452363	0.000467983	0	0	0
YDJ1	mito	0.0726042	0.0552687	NHP2	H/ACA snoRNP	0.0935494	0.0407496	0.0495286	0.0395262	0.0445274	0.0229698	0.0264233	0.0246965	0.0265322	0.0249301	0.0257311	0.0226772	0.0148982	0.0187877
YDR161W	other	0	0.00196175	NHP6B	transcription	0	0	0	0	0	0	0	0	0.0111273	0	0.00556366	0	0	0
YDR239C	60S	0.00690275	0	NIC96	transport	0.00532735	0.00918151	0	0.00151218	0.000756091	0.00155771	0	0.000778854	0.00150714	0	0.000753572	0.00147342	0.00136695	0.00142019
YEF3	translation	0.120131	0.298603	NIP1	translation	0.0293574	0.0458594	0.00680723	0.0071546	0.00698092	0.00685127	0.00829151	0.00757139	0.00256305	0.00371615	0.0031396	0.00370261	0.00285605	0.00327933
YEL020C	other	0.00578474	0.010807	NIP7	60S	0.0665164	0.0340843	0.395102	0.53651	0.465806	0.350595	0.490168	0.420382	0.755705	0.842707	0.799206	0.681324	1.03205	0.856686
YER077C	other	0.0158086	0	NIT3	cont	0.00150004	0	0	0	0	0	0	0	0.00211031	0.00129112	0.00170072	0	0	0
YGL082W	other	0	0.00138642	NMA1	cont	0.00180474	0.00601717	0	0	0	0	0	0	0	0	0	0	0	0
YGP1	other	0.00229244	0.00279964	NMD3	60S	0.00325132	0	0	0	0	0	0	0	0	0	0	0	0	0
YGR054W	translation	0.0360952	0.0901345	NMD5	mRNA	0.00220015	0	0	0.000987333	0.000493666	0	0	0	0	0	0	0	0	0
YGR169C-A	other	0	0.0154462	NMT1	cont	0	0.00292129	0	0.00144477	0.000722383	0	0	0	0	0.00131018	0.000655092	0.00146005	0	0.000730023
YGR283C	other	0.577436	0.0163381	NNF2	transcription	0.00167578	0.00204474	0	0	0	0.000994855	0.000954805	0.00097483	0	0	0	0.000983714	0.000786883	0.000885298
YHB1	other	0.0518631	0.0036161	NOB1	40S	0.0082144	0.0497859	0.0077129	0.00895176	0.00833233	0.00865205	0.0110738	0.00986293	0.00124716	0.00596534	0.00360625	0.00575268	0.00814986	0.00695127
YHR020W	translation	0.0153903	0.0117744	NOC2	60S	0.28609	0.0829239	1.05526	1.11206	1.08366	1.6519	1.20264	1.42727	0.303589	0.335319	0.319454	0.189565	0.202523	0.196044
YHR097C	other	0.0221871	0.0364191	NOC3	60S	0.0294462	0.0540841	3.05484	3.09887	3.07686	4.04159	3.70924	3.87542	0.0754763	0.0803212	0.0778987	0.0800138	0.0933557	0.0866848
YHR127W	other	0.00676206	0.00273513	NOC4	90S	0.0159044	0.00765376	0.0240405	0.029153	0.0265967	0.0236085	0.0247538	0.0241811	0.00225199	0.00314991	0.00270095	0.00372505	0.00373966	0.00373235
YJU2	splicing	0.00259414	0.00945814	NOG1	60S	0.138613	0.360633	0.831483	1.05764	0.944562	0.750526	0.88111	0.815818	2.36072	2.57517	2.46795	2.73949	3.40253	3.07101
YKL023W	other	0.0132226	0	NOG2	60S	0.0367052	0.126432	0.0441684	0.0499165	0.0470425	0.0422823	0.0526227	0.0474525	0.11782	0.0995593	0.10869	0.142259	0.156135	0.149197
YKL077W	other	0.00426874	0.00426434	NOP1	C/D snoRNP	0.371392	0.204662	0.322348	0.272253	0.2973	0.342629	0.237276	0.289952	0.158945	0.171614	0.16528	0.091926	0.129615	0.110771
YKR023W	other	0.00736921	0.00455032	NOP10	H/ACA snoRNP	0.31236	0.0146102	0.115222	0.0820498	0.0986357	0.0749433	0.0509338	0.0629385	0	0.0423758	0.0211879	0.0241409	0.0224663	0.0233036
YKT6	other	0.00330542	0	NOP12	60S	0.123682	0.0471539	0.492043	0.390393	0.441218	0.418676	0.295997	0.357336	0.144971	0.173389	0.15918	0.0793273	0.0940492	0.0866883
YLL032C	other	0.00203288	0.0013313	NOP13	90/60	0.998433	0.186662	0.317145	0.262856	0.29	0.298293	0.310241	0.304267	0.210212	0.276087	0.243149	0.178201	0.225341	0.201771
YLR419W	other	0.122334	0.0473308	NOP14	90S	0.0213538	0.0137234	0.0189979	0.0346733	0.0268356	0.0167157	0.0211591	0.0189374	0.00682815	0.00610009	0.00646412	0.00705917	0.00247627	0.00476772
YLR455W	other	0.00772974	0	NOP15	60S	0.0870278	0.0318239	0.378171	0.452145	0.415158	0.270702	0.508737	0.389719	0.457544	0.636905	0.547225	0.734301	0.560041	0.647171
YME2	mito	0.00146188	0.00173039	NOP16	60S	0.0640246	0.0102421	0.0798777	0.0891147	0.0844962	0.0627214	0.0518804	0.0573009	0.14255	0.0992744	0.120912	0.0902199	0.0770839	0.0836519
YML119w	other	0	0.00331823	NOP19	90S	0	0.00304548	0	0.00437476	0.00218738	0	0	0	0.0022279	0.00246671	0.00234731	0.00276511	0.00147766	0.00212138
YML6	mito	0.00270052	0.00748223	NOP2	60S	0.195508	0.099969	1.06554	1.3168	1.19117	1.03687	1.10744	1.07215	1.95728	2.26951	2.1134	2.07087	2.67263	2.37175
YMR124W	other	0.00332001	0.00180317	NOP4	60S	0.420429	0.0575525	0.852417	0.660019	0.756218	0.562361	0.468484	0.515423	0.290263	0.345869	0.318066	0.154387	0.126034	0.14021
YMR310c	other	0.593702	0.0161139	NOP53	60S	0.0212399	0.023615	0.0141248	0.0165938	0.0153593	0.0129185	0.0103286	0.0116236	0.0179222	0.0111736	0.0145479	0.0190087	0.0102113	0.01461
YNL050c	other	0.00895443	0.00793832	NOP56	C/D snoRNP	1.41984	0.802611	1.28737	0.974167	1.13077	1.10959	0.972773	1.04118	0.380035	0.456746	0.41839	0.278406	0.289171	0.283789
YNR021w	other	0	0.00173252	NOP58	C/D snoRNP	0.657827	0.340827	0.560948	0.46203	0.511489	0.640108	0.46763	0.553869	0.178657	0.223248	0.200953	0.125362	0.121883	0.123623
YOR093c	other	0.0032681	0	NOP6	90S	0.00550412	0.017838	0.0102272	0.00913222	0.00967972	0.0116887	0.0142443	0.0129665	0.00504064	0.00677441	0.00590752	0.00476763	0.00471742	0.00474252
YOR342c	other	0	0.00146809	NOP7	60S	0.568126	0.184127	2.45069	2.14644	2.29856	2.63626	2.43662	2.53644	2.79678	2.91179	2.85428	3.14209	3.38312	3.26261
YPK1	other	0.014834	0.0119571	NOP8	Npa1 complex	0.336302	0.0304277	0.26657	0.185765	0.226168	0.250956	0.224369	0.237663	0.095809	0.123037	0.109423	0.054924	0.0604602	0.0576921
YPP1	other	0.00546318	0	NOP9	90S	0.0182883	0.0337119	0.0256247	0.0227956	0.0242102	0.0395724	0.0300816	0.034827	0.0094236	0.0135433	0.0114835	0.0120577	0.0152294	0.0136435
YPR091C	other	0.000997598	0	NOT3	transcription	0.00270939	0.00290459	0.0017974	0.00166772	0.00173256	0	0.00220669	0.00110335	0	0.00201616	0.00100808	0	0.00201431	0.00100715
YRA1	mRNA	0.690831	0.242259	NPA3	other	0.00478433	0.0067994	0.00208493	0.0031273	0.00260611	0.00340924	0.00327743	0.00334334	0.00285887	0.00238537	0.00262212	0.00298291	0.00425959	0.00362125
YRA2	mRNA	0.012777	0.0122644	NPL3	splicing	0.0688078	0.0931841	0.0981687	0.0909022	0.0945355	0.110112	0.107657	0.108885	0.0583672	0.0802828	0.069325	0.0698437	0.0920877	0.0809657
YRO2	other	0.0177301	0.00218685	NPL6	transcription	0.0103089	0.0124288	0.00981687	0.008857	0.00933694	0.0116925	0.0115227	0.0116076	0.0067988	0.00801075	0.00740477	0.00943135	0.0107278	0.0100796
YTA12	mito	0.00425775	0	NPR1	other	0	0.00123829	0	0	0	0	0	0	0	0	0	0	0	0
YTA7	transcription	0.0131688	0.0010864	NPR2	other	0.0127031	0.00550883	0.00372896	0.00449591	0.00411244	0.00432461	0.0048251	0.00457485	0.00394674	0.00406026	0.0040035	0	0.0045621	0.00228105
YTM1	60S	0.772703	0.0856113	NPR3	other	0.018596	0.00717836	0.00671228	0.00427523	0.00549375	0.00232402	0.00574963	0.00403683	0.00300942	0.00459337	0.00380139	0.00528029	0.00505672	0.00516851
YVH1	60S	0	0.0267813	NPT1	cont	0.00253629	0.00183126	0	0	0	0	0	0	0.003438	0	0.001719	0	0	0
ZUO1	translation	0.00765165	0.0273237	NRD1	mRNA	0	0.0056959	0.00577885	0.00501259	0.00539572	0.00362866	0.00667032	0.00514949	0.00317945	0.00454456	0.00386201	0.00544322	0.00589334	0.00566828
				NRP1	other	0	0.00295462	0	0	0	0	0.00165648	0.000828238	0	0	0	0	0	0
				NSA1	60S	0.0661162	0.0287706	0.199841	0.307941	0.253891	0.210619	0.233064	0.221841	1.2563	1.46049	1.3584	1.30788	1.87669	1.59228
				NSA2	60S	0.0140155	0.0250524	0.0631636	0.0584943	0.060829	0.0553948	0.0635045	0.0594496	0.0403613	0.0362314	0.0382963	0.0380969	0.0559161	0.0470065
				NSE1	other	0.00512921	0.0024744	0.00331805	0.00290275	0.0031104	0.00438372	0.00387666	0.00413019	0.00199993	0.00288264	0.00244129	0.00220972	0.00250256	0.00235614
				NSE3	other	0.00402223	0.00378904	0.00380514	0.00290253	0.00335384	0.00607654	0.00526103	0.00566879	0.00291454	0.00322413	0.00306933	0	0.00375762	0.00187881
				NSE4	other	0.00330162	0.0023727	0.002723	0.00250161	0.00261231	0.00317382	0.00208917	0.00263149	0.0023708	0.00234544	0.00235812	0.00224189	0.00168344	0.00196266
				NSG1	cont	0.0084685	0.0090792	0	0.00180528	0.000902639	0	0.00204174	0.00102087	0.00412913	0.00387966	0.00400439	0.00422228	0.00657548	0.00539888
				NSP1	transport	0.0410279	0.056015	0.0352983	0.0449972	0.0401477	0.0263364	0.051134	0.0387352	0.0244391	0.0379563	0.0311977	0.0302313	0.0404165	0.0353239
				NSR1	60S	0.188178	0.0941996	0.139432	0.125518	0.132475	0.164223	0.134638	0.14943	0.090442	0.0947826	0.0926123	0.0907681	0.0867725	0.0887703
				NST1	other	0.00106365	0.0039112	0.00392347	0.00386075	0.00389211	0.00495597	0.00571793	0.00533695	0.00233435	0.00312986	0.00273211	0.00338249	0.00393581	0.00365915
				NTC20	splicing	0	0.0942447	0	0.0118725	0.00593625	0	0	0	0	0.0119981	0.00599903	0.0116939	0.011928	0.0118109
				NTE1	cont	0.00220838	0.00273113	0.0014112	0	0.0007056	0	0	0	0.00172194	0.00219879	0.00196037	0.00183078	0.00280228	0.00231653
				NTF2	transport	0	0	0	0	0	0	0	0	0.00422694	0	0.00211347	0	0	0
				NTH1	cont	0.00458714	0.0111185	0	0.00202931	0.00101466	0	0.0017588	0.000879401	0.00115139	0	0.000575696	0.00323908	0.00187488	0.00255698
				NTO1	other	0.00158023	0	0	0	0	0	0	0	0	0	0	0	0	0
				NTR2	splicing	0	0.0606238	0	0	0	0	0	0	0	0	0	0	0	0
				NUC1	60S	0.00177779	0.00212425	0	0	0	0	0	0	0	0	0	0	0	0
				NUG1	mito	0.0710522	0.141574	0.406307	0.556973	0.48164	0.347792	0.414876	0.381334	0.087008	0.0891514	0.0880797	0.104427	0.0978325	0.10113
				NUM1	other	0.00462775	0.0130554	0.00530641	0.00560973	0.00545807	0.00723263	0.00645059	0.00684161	0.00518309	0.00558956	0.00538633	0.00458943	0.00700659	0.00579801
				NUP116	transport	0.00232544	0.00371014	0	0	0	0	0	0	0	0	0	0.00118973	0.00131499	0.00125236
				NUP133	transport	0	0.00237677	0	0	0	0	0	0	0	0	0	0	0	0
				NUP145	transport	0	0.121573	0	0.0239658	0.0119829	0	0	0	0	0.0538831	0.0269415	0	0.0285905	0.0142953
				NUP157	transport	0.00461115	0	0	0.00191066	0.000955328	0	0	0	0	0	0	0	0	0
				NUP159	transport	0.0040129	0.00448424	0.00190951	0.00222685	0.00206818	0	0.00208345	0.00104173	0.0014363	0.00201173	0.00172402	0.00200432	0.00203516	0.00201974
				NUP170	transport	0	0.00139821	0	0	0	0	0	0	0	0	0	0	0	0
				NUP188	transport	0.00135969	0.00251623	0	0	0	0	0	0	0	0	0	0	0	0
				NUP192	transport	0.00144422	0	0	0	0	0	0	0	0	0	0	0	0	0
				NUP2	transport	0.0152956	0.017932	0.00611313	0.00832301	0.00721807	0.00364254	0.0085189	0.00608072	0.00643102	0.006741	0.00658601	0.0068281	0.00580381	0.00631595
				NUP53	transport	0.000397699	0	0	0	0	0	0	0	0	0	0	0	0	0
				NUP57	transport	0.00250596	0	0	0.000943184	0.000471592	0	0	0	0	0	0	0.000788252	0	0.000394126
				NUP60	transport	0.00526052	0.00670146	0.00289931	0.00327632	0.00308781	0	0.00375448	0.00187724	0.00316201	0.00410474	0.00363338	0.00351339	0.00413445	0.00382392
				NUP82	transport	0	0	0	0	0	0	0	0	0	0	0	0.000538686	0	0.000269343
				NUR1	transport	0.000936889	0.00117639	0	0	0	0	0	0	0.000781405	0.000660131	0.000720768	0.000843022	0.00105528	0.000949153
				NUT1	transcription	0.0132341	0.0111967	0.00805163	0.00531051	0.00668107	0.0105681	0.00804233	0.00930522	0.00445076	0.00534541	0.00489809	0.00566301	0.00662516	0.00614409
				NUT2	transcription	0	0.00655831	0.00663843	0.00823789	0.00743816	0.00741019	0.00724175	0.00732597	0.00501554	0.0064326	0.00572407	0.00554825	0.00619922	0.00587373
				OAC1	mito	0	0.00454208	0	0	0	0	0	0	0	0	0	0	0.0021617	0.00108085
				OAF1	transcription	0.00187451	0.00377204	0.00354294	0	0.00177147	0.00703594	0	0.00351797	0	0	0	0.00506992	0.00466608	0.004868
				OCA4	other	0.00154021	0	0	0	0	0	0	0	0	0	0	0	0	0
				OCH1	other	0.0047559	0.00769739	0	0	0	0	0	0	0	0	0	0.00263512	0.00201819	0.00232665
				ODC2	mito	0.00155615	0.00451222	0.000643963	0	0.000321982	0	0	0	0.000837789	0	0.000418894	0.000964193	0	0.000482097
				OLA1	other	0.0515844	0.0526015	0.00443456	0.00627219	0.00535338	0.0037977	0.00430293	0.00405031	0.022474	0.0113889	0.0169314	0.00718675	0.00541513	0.00630094
				OLE1	cont	0.00993512	0.00727149	0.0016342	0	0.000817101	0.00205511	0.00220575	0.00213043	0.00388282	0.00280672	0.00334477	0.00244473	0.00258004	0.00251239
				OM45	mito	0.00720245	0.0065374	0	0.00073901	0.000369505	0.000708238	0	0.000354119	0	0.0006764	0.0003382	0.000909628	0.000626029	0.000767828
				OMS1	mito	0.00398551	0.00275633	0	0	0	0	0	0	0.00133378	0.00144291	0.00138835	0.00233683	0.00229057	0.0023137
				ORC1	other	0.00087138	0	0	0	0	0	0.000911271	0.000455636	0	0	0	0.000884574	0	0.000442287
				ORC4	other	0	0.00219481	0.00147767	0	0.000738834	0	0	0	0	0.00160692	0.000803458	0	0	0
				ORM1	cont	0	0	0	0.000169683	8.48417e-05	0	0	0	0	0	0	0	0	0
				OSH2	cont	0.00920145	0.0144049	0.00834704	0.00821292	0.00827998	0.00651199	0.00756398	0.00703798	0.00728177	0.00763388	0.00745783	0.010121	0.00835481	0.0092379
				OSH3	cont	0.00622275	0.00330206	0.00260373	0.00260064	0.00260218	0.0034895	0.00279856	0.00314403	0.00264259	0.00247214	0.00255736	0.00309834	0.00325596	0.00317715
				OSH6	cont	0.00376702	0.0111042	0	0.0022799	0.00113995	0	0	0	0	0	0	0.0012176	0	0.000608801
				OSH7	cont	0.0297907	0.0260687	0	0.00224682	0.00112341	0.00138834	0.000702025	0.00104518	0.00159959	0.000850047	0.00122482	0.00362847	0.00207719	0.00285283
				OSM1	cont	0.00754682	0.01299	0	0	0	0	0	0	0	0	0	0	0.00446698	0.00223349
				OSW5	other	0	0.00199803	0	0	0	0	0	0	0	0	0	0.000657705	0	0.000328852
				OTU2	other	0.00999388	0	0	0	0	0	0	0	0	0	0	0	0	0
				OXA1	mito	0	0.00139656	0	0	0	0	0	0	0	0	0	0	0	0
				OXP1	other	0	0	0	0	0	0	0	0	0.0164871	0	0.00824357	0	0	0
				OYE2	cont	0.00932263	0.00839168	0.00516648	0.00174257	0.00345453	0.00155317	0.00353793	0.00254555	0.0214343	0.0191165	0.0202754	0.0058864	0.00188383	0.00388511
				PAA1	cont	0.0108436	0.0127004	0.0031639	0.00409216	0.00362803	0.00297036	0.0055461	0.00425823	0.00628868	0.00452418	0.00540643	0.00401058	0.00328085	0.00364572
				PAB1	mRNA	0.529232	0.653861	0.61992	0.561433	0.590676	0.659886	0.604588	0.632237	0.318195	0.464732	0.391463	0.488398	0.534785	0.511592
				PAC10	other	0	0.000941544	0	0	0	0	0	0	0	0	0	0	0	0
				PAD1	cont	0.0254349	0	0	0	0	0	0	0	0	0	0	0	0	0
				PAF1	transcription	0.00336192	0.00434493	0.0021635	0.00255796	0.00236073	0.00305849	0	0.00152924	0.00245803	0	0.00122902	0	0	0
				PAL1	other	0.010682	0.010865	0.00834981	0.00850347	0.00842664	0.00643932	0.0121395	0.0092894	0.00693726	0.00775494	0.0073461	0.0108331	0.00837344	0.0096033
				PAM1	other	0.00927415	0.0129689	0.0164398	0.0117891	0.0141144	0.0106643	0.0170472	0.0138558	0.00775866	0.0101164	0.00893754	0.0147844	0.0148858	0.0148351
				PAM18	mito	0	0	0	0.000425332	0.000212666	0	0	0	0	0	0	0	0	0
				PAN1	other	0.023969	0.0263876	0.00438108	0.0078174	0.00609924	0.00398122	0.00630096	0.00514109	0.00406538	0.00316366	0.00361452	0.00803725	0.00552433	0.00678079
				PAN5	mito	0.00373647	0.00310543	0	0	0	0	0	0	0	0.00192244	0.000961219	0	0	0
				PAP1	mRNA	0	0.00111809	0	0	0	0	0	0	0	0	0	0	0	0
				PAP2	mRNA	0	0.0142243	0.00437814	0.00471246	0.0045453	0.0062694	0.00529744	0.00578342	0.00296422	0.00493031	0.00394726	0.0043765	0.00386667	0.00412159
				PAR32	other	0.00217077	0.00339571	0.00328023	0.00241422	0.00284723	0.00218787	0	0.00109394	0	0	0	0	0.00309816	0.00154908
				PAT1	other	0.00548253	0.00875876	0.00366116	0.00320448	0.00343282	0	0.00345905	0.00172952	0.0029733	0.00245987	0.00271658	0.00290892	0.00211254	0.00251073
				PBN1	other	0.00293985	0.00371119	0	0	0	0	0	0	0	0	0	0	0	0
				PBP1	mRNA	0.0894587	0.139671	0.10511	0.122408	0.113759	0.128644	0.084276	0.10646	0.0602393	0.0876341	0.0739367	0.0945748	0.0892257	0.0919002
				PBP2	mRNA	0	0.000644593	0	0	0	0	0	0	0	0	0	0	0	0
				PBP4	other	0	0.00411408	0	0	0	0	0	0	0	0	0	0	0	0
				PBS2	other	0.0017006	0.00217871	0	0	0	0	0	0	0	0	0	0	0	0
				PCF11	transcription	0.00243553	0.00420547	0.00416652	0.00390677	0.00403665	0.00370559	0.00460602	0.0041558	0.00213457	0.00317965	0.00265711	0.00325107	0.00397655	0.00361381
				PCT1	cont	0	0.00545331	0.00265876	0.00247818	0.00256847	0.00245078	0	0.00122539	0.00254449	0.00233322	0.00243886	0.00335574	0	0.00167787
				PDA1	cont	0.0839213	0.082623	0.0763572	0.0923039	0.0843305	0.0990101	0.112299	0.105655	0.0521322	0.0587715	0.0554518	0.0637672	0.0801892	0.0719782
				PDB1	cont	0.0427369	0.0440089	0.032558	0.0396096	0.0360838	0.0378464	0.046241	0.0420437	0.0272068	0.0229477	0.0250772	0.0265746	0.0354993	0.0310369
				PDC1	cont	0.662579	0.668506	0.091	0.107648	0.0993241	0.0843296	0.0854306	0.0848801	0.681929	0.395602	0.538766	0.172975	0.0893292	0.131152
				PDC2	transcription	0	0.00188933	0	0.00109192	0.000545958	0	0	0	0.00103198	0	0.000515988	0.00124778	0.00163318	0.00144048
				PDI1	other	0.0799187	0.0634597	0.0141781	0.0184523	0.0163152	0.0139326	0.0167733	0.0153529	0.052125	0.0349775	0.0435513	0.015659	0.0109571	0.013308
				PDR1	transcription	0.00646811	0.0100089	0.00303313	0.00331542	0.00317427	0.00459204	0.0044915	0.00454177	0.0032473	0.00415377	0.00370054	0.00535202	0.00685702	0.00610452
				PDR12	other	0	0.00827058	0	0	0	0.00234407	0	0.00117204	0	0	0	0	0.0025966	0.0012983
				PDR16	cont	0.0180144	0.012495	0	0.00407389	0.00203694	0.00209166	0	0.00104583	0.00267233	0.00224979	0.00246106	0.00398834	0	0.00199417
				PDR17	cont	0.00395562	0.00277672	0.00140998	0.00155014	0.00148006	0.00141992	0	0.000709959	0.00132215	0	0.000661076	0.00146471	0.00155928	0.00151199
				PDR5	other	0.0486144	0.0960951	0.00485613	0.00824981	0.00655297	0.0062257	0.00391006	0.00506788	0.0101929	0.00715238	0.00867266	0.0105657	0.0123694	0.0114676
				PDS5	other	0.00116926	0.00125935	0	0.000445704	0.000222852	0	0	0	0	0	0	0	0	0
				PDX1	cont	0.00337793	0.00420517	0.0028259	0.00338703	0.00310646	0.00265784	0.00457102	0.00361443	0.00236493	0.00274532	0.00255512	0.00246113	0.00284409	0.00265261
				PDX3	cont	0.00319932	0.00245891	0.00141231	0	0.000706155	0	0	0	0.00513823	0	0.00256911	0	0	0
				PEA2	other	0	0.00412762	0	0	0	0.00248465	0	0.00124233	0.00233269	0	0.00116635	0.00244929	0	0.00122465
				PEP1	other	0.0016959	0.00145312	0	0	0	0	0	0	0.0008816	0	0.0004408	0	0	0
				PEP3	other	0.0052885	0.00725389	0.00296572	0.00314194	0.00305383	0.00322851	0.00306742	0.00314796	0	0.00336573	0.00168287	0.00371352	0.00400273	0.00385813
				PEP4	other	0.0650616	0.0886031	0.0296078	0.0278875	0.0287476	0.0229763	0.0265099	0.0247431	0.038965	0.0314574	0.0352112	0.0281424	0.0268671	0.0275047
				PEP5	other	0.0079199	0.00832248	0.00341889	0.00395086	0.00368487	0.00346208	0.00459223	0.00402715	0.00295635	0.00365014	0.00330325	0.00389228	0.00449886	0.00419557
				PEP8	other	0	0	0	3.51074e-05	1.75537e-05	0	0	0	0	0	0	0	0	0
				PET10	other	0.00101826	0	0	0	0	0	0	0	0	0	0	0	0	0
				PET123	mito	0.00933584	0.0112892	0.00432739	0	0.00216369	0.00354949	0.00526333	0.00440641	0.00450698	0.00510308	0.00480503	0.00624146	0.00469987	0.00547067
				PET127	mito	0.024713	0.00482063	0.00401143	0.00301324	0.00351234	0.00159005	0.00266689	0.00212847	0.00336085	0.00153193	0.00244639	0	0.00321093	0.00160547
				PET191	mito	0	0	0	0.000347953	0.000173976	0	0	0	0	0	0	0	0	0
				PET54	mito	0.00237883	0.00193898	0.00251699	0.00224257	0.00237978	0.00163666	0.00227744	0.00195705	0.00187193	0.00203999	0.00195596	0.00269517	0.00277143	0.0027333
				PET9	other	0.0764817	0.11296	0.00462763	0.0107478	0.00768771	0.00789918	0.00648712	0.00719315	0.0126034	0.0106861	0.0116448	0.0143812	0.0167924	0.0155868
				PEX13	other	0	0.000469561	0	0	0	0	0	0	0	0	0	0	0	0
				PEX19	other	0.00265167	0.00248012	0.00421117	0.00342391	0.00381754	0.00549304	0.00724823	0.00637063	0.00287028	0.00302961	0.00294995	0.00397835	0.00366514	0.00382174
				PEX22	other	0	0	0	0	0	0	0	0	0	0.000216576	0.000108288	0	0	0
				PEX25	other	0	0.00285675	0	0	0	0	0	0	0	0	0	0	0	0
				PEX31	other	0	0.00215659	0	0	0	0	0	0	0	0	0	0	0	0
				PFD1	other	0.00239315	0	0	0	0	0	0	0	0.00201444	0	0.00100722	0	0	0
				PFK1	cont	0.155402	0.174175	0.0283745	0.0378766	0.0331255	0.0272466	0.0334264	0.0303365	0.0922975	0.0582127	0.0752551	0.0392097	0.0345589	0.0368843
				PFK2	cont	0.0698103	0.0797044	0.0109147	0.0174172	0.0141659	0.0103244	0.0139456	0.012135	0.0472022	0.025101	0.0361516	0.0151389	0.0141395	0.0146392
				PFK26	cont	0.00134515	0.00201676	0.00205405	0.00186855	0.0019613	0.000705943	0.00142414	0.00106504	0.00108964	0	0.000544818	0.00222806	0.00160901	0.00191854
				PFS2	mRNA	0	0.0036711	0.00226645	0.00265477	0.00246061	0	0	0	0	0.00222624	0.00111312	0.00221202	0	0.00110601
				PGA3	cont	0	0.00457518	0	0.00106002	0.000530012	0	0.0019036	0.000951801	0	0.00139388	0.000696942	0	0	0
				PGD1	transcription	0.00457671	0.00191491	0.0031227	0	0.00156135	0	0.00332208	0.00166104	0	0.00369714	0.00184857	0.00300653	0	0.00150326
				PGI1	cont	0.0439017	0.0630392	0.00440441	0.00250769	0.00345605	0.00120236	0.00130844	0.0012554	0.119199	0.0472215	0.0832103	0.00510962	0.00204267	0.00357615
				PGK1	cont	1.05175	0.57803	0.103144	0.143262	0.123203	0.0866516	0.08665	0.0866508	0.600288	0.348816	0.474552	0.125541	0.10499	0.115266
				PGM1	cont	0.00320725	0.00289504	0	0	0	0	0.00145548	0.000727739	0.00285477	0	0.00142739	0	0	0
				PGM2	cont	0	0	0	0	0	0	0	0	0.00241123	0	0.00120562	0	0	0
				PHB1	mito	0.0309966	0.0236285	0.00408373	0.00592717	0.00500545	0.0106714	0	0.00533569	0.00873237	0.010713	0.00972266	0.01485	0.0134858	0.0141679
				PHB2	mito	0.0351335	0.0501613	0.00727312	0.0112301	0.00925163	0.00812646	0.00794277	0.00803461	0.0190056	0.0178133	0.0184095	0.0321131	0.0335642	0.0328386
				PHO13	cont	0	0	0	0	0	0	0	0	0.00307588	0	0.00153794	0	0	0
				PHO23	transcription	0	0.0011381	0.000582882	0.000919123	0.000751003	0.000554385	0.000690125	0.000622255	0	0.000989074	0.000494537	0.000880475	0.0010851	0.000982785
				PHO3	other	0.00661485	0.00336013	0	0	0	0	0	0	0.00494853	0.00204448	0.00349651	0.00147926	0	0.00073963
				PHO8	other	0	0.00596437	0	0	0	0	0	0	0	0	0	0	0	0
				PHO81	other	0.00644006	0.00418629	0	0	0	0	0	0	0	0	0	0.00615743	0	0.00307872
				PHO86	other	0.0077194	0.0103407	0	0	0	0	0	0	0	0	0	0	0	0
				PHO88	other	0.0237883	0.0262567	0.00190313	0.00249827	0.0022007	0.00226283	0.00238483	0.00232383	0.00718928	0.00400916	0.00559922	0.00402016	0.00350061	0.00376038
				PHO91	other	0	0	0	0.000313383	0.000156691	0	0	0	0	0	0	0	0	0
				PHR1	mito	0	0	0	0.00109765	0.000548824	0	0	0	0	0	0	0	0	0
				PIB2	cont	0.000868442	0.000785686	0	0	0	0	0	0	0	0	0	0	0	0
				PIF1	other	0.00129675	0.00128884	0.00119392	0.00121296	0.00120344	0.00121318	0	0.000606589	0.00111101	0	0.000555507	0	0.00121909	0.000609545
				PIK1	cont	0.00692029	0.0101526	0.004203	0.00641236	0.00530768	0.00446649	0.0051798	0.00482314	0.00301241	0.0037253	0.00336885	0.00529207	0.0062194	0.00575574
				PIL1	other	0.0897672	0.103692	0.0153153	0.0209894	0.0181524	0.0263517	0.0229676	0.0246597	0.0398833	0.0270281	0.0334557	0.0240892	0.0256689	0.0248791
				PIM1	other	0.00688798	0.0147276	0.00258774	0.0037262	0.00315697	0.00306062	0.00273711	0.00289886	0.00290207	0.00135855	0.00213031	0.00359107	0.00343746	0.00351427
				PIN4	other	0.00179064	0	0	0	0	0	0.00159085	0.000795426	0	0	0	0	0.00113509	0.000567546
				PKC1	other	0.0057998	0.00567424	0.00387044	0.00380497	0.00383771	0.00310214	0.00251443	0.00280829	0.00315896	0.00356321	0.00336108	0.00522598	0.00388033	0.00455316
				PKH1	other	0.00644351	0.00361739	0.00933322	0.00780094	0.00856708	0.00705725	0.00719992	0.00712858	0.00647256	0.00617185	0.00632221	0.00830316	0.00753398	0.00791857
				PKH3	other	0.00157194	0.00125273	0	0.000792919	0.00039646	0.00125481	0.000912214	0.00108351	0	0	0	0.000997445	0.0013801	0.00118877
				PLP2	other	0.00259174	0	0	0	0	0	0	0	0	0	0	0	0	0
				PMA1;PMA2	cont	0.317016	0.45548	0.0369681	0.0460004	0.0414842	0.0379284	0.0400432	0.0389858	0.0646813	0.0430468	0.0538641	0.0517321	0.0614953	0.0566137
				PMC1	other	0.00113077	0.00199758	0	0	0	0	0	0	0	0	0	0	0	0
				PMI40	cont	0.0064029	0.00506698	0	0	0	0	0	0	0.0127269	0.00463653	0.00868172	0	0	0
				PMR1	other	0	0.00257046	0	0	0	0	0	0	0	0	0	0	0.000330823	0.000165412
				PMT1	other	0	0.00333712	0	0	0	0.000754732	0	0.000377366	0	0.000823261	0.00041163	0	0	0
				PMT2	other	0.0055487	0.00299215	0	0	0	0	0	0	0	0	0	0	0	0
				PMU1	cont	0	0	0	0	0	0	0	0	0.000251514	0	0.000125757	0	0	0
				PNC1	cont	0.00304201	0.00702852	0	0	0	0	0	0	0.0091162	0.00422624	0.00667122	0	0	0
				PNG1	cont	0.00306264	0.00389842	0	0	0	0	0	0	0	0	0	0	0	0
				PNO1	90/40	0.0161989	0.0169466	0.0197087	0.0227843	0.0212465	0.0141702	0.0198955	0.0170329	0.00646038	0.00616857	0.00631447	0.00779029	0.00811881	0.00795455
				POB3	transcription	0.00246792	0.00398402	0.00113317	0.00131119	0.00122218	0.00106413	0.00134078	0.00120246	0.00112835	0.0012381	0.00118322	0.00117533	0.00128094	0.00122813
				POL1	other	0.00452758	0.00821943	0.00252815	0.00473436	0.00363126	0.00739708	0.00506863	0.00623286	0.00326658	0.0043232	0.00379489	0.00420087	0.00315659	0.00367873
				POL12	other	0.00256053	0.00287315	0.00175814	0.00169383	0.00172598	0	0.00192316	0.00096158	0	0.00162812	0.000814058	0.00150447	0.00176293	0.0016337
				POL2	other	0.0416926	0.0491007	0.0224424	0.0208214	0.0216319	0.0213171	0.0203462	0.0208316	0.0124162	0.0140796	0.0132479	0.0200611	0.0214525	0.0207568
				POL3	other	0.00350616	0.0036395	0.00266192	0.0027299	0.00269591	0.00288234	0.00252516	0.00270375	0	0	0	0	0.00334332	0.00167166
				POL31	other	0.000882763	0	0.0011104	0	0.000555201	0	0	0	0	0	0	0	0	0
				POL5	other	0.0968175	0.0536358	0.0532051	0.0476086	0.0504069	0.0587275	0.0533467	0.0560371	0.0494587	0.0459222	0.0476904	0.0542426	0.0610295	0.0576361
				POM152	transport	0.000620652	0.00283817	0	0	0	0	0	0	0.000693726	0	0.000346863	0	0	0
				POP1	60S	0.00271373	0	0	0	0	0	0	0	0.00117277	0.00146416	0.00131847	0.00126894	0.0017592	0.00151407
				POP4	60S	0	0	0	0.00091203	0.000456015	0	0	0	0	0	0	0	0	0
				POR1	mito	0.111777	0.0967571	0.0072559	0.0112506	0.00925323	0.00684854	0.0063257	0.00658712	0.0407989	0.0233684	0.0320836	0.0195211	0.0193988	0.0194599
				PPH22	other	0.00308365	0.00297951	0	0	0	0	0	0	0.00229547	0	0.00114774	0	0	0
				PPN1	other	0.0631778	0.089596	0.234402	0.262986	0.248694	0.182231	0.237258	0.209744	0.0525365	0.0618445	0.0571905	0.0492784	0.0569512	0.0531148
				PPT1	other	0.00220052	0	0	0	0	0	0	0	0	0	0	0	0	0
				PPX1	other	0	0.00128651	0	0	0	0	0	0	0	0	0	0	0	0
				PPZ1;PPZ2	other	0	0.00241453	0	0	0	0	0	0	0	0	0	0	0	0
				PRC1	other	0	0.00448462	0.00654847	0.00572743	0.00613795	0.00652237	0.00693895	0.00673066	0.00662654	0.00551506	0.0060708	0	0.00459797	0.00229898
				PRE3	other	0	0	0	0.000200673	0.000100336	0	0	0	0	0	0	0	0	0
				PRE4	other	0	0	0	0	0	0	0	0	0.00136031	0	0.000680156	0	0	0
				PRE5	other	0.00379684	0.00383591	0.00161038	0	0.00080519	0.00160579	0.0015383	0.00157205	0.0019894	0	0.000994701	0.00160227	0.00188223	0.00174225
				PRE6	other	0.00549817	0.00418456	0.00210542	0.00202006	0.00206274	0	0.00236327	0.00118164	0.00394336	0.00232051	0.00313193	0	0.00235982	0.00117991
				PRE7	other	0	0.00261206	0	0	0	0	0	0	0	0	0	0	0	0
				PRE8	other	0.00721442	0.00645195	0.00166063	0	0.000830317	0.00222344	0.00260951	0.00241648	0.0033496	0.00350295	0.00342628	0.0029806	0.00165466	0.00231763
				PRE9	other	0.00809983	0.0088069	0.00186903	0.00201847	0.00194375	0.00206019	0.00215126	0.00210572	0.00578798	0.00336513	0.00457655	0.00220731	0.00181469	0.002011
				PRI1	other	0.00133362	0.00163591	0	0	0	0	0	0	0	0	0	0	0	0
				PRI2	other	0	0.00346108	0	0	0	0	0	0	0	0	0	0	0	0
				PRO1	cont	0.00345967	0.00441248	0	0	0	0.0017044	0	0.000852202	0.00261594	0	0.00130797	0	0	0
				PRO2	cont	0.00593331	0.00296387	0.0024508	0	0.0012254	0.00282973	0	0.00141486	0.00647644	0.00348876	0.0049826	0.00200826	0.00252202	0.00226514
				PRO3	cont	0.00450268	0.00424767	0.00174915	0.0018025	0.00177582	0	0	0	0.00795861	0.00319789	0.00557825	0.00172616	0.00187162	0.00179889
				PRP11	splicing	0	0.000693465	0.0014152	0.00131028	0.00136274	0.0011032	0.00140735	0.00125527	0.00112796	0.0016446	0.00138628	0.00194201	0.00181831	0.00188016
				PRP16	splicing	0	0.0144455	0	0	0	0	0	0	0	0	0	0	0.0124269	0.00621345
				PRP18	splicing	0	0	0	0	0	0	0	0	0	0	0	0.00348706	0	0.00174353
				PRP19	mRNA	0.00447154	0.078027	0.0113495	0.0105707	0.0109601	0.0125399	0.0120164	0.0122781	0.00621114	0.00834107	0.0072761	0.00706737	0.00790144	0.0074844
				PRP21	splicing	0.00239536	0	0.00173177	0	0.000865883	0	0	0	0	0	0	0	0	0
				PRP24	splicing	0	0	0	0.000291104	0.000145552	0	0	0	0	0	0	0	0	0
				PRP39	splicing	0	0	0	0.00189079	0.000945397	0.00167862	0	0.000839308	0	0	0	0	0	0
				PRP4	splicing	0.00140574	0.00216916	0	0	0	0	0	0	0	0	0	0	0	0
				PRP40	splicing	0.00117249	0	0	0.000876507	0.000438253	0	0.000737488	0.000368744	0	0.000872287	0.000436143	0	0	0
				PRP43	60S	0.156077	5.08729	0.135928	0.111774	0.123851	0.13331	0.118703	0.126006	0.0516886	0.053825	0.0527568	0.0367622	0.0412865	0.0390244
				PRP45	splicing	0.00131856	0.0141544	0	0.00142468	0.000712339	0	0.00101584	0.000507918	0	0.00128274	0.00064137	0.00153639	0.00137699	0.00145669
				PRP46	splicing	0.00122772	0.0201638	0.000733364	0	0.000366682	0.000937925	0	0.000468962	0	0.000725317	0.000362659	0.000623377	0.000786055	0.000704716
				PRP8	splicing	0.00828857	0.251292	0.00462391	0.00711601	0.00586996	0.00526308	0.00269482	0.00397895	0.00498514	0.00614337	0.00556425	0.00786151	0.00757021	0.00771586
				PRP9	splicing	0.00322965	0.00270533	0.00245136	0.00222412	0.00233774	0.00250246	0.00255137	0.00252692	0.00168461	0.00215453	0.00191957	0.00248377	0.00246959	0.00247668
				PRS1	cont	0.0084663	0.0124401	0	0.00187275	0.000936374	0	0	0	0	0	0	0	0.00277117	0.00138559
				PRS3	cont	0.0017996	0.00179342	0	0	0	0	0	0	0	0	0	0	0	0
				PRS5	cont	0.0027127	0.00247884	0	0	0	0	0	0	0.0012594	0.00112843	0.00119391	0	0	0
				PRT1	translation	0.0645306	0.0864593	0.0369553	0.0369817	0.0369685	0.0379339	0.0454487	0.0416913	0.0258703	0.0286512	0.0272607	0.03296	0.0394803	0.0362202
				PRX1	mito	0.0171632	0.0222918	0.0117343	0.013588	0.0126611	0.0116614	0.00679698	0.00922917	0.022264	0.0139175	0.0180908	0.0175834	0	0.00879168
				PSA1	cont	0.0695848	0.0754243	0.0455689	0.0452463	0.0454076	0.0571267	0.0545178	0.0558223	0.0694114	0.0599821	0.0646967	0.0658576	0.0841899	0.0750237
				PSD1	mito	0.00135888	0	0	0	0	0	0	0	0	0	0	0	0	0
				PSD2	mito	0	0.00168104	0.000961975	0	0.000480987	0	0	0	0	0	0	0	0	0
				PSE1	transport	0.00830106	0.0164246	0	0.0010493	0.00052465	0	0	0	0	0	0	0	0.00215782	0.00107891
				PSK1	other	0.00185916	0	0	0	0	0	0	0	0	0	0	0	0	0
				PSP2	other	0.0129624	0.018539	0.0156374	0.0134779	0.0145576	0.0134605	0.0173783	0.0154194	0.0100345	0.013522	0.0117783	0.0161006	0.0150799	0.0155902
				PSR1	other	0.00178088	0.00236135	0	0	0	0	0	0	0	0.00106971	0.000534854	0	0	0
				PST2	other	0.00937624	0.0147058	0.00162693	0.00130699	0.00146696	0	0	0	0.00269243	0	0.00134622	0	0	0
				PTA1	transcription	0.00440243	0.00334043	0.00259462	0.00221879	0.00240671	0.00381896	0.00273328	0.00327612	0.00170892	0.00220734	0.00195813	0.00221756	0.00308755	0.00265255
				PTC2	other	0.00265784	0.00316523	0.00191962	0	0.000959809	0	0.00182908	0.000914541	0.00270451	0.00191625	0.00231038	0.0017298	0	0.000864899
				PTC3	other	0	0	0.00120152	0	0.000600762	0.000941039	0.00174949	0.00134527	0.00229985	0	0.00114992	0	0	0
				PTC5	cont	0.00626799	0.00713	0	0	0	0.00123328	0	0.000616642	0.00232078	0.00188387	0.00210233	0.00245088	0.00260721	0.00252905
				PTK2	other	0.00439391	0.00318336	0.00466495	0.00345938	0.00406216	0.00235287	0.00499977	0.00367632	0.00242635	0.00352223	0.00297429	0.00422884	0.00360096	0.0039149
				PTM1	other	0.00322965	0.00630587	0	0	0	0	0	0	0	0	0	0	0	0
				PTR2	other	0.00281867	0.0038942	0.00106043	0	0.000530213	0	0	0	0	0	0	0.00131357	0	0.000656783
				PUB1	mRNA	0	0.00956288	0	0	0	0.0015718	0.00234112	0.00195646	0.00444561	0.00242245	0.00343403	0.00177366	0	0.000886828
				PUF2	mRNA	0	0.00318163	0.00206627	0	0.00103313	0	0	0	0.00151567	0	0.000757837	0.00172211	0	0.000861057
				PUF3	mRNA	0.00227925	0.00450026	0.0025356	0.00269461	0.0026151	0	0.00290206	0.00145103	0.00183188	0.00226316	0.00204752	0.00234006	0.00320125	0.00277066
				PUF4	mRNA	0	0.00192145	0	0	0	0	0	0	0	0	0	0	0	0
				PUF6	60S	0.590122	0.124446	1.11268	1.08556	1.09912	1.0673	1.07539	1.07135	1.43448	1.38561	1.41004	1.44421	1.47993	1.46207
				PUP1	other	0.00157076	0.00246575	0	0	0	0	0	0	0.0022361	0.00209559	0.00216584	0	0	0
				PUP2	other	0.00570227	0.00705342	0.00391848	0.00380883	0.00386365	0.00331582	0.00399047	0.00365314	0.00577967	0.00497227	0.00537597	0.00314051	0	0.00157025
				PUP3	other	0	0.00368975	0	0	0	0	0	0	0	0	0	0	0	0
				PUS1	other	0.00482398	0.00727277	0	0	0	0	0.0013214	0.0006607	0.00211413	0.00237836	0.00224625	0.00184528	0	0.000922641
				PUS4	other	0.00291863	0.00189648	0	0	0	0	0	0	0	0	0	0	0	0
				PUS6	other	0	0	0	0	0	0	0	0	0.000179261	0	8.96306e-05	0	0	0
				PUS7	90S	0.0132804	0.00965465	0.00174354	0.00286666	0.0023051	0.00284688	0.00263744	0.00274216	0.00240929	0.00249953	0.00245441	0.00313123	0.00194237	0.0025368
				PUT2	cont	0.00205841	0.00170143	0	0	0	0	0	0	0	0	0	0	0	0
				PWP1	90S	0.0729036	0.0579708	0.330805	0.330038	0.330421	0.337652	0.275378	0.306515	0.067711	0.0884557	0.0780834	0.058034	0.0753036	0.0666688
				PWP2	90S	0.0524994	0.044027	0.0927214	0.102541	0.0976312	0.138113	0.1089	0.123506	0.0200674	0.0255069	0.0227871	0.0176269	0.0220399	0.0198334
				PXP2	other	0	0	0	0.000489785	0.000244892	0	0	0	0	0	0	0	0	0
				PXR1	90S	0.0108429	0.0624976	0.00344143	0	0.00172072	0.00672943	0.00568595	0.00620769	0.00366005	0	0.00183003	0	0	0
				PYC2	cont	0.0168415	0.00770115	0.00131575	0.00103046	0.0011731	0	0	0	0.000949671	0.00216001	0.00155484	0	0	0
				PYP1	cont	0.00613946	0.00164426	0	0.000829237	0.000414618	0	0.000799166	0.000399583	0.00795085	0.00540934	0.0066801	0	0	0
				QCR2	mito	0.00683701	0.0260807	0	0.00242205	0.00121103	0	0.00141577	0.000707886	0.0054171	0.00452106	0.00496908	0.00222473	0.00105011	0.00163742
				QCR7	mito	0.00429815	0	0	0	0	0	0	0	0	0	0	0	0	0
				QNS1	cont	0	0	0	0	0	0	0	0	0	0	0	0.000367479	0	0.000183739
				QRI1	cont	0.00363189	0.00315689	0	0	0	0	0	0	0.00202745	0	0.00101373	0	0	0
				RAD1	other	0	0	0	0.00110134	0.000550668	0.00120826	0	0.00060413	0.000709346	0.00100742	0.000858385	0.00129814	0.00111418	0.00120616
				RAD23	other	0.013168	0.00810208	0.00202046	0.00310273	0.00256159	0.00215624	0.00317935	0.00266779	0.0100899	0.0072822	0.00868606	0.00231342	0.00282525	0.00256934
				RAD27	other	0.00340841	0.00473871	0.00338263	0.00255093	0.00296678	0	0.00234578	0.00117289	0.00247736	0	0.00123868	0.00281347	0.00297923	0.00289635
				RAD5	other	0	0.00239858	0	0.00170052	0.000850261	0	0	0	0	0	0	0	0.00169694	0.000848472
				RAD50	other	0	0.00742358	0.00794612	0	0.00397306	0	0.00529856	0.00264928	0	0	0	0.00640234	0.00473393	0.00556813
				RAI1	60S	0.0101753	0.0161598	0.00531191	0.00604918	0.00568054	0.00484632	0.00727179	0.00605905	0.00393206	0.00465811	0.00429509	0.00496468	0.00670383	0.00583425
				RAP1	transcription	0.00343499	0.00317554	0.00165197	0.00129166	0.00147182	0.00127792	0.00131292	0.00129542	0.00214244	0.00136606	0.00175425	0.00132596	0.00154794	0.00143695
				RAS1	other	0	0	0.0010104	0	0.000505198	0	0	0	0.00153966	0.00167221	0.00160593	0	0.000978739	0.00048937
				RAS2	other	0.00268692	0.00422879	0	0.000661437	0.000330719	0	0	0	0.0013509	0.00106511	0.001208	0.000781745	0	0.000390872
				RAT1	60S	0.0350322	0.0687056	0.0241482	0.0246393	0.0243938	0.0230386	0.0291543	0.0260965	0.015499	0.0188552	0.0171771	0.0228662	0.027292	0.0250791
				RBA50	transcription	0.00297679	0.00451974	0.000924327	0.00204344	0.00148388	0	0.0013052	0.0006526	0.000945406	0.00116486	0.00105513	0.00162605	0.00149556	0.00156081
				RBG1	translation	0.0263896	0.0234908	0.0145807	0.0146451	0.0146129	0.0114559	0.0168682	0.014162	0.0102849	0.0114645	0.0108747	0.0169199	0.0234766	0.0201982
				RBG2	translation	0.00507368	0.00486268	0.0014042	0.00171011	0.00155716	0	0.00218177	0.00109089	0.002086	0.00217655	0.00213128	0.00223329	0	0.00111664
				RBL2	other	0	0.00859854	0.00730921	0.0053819	0.00634555	0	0.00781199	0.003906	0.00805775	0.0055912	0.00682448	0.00607597	0.00500336	0.00553967
				RBP95	60S	0.894954	0.0633009	0.0842478	0.107608	0.0959281	0	0.00571222	0.00285611	0.110919	0.159454	0.135186	0.00254259	0.0003648	0.0014537
				RBS1	other	0	0.00120076	0	0	0	0	0	0	0	0	0	0.000508713	0.00050618	0.000507446
				RCF1	mito	0	0.00252074	0	0	0	0	0	0	0	0	0	0	0	0
				RCL1	90S	0.0512414	0.0239068	0.0452263	0.0545101	0.0498682	0.0445578	0.0469267	0.0457423	0.0149729	0.0154929	0.0152329	0.0148582	0.017842	0.0163501
				RCM1	60S	0.0157627	0.0174325	0.161599	0.194538	0.178069	0.196594	0.189535	0.193065	0.0503997	0.0557039	0.0530518	0.0531718	0.0677784	0.0604751
				RCN2	other	0	0.00120008	0	0	0	0	0	0	0	0	0	0	0	0
				RCO1	transcription	0.0179549	0.0170188	0.0160116	0.0161086	0.0160601	0.0168124	0.0176575	0.017235	0.00981685	0.0136326	0.0117247	0.0134907	0.0164467	0.0149687
				RDH54	other	0.0242753	0.0242634	0.0184071	0.0171386	0.0177729	0.0186503	0.0212681	0.0199592	0.0177195	0.0199491	0.0188343	0.024225	0.0294077	0.0268163
				RDI1	other	0.00456356	0	0	0	0	0	0	0	0	0	0	0	0	0
				RDL1	mito	0.0374983	0.0181802	0.00172044	0.0018395	0.00177997	0	0.000675987	0.000337993	0.0054191	0.00192644	0.00367277	0.00519421	0.00139557	0.00329489
				RDL2	mito	0	0	0	0	0	0	0	0	0.00262425	0.0022797	0.00245198	0	0	0
				RDS3	splicing	0	0.00287969	0	0	0	0	0	0	0	0	0	0	0	0
				REB1	transcription	0.00646268	0.00476985	0.00192584	0.00230975	0.0021178	0.00157383	0.00202048	0.00179715	0.00171219	0.00194572	0.00182895	0.00215884	0.00144484	0.00180184
				REF2	mRNA	0.00390333	0.00314477	0.0045465	0.00189437	0.00322044	0.00260556	0.00493173	0.00376864	0.00241273	0.0030696	0.00274116	0.00388818	0.00425763	0.0040729
				REG1	other	0	0.00492496	0	0	0	0	0.00174472	0.000872362	0	0	0	0	0	0
				REH1	60S	0	0.00102068	0	0.000615529	0.000307765	0	0	0	0	0	0	0	0.000714996	0.000357498
				REI1	60S	0.00222483	0.00337916	0	0	0	0.00311848	0	0.00155924	0	0	0	0.00233509	0	0.00116755
				REP1	other	0	0.00471434	0.00260867	0.0023917	0.00250018	0.00321818	0	0.00160909	0.00258709	0.00310767	0.00284738	0.0017256	0.00412405	0.00292482
				REP2	other	0.00489375	0.00728962	0.00899783	0.00728682	0.00814233	0.00615849	0.00604883	0.00610366	0.00814914	0.00759444	0.00787179	0.00959531	0.00870209	0.0091487
				RET1	transcription	0.00866239	0.0134142	0.00415314	0.00472477	0.00443896	0.00588259	0.00569779	0.00579019	0.00352607	0.00408256	0.00380431	0.00548677	0.00638553	0.00593615
				RET2	other	0.00387072	0.00437374	0	0.00170217	0.000851084	0.00195545	0.00185424	0.00190484	0.00282337	0.0019438	0.00238359	0.00181608	0.00278525	0.00230066
				RET3	other	0	0.00201112	0	0	0	0	0	0	0	0	0	0	0	0
				REX4	60S	0.0346026	0.00598174	0.0455994	0.0211392	0.0333693	0.0227999	0.016411	0.0196054	0.0218603	0.0169675	0.0194139	0.00725079	0.00853182	0.0078913
				RFA1	other	0.00688511	0.00301171	0.00142741	0.00158726	0.00150734	0.00128918	0.00176499	0.00152708	0.00172316	0.00162313	0.00167314	0.00148653	0.00184377	0.00166515
				RFA2	other	0	0.000785611	0	0	0	0	0	0	0	0	0	0	0	0
				RFA3	other	0.00387123	0.00308437	0.00120974	0	0.000604871	0.000909241	0.00168634	0.00129779	0.00185237	0.0018062	0.00182929	0.00147204	0.00198377	0.0017279
				RFC1	other	0.0354875	0.0149826	0.0137289	0.0131521	0.0134405	0.0134709	0.0145495	0.0140102	0.0132005	0.0133363	0.0132684	0.0157445	0.018388	0.0170663
				RFC2	other	0.0345798	0.0246876	0.0140815	0.014337	0.0142092	0.0158563	0.0152346	0.0155454	0.0133162	0.0142051	0.0137606	0.0172478	0.0206052	0.0189265
				RFC3	other	0.022495	0.0168947	0.00984797	0.0112602	0.0105541	0.0102753	0.0114667	0.010871	0.00957481	0.0109293	0.0102521	0.0125511	0.0156445	0.0140978
				RFC4	other	0.0121288	0.00866624	0.00569777	0.00576999	0.00573388	0.00786694	0.00553632	0.00670163	0.00594251	0.00625073	0.00609662	0.00615794	0.0083781	0.00726802
				RFC5	other	0.0212385	0.0137685	0.0103266	0.00882749	0.00957706	0.0124328	0.00881875	0.0106258	0.00779688	0.00701544	0.00740616	0.0103536	0.0159219	0.0131378
				RFS1	other	0.0023438	0	0	0	0	0	0	0	0	0	0	0	0	0
				RFX1	other	0	0	0	0	0	0	0	0	0	0	0	0.000855985	0	0.000427992
				RGA1	other	0.00247365	0.00277574	0.00217838	0.00270391	0.00244115	0.00239784	0.00255797	0.0024779	0.00203554	0.00257704	0.00230629	0.00336553	0.00303196	0.00319875
				RGA2	other	0.00978898	0.0108695	0.016327	0.0134194	0.0148732	0.0125241	0.0149942	0.0137591	0.0108055	0.0128553	0.0118304	0.0144032	0.0125382	0.0134707
				RGC1	other	0.0164736	0.0108943	0.0079861	0.00448048	0.00623329	0.0103692	0.00646061	0.00841492	0.00426211	0.00393115	0.00409663	0.00529258	0.00658738	0.00593998
				RGD1	other	0.00137269	0.00199201	0.000932378	0.000990057	0.000961217	0	0.00119315	0.000596577	0	0.000998222	0.000499111	0	0.00102377	0.000511883
				RGD2	other	0	0.0018011	0	0	0	0.000615303	0	0.000307652	0	0	0	0	0	0
				RGR1	transcription	0.0139156	0.0142815	0.010491	0.0090749	0.00978295	0.0139326	0.0108947	0.0124136	0.005891	0.00845993	0.00717547	0.00860852	0.00967664	0.00914258
				RHO1	other	0.0500281	0.0218059	0.00143608	0.00303299	0.00223453	0.00150602	0.00186608	0.00168605	0.00480308	0	0.00240154	0.00420609	0.00230988	0.00325799
				RHO3	other	0.00308622	0.00461031	0	0	0	0	0	0	0	0	0	0	0	0
				RHO4	other	0	0	0	0.000121375	6.06876e-05	0	0	0	0	0	0	0	0	0
				RIF1	other	0.00198717	0.000340715	0	0	0	0.000301871	0	0.000150936	0.00028412	0	0.00014206	0	0	0
				RIM1	mito	0.0238265	0.0144861	0.00780897	0.00936488	0.00858692	0.00786585	0.0127451	0.0103055	0.0108327	0.0145891	0.0127109	0.00728717	0.010529	0.0089081
				RIM11	mito	0	0.00613595	0	0	0	0	0	0	0	0	0	0	0	0
				RIM2	mito	0.00208074	0.00262154	0	0.00103012	0.00051506	0	0	0	0	0	0	0	0.00152527	0.000762636
				RIM20	mito	0	0.00037397	0	0	0	0	0	0	0	0	0	0	0	0
				RIO2	40S	0.00553365	0.0155475	0.00286421	0.00382001	0.00334211	0.00143871	0	0.000719356	0	0.00153976	0.000769879	0.00282505	0.00320819	0.00301662
				RIX1	60S	0.0383165	0.0387916	0.0914331	0.1321	0.111767	0.11533	0.120217	0.117773	0.0180646	0.0179897	0.0180271	0.0238755	0.0335636	0.0287196
				RIX7	60S	0.00515469	0.015561	0.0107864	0.0122828	0.0115346	0.0150083	0.0118962	0.0134523	0.0106532	0.012806	0.0117296	0.0136193	0.0184227	0.016021
				RKI1	cont	0	0	0	0	0	0	0	0	0.00171668	0.000924545	0.00132061	0	0	0
				RKR1	other	0.000925139	0.00306722	0	0	0	0	0	0	0	0	0	0	0	0
				RLI1	translation	0.046857	0.0475932	0.00918663	0.011986	0.0105863	0.00770631	0.00887531	0.00829081	0.0153484	0.0110696	0.013209	0.011966	0.0158924	0.0139292
				RLP24	60S	0.0289307	0.0069354	0.0177935	0.00965258	0.0137231	0.0140222	0.0104883	0.0122552	0.0321834	0.0526544	0.0424189	0.0697617	0.0460144	0.057888
				RLP7	60S	0.0994688	0.0299441	0.371896	0.277122	0.324509	0.192295	0.215179	0.203737	0.556089	0.541323	0.548706	0.449106	0.376896	0.413001
				RMD8	other	0.00285121	0.00192762	0	0	0	0	0	0	0	0	0	0	0	0
				RMD9	mito	0.00367779	0.00868429	0.00662454	0.00567862	0.00615158	0.00732113	0.00577408	0.0065476	0.00349937	0.00592206	0.00471072	0.00717342	0.00710027	0.00713685
				RML2	mito	0.00961125	0.00474029	0.00276298	0	0.00138149	0	0	0	0.00308507	0.00499418	0.00403963	0.00401683	0.00496465	0.00449074
				RNA1	transport	0.01767	0.00848721	0	0	0	0.00200102	0	0.00100051	0.00275491	0.00308839	0.00292165	0.00227392	0	0.00113696
				RNA14	mRNA	0	0.00133119	0	0	0	0	0	0	0	0	0	0	0	0
				RNH1	mRNA	0	0.00203707	0.00169878	0	0.000849391	0.00137861	0.0017267	0.00155266	0.00130038	0.00177848	0.00153943	0.00161621	0.00176712	0.00169167
				RNH70	mRNA	0	0.00308813	0.00177547	0	0.000887733	0	0.00179285	0.000896426	0	0	0	0	0	0
				RNQ1	other	0.0109192	0.0204323	0.00197387	0.00374283	0.00285835	0.00381081	0.00391436	0.00386259	0	0.0034359	0.00171795	0.00386799	0.00410319	0.00398559
				RNR1	cont	0.027987	0.0471931	0.0049226	0.00766589	0.00629424	0.00473355	0.00777311	0.00625333	0.0111689	0.00966834	0.0104186	0.0100482	0.00997733	0.0100128
				RNR2	cont	0	0.00511038	0	0	0	0	0	0	0.0050824	0	0.0025412	0	0	0
				RNR4	cont	0.00979118	0.00336404	0.00173582	0.00129938	0.0015176	0.00122897	0.00127192	0.00125044	0.0118551	0.00274948	0.00730229	0.00141885	0.000922896	0.00117087
				RNT1	90S	0.00813214	0.00752664	0.00818989	0.00779754	0.00799372	0.00815596	0.0081737	0.00816483	0.00534693	0.00593302	0.00563997	0.00725284	0.00907369	0.00816326
				RNY1	other	0.00106446	0	0	0	0	0	0	0	0	0	0	0	0	0
				ROD1	other	0.00248474	0.00186293	0.00170989	0	0.000854944	0	0.00210307	0.00105153	0.00183615	0	0.000918073	0.00175091	0.00194863	0.00184977
				ROK1	90S	0.0293442	0.0145162	0.0359996	0.0379623	0.036981	0.0352332	0.0347466	0.0349899	0.0116286	0.0118441	0.0117363	0.0115007	0.0131908	0.0123458
				ROM2	other	0.00301858	0.00696774	0.00394369	0.00327774	0.00361071	0.00332188	0.00428897	0.00380542	0.00344958	0.00340813	0.00342885	0.0045341	0.0048303	0.0046822
				ROT1	other	0	0	0	0	0	0	0	0	0.000551658	0	0.000275829	0	0	0
				ROT2	other	0.00409604	0.00398958	0	0	0	0	0	0	0.00119011	0	0.000595054	0.00115028	0	0.000575139
				RPA12	transcription	0.0100651	0.00561865	0.00902004	0.00715403	0.00808704	0.00927708	0.00874806	0.00901257	0.00518403	0.00451372	0.00484888	0.0058285	0.00830047	0.00706449
				RPA135	transcription	0.0633026	0.0618401	0.0491654	0.0398446	0.044505	0.0450015	0.0523505	0.048676	0.0341723	0.038939	0.0365557	0.0442615	0.0513694	0.0478155
				RPA190	transcription	0.107834	0.115021	0.108825	0.0806028	0.0947137	0.124787	0.113454	0.11912	0.0680655	0.0851033	0.0765844	0.0928072	0.10529	0.0990488
				RPA34	transcription	0.0129323	0.0105415	0.0110146	0.0122192	0.0116169	0.0147308	0.0141294	0.0144301	0.00907632	0.0122862	0.0106813	0.012029	0.0126438	0.0123364
				RPA43	transcription	0.00310076	0.00252661	0	0	0	0.00143396	0	0.000716979	0	0	0	0	0	0
				RPA49	transcription	0.0267833	0.0180358	0.0260373	0.0164644	0.0212509	0.0171151	0.0174036	0.0172594	0.0153096	0.0193553	0.0173325	0.0214086	0.0166527	0.0190306
				RPB11	transcription	0	0.00202481	0	0	0	0	0	0	0	0	0	0	0	0
				RPB2	transcription	0.0187532	0.0277762	0.0117776	0.0113436	0.0115606	0.0109888	0.0138732	0.012431	0.0103591	0.0114174	0.0108882	0.0122344	0.0148175	0.0135259
				RPB3	transcription	0.00311971	0.00637951	0.00242637	0.00676021	0.00459329	0	0.00339979	0.00169989	0.00219206	0.00295243	0.00257225	0	0.00273049	0.00136525
				RPB4	transcription	0	0	0.000576718	0	0.000288359	0	0	0	0	0	0	0	0	0
				RPB5	transcription	0.0048032	0.00378002	0.00331527	0	0.00165764	0.00275739	0.00333958	0.00304849	0	0	0	0	0.00363351	0.00181676
				RPB7	transcription	0.00122456	0	0	0	0	0	0	0	0	0	0	0	0	0
				RPB8	transcription	0.00164192	0.00229297	0.00227994	0.00211137	0.00219566	0.00178018	0.00224746	0.00201382	0.00217417	0.00212495	0.00214956	0.0024205	0	0.00121025
				RPB9	transcription	0.0036103	0.00245364	0.00219882	0.00207113	0.00213497	0.00162322	0.00284533	0.00223427	0.00244458	0.00187807	0.00216132	0.00156902	0.00213903	0.00185403
				RPC10	transcription	0.00686301	0.00760637	0.00752188	0.00652585	0.00702387	0.00461521	0.00773953	0.00617737	0.00615907	0.00853498	0.00734703	0.00588691	0.00748222	0.00668457
				RPC11	transcription	0.00239888	0	0.00140859	0.00137083	0.00138971	0	0.00190885	0.000954423	0.0015673	0.00162335	0.00159532	0	0	0
				RPC17	transcription	0.00178036	0.00127222	0	0	0	0.000764621	0	0.000382311	0	0	0	0	0	0
				RPC19	transcription	0.021129	0.0245357	0.020555	0.0194987	0.0200268	0.0213007	0.0252097	0.0232552	0.0147496	0.0189587	0.0168542	0.0175588	0.0212625	0.0194106
				RPC31	transcription	0	0	0	0	0	0	0	0	0	0	0	0	0.000858202	0.000429101
				RPC37	transcription	0.00266452	0.00341068	0	0	0	0	0	0	0	0	0	0	0	0
				RPC40	transcription	0.0485197	0.0451553	0.0289403	0.027749	0.0283447	0.0296249	0.0356503	0.0326376	0.0216941	0.0260519	0.023873	0.0310567	0.0332247	0.0321407
				RPC53	transcription	0.00262016	0.0032048	0	0	0	0	0	0	0	0.00186059	0.000930297	0.0016883	0	0.000844149
				RPC82	transcription	0.0029624	0.00366974	0.00166835	0.00184823	0.00175829	0.0017486	0	0.000874302	0	0	0	0	0	0
				RPD3	transcription	0.0130329	0.0118774	0.0148122	0.0133967	0.0141045	0.0146068	0.0153878	0.0149973	0.00796802	0.00995045	0.00895923	0.0106282	0.0130304	0.0118293
				RPF1	60S	0.0566606	0.016484	0.143291	0.215279	0.179285	0.133605	0.161659	0.147632	1.13511	1.00983	1.07247	1.16001	1.24823	1.20412
				RPF2	60S	0.0789273	0.0602974	0.427769	0.541152	0.48446	0.308061	0.477373	0.392717	0.905749	0.658762	0.782255	0.953382	0.902659	0.928021
				RPG1	translation	0.0673478	0.0824575	0.0319022	0.035092	0.0334971	0.0282711	0.0375501	0.0329106	0.0244286	0.0236543	0.0240414	0.0313308	0.0331853	0.032258
				RPI1	transcription	0	0	0.00245197	0	0.00122598	0.00256043	0	0.00128022	0	0.00254034	0.00127017	0.00275793	0	0.00137897
				RPL1 A+B	RPL	1.05579	0.564423	0.947704	0.928089	0.937897	0.815651	0.751862	0.783757	0.901152	0.811812	0.856482	0.844252	0.743513	0.793882
				RPL10	RPL	1.10485	1.06701	0.769791	0.662516	0.716153	0.697311	0.778902	0.738106	0.754542	0.848568	0.801555	0.957071	1.10393	1.0305
				RPL11 A+B	RPL	0.619197	0.666701	0.660677	0.507547	0.584112	0.552145	0.477037	0.514591	0.777195	0.721483	0.749339	0.621891	0.743823	0.682857
				RPL12 A+B	RPL	0.431937	0.180742	0.586436	0.432743	0.50959	0.27286	0.411347	0.342104	0.501333	0.537456	0.519394	0.402902	0.312067	0.357485
				RPL13 A+B	RPL	0.316678	0.108033	0.101534	0.0863455	0.0939396	0.0946666	0.0925704	0.0936185	0.142573	0.128268	0.135421	0.10515	0.171583	0.138367
				RPL14A	RPL	0.0316774	0.0269051	0.034748	0.0228972	0.0288226	0.0438826	0.0252127	0.0345476	0.0416873	0.0260618	0.0338745	0.0342153	0.0386569	0.0364361
				RPL15 A+B	RPL	1.32692	1.13525	1.45845	1.29013	1.37429	1.75909	1.5964	1.67775	1.53892	1.70223	1.62058	1.71345	2.06328	1.88837
				RPL16 A+B	RPL	0.40144	0.219359	0.268315	0.17245	0.220382	0.20986	0.216603	0.213231	0.205712	0.241044	0.223378	0.25221	0.244738	0.248474
				RPL17 A+B	RPL	1.37068	0.714308	0.213996	0.36139	0.287693	0.346849	0.559098	0.452974	0.484545	0.571774	0.52816	0.0657397	0.508478	0.287109
				RPL18 A+B	RPL	0.82144	0.595038	0.889066	0.829521	0.859293	1.28224	0.955336	1.11879	0.964792	0.911015	0.937904	0.946005	1.20165	1.07383
				RPL19 A+B	RPL	0.680014	0.46732	0.449747	0.360641	0.405194	0.378891	0.411359	0.395125	0.342776	0.44367	0.393223	0.405121	0.461463	0.433292
				RPL2 A+B	RPL	0.395855	0.274828	0.295389	0.231639	0.263514	0.315339	0.229523	0.272431	0.263433	0.340468	0.301951	0.269896	0.367269	0.318583
				RPL20 A+B	RPL	0.19904	0.184698	0.218965	0.177373	0.198169	0.235932	0.196133	0.216033	0.208821	0.225779	0.2173	0.214701	0.225191	0.219946
				RPL21 A+B	RPL	0.392719	0.380266	0.302458	0.231719	0.267088	0.394358	0.318771	0.356564	0.378168	0.285745	0.331956	0.36047	0.426648	0.393559
				RPL22 A+B	RPL	0.286344	0.248451	0.243631	0.116568	0.180099	0.309498	0.2408	0.275149	0.0977509	0.164209	0.13098	0.255391	0.14302	0.199206
				RPL23 A+B	RPL	0.11863	0.377099	0.225479	0.131414	0.178446	0.0889791	0.103928	0.0964536	0.0917103	0.200559	0.146135	0.164147	0.209354	0.186751
				RPL24 A+B	RPL	0.442696	0.4624	0.369781	0.300558	0.335169	0.321075	0.359937	0.340506	0.304522	0.373811	0.339167	0.318892	0.436057	0.377474
				RPL25	RPL	0.327893	0.241468	0.344215	0.209196	0.276706	0.226955	0.173542	0.200248	0.314966	0.313769	0.314367	0.311453	0.247632	0.279543
				RPL26 A+B	RPL	0.472058	0.450989	0.46213	0.334744	0.398437	0.242996	0.206696	0.224846	0.420368	0.362626	0.391497	0.335498	0.31172	0.323609
				RPL27 A+B	RPL	0.110882	0.103407	0.213124	0.106332	0.159728	0.110292	0.0990033	0.104648	0.151867	0.144105	0.147986	0.132033	0.146301	0.139167
				RPL28	RPL	0.304546	0.179207	0.0845476	0.0961513	0.0903495	0.0914158	0.129778	0.110597	0.130376	0.181491	0.155934	0.203598	0.347085	0.275341
				RPL3	RPL	2.16292	1.27665	1.64281	1.34903	1.49592	1.7055	1.5148	1.61015	1.75301	1.86377	1.80839	1.92818	2.41137	2.16978
				RPL30	RPL	0.112806	0.0613474	0.149688	0.0838827	0.116785	0.114226	0.0884173	0.101322	0.166234	0.0895458	0.12789	0.0933093	0.15702	0.125164
				RPL31 A+B	RPL	0.0932997	0.106664	0.0866799	0.0874918	0.0870858	0.0792759	0.0587027	0.0689893	0.178735	0.101208	0.139972	0.0698129	0.0887909	0.0793019
				RPL32	RPL	0.176398	0.0388548	0.00481704	0	0.00240852	0.0485446	0.0417315	0.045138	0.0305317	0	0.0152659	0.022815	0.0767734	0.0497942
				RPL33 A+B	RPL	0.249038	0.123548	0.148122	0.0947326	0.121427	0.137678	0.101177	0.119427	0.123741	0.12831	0.126025	0.126306	0.148449	0.137378
				RPL34 A+B	RPL	0.0828784	0.0232133	0.0218299	0.0193801	0.020605	0.0287868	0.0240086	0.0263977	0.0274212	0.0270423	0.0272317	0.0279785	0.0244304	0.0262044
				RPL35 A+B	RPL	0.255876	0.235292	0.136106	0.116694	0.1264	0.112511	0.113377	0.112944	0.125264	0.12525	0.125257	0.121017	0.153314	0.137166
				RPL36 A+B	RPL	0.0838552	0.0659397	0.0934544	0.0589256	0.07619	0.100065	0.085407	0.0927358	0.0850251	0.0872561	0.0861406	0.12864	0.110932	0.119786
				RPL37 A+B	RPL	0.00221903	0.00296379	0.00498312	0.00457269	0.00477791	0.00710478	0.00874276	0.00792377	0.00700262	0.00841009	0.00770635	0.0109748	0.0073901	0.00918246
				RPL38	RPL	0.327291	0.293137	0.210914	0.162624	0.186769	0.181269	0.168988	0.175128	0.145669	0.161557	0.153613	0.193694	0.213267	0.203481
				RPL4 A+B	RPL	1.60932	0.774628	0.90839	0.87381	0.8911	0.978541	0.863802	0.921171	0.911314	1.02977	0.970544	1.02035	1.29783	1.15909
				RPL42 A+B	RPL	0	0	0.014077	0.0117159	0.0128965	0	0	0	0.0119415	0.0151998	0.0135707	0	0.0162531	0.00812657
				RPL43 A+B	RPL	0.0506708	0.0546212	0.0357142	0.0233183	0.0295163	0.0255021	0.0230737	0.0242879	0.0364748	0.022963	0.0297189	0.0311986	0.0332485	0.0322235
				RPL5	RPL	0.262479	0.311912	0.337241	0.345694	0.341468	0.180477	0.240946	0.210711	0.448455	0.464754	0.456604	0.46854	0.534733	0.501636
				RPL6 A+B	RPL	0.667918	0.38253	0.213785	0.265086	0.239435	0.282727	0.203496	0.243111	0.336511	0.26689	0.301701	0.259869	0.217252	0.238561
				RPL7 A+B	RPL	0.709831	0.440368	0.428441	0.304082	0.366261	0.319622	0.31063	0.315126	0.514825	0.442081	0.478453	0.411551	0.454078	0.432814
				RPL8 A+B	RPL	0.493422	0.663812	1.07371	0.603556	0.838633	0.543261	0.464404	0.503832	1.18802	0.940048	1.06403	0.734674	0.732489	0.733581
				RPL9 A+B	RPL	0.777808	0.612431	0.709209	0.738204	0.723707	0.531902	0.670649	0.601276	0.756187	0.787819	0.772003	0.806133	0.903689	0.854911
				RPM2	mito	0.000759602	0	0	0	0	0	0	0	0	0	0	0	0	0
				RPN1	other	0.044501	0.0569891	0.0221114	0.026533	0.0243222	0.0237434	0.0343071	0.0290253	0.0209076	0.0228293	0.0218685	0.0240759	0.030404	0.0272399
				RPN10	other	0.00268222	0.00292167	0	0.00146321	0.000731604	0	0	0	0.00208478	0	0.00104239	0	0	0
				RPN11	other	0.00497234	0.004291	0.00187447	0	0.000937237	0	0.00298548	0.00149274	0.00244131	0	0.00122065	0.00223785	0.00252963	0.00238374
				RPN12	other	0	0.0063422	0	0.00249242	0.00124621	0	0.00310989	0.00155495	0.00370946	0	0.00185473	0.00253926	0.00282298	0.00268112
				RPN13	other	0	0.00527715	0	0	0	0.00168408	0.00327066	0.00247737	0	0.00150799	0.000753994	0	0.000937594	0.000468797
				RPN2	other	0.02531	0.0362672	0.0121374	0.016103	0.0141202	0.0108265	0.0200634	0.015445	0.0128787	0.0131226	0.0130007	0.0153516	0.0195261	0.0174389
				RPN3	other	0.0090979	0.0101714	0.00348596	0.00359466	0.00354031	0	0	0	0.0028843	0	0.00144215	0.0039698	0.00414076	0.00405528
				RPN5	other	0.00460293	0.00659465	0.00289264	0.00369579	0.00329422	0.00298445	0.00268851	0.00283648	0.00405585	0.00213027	0.00309306	0.00218436	0.00423589	0.00321012
				RPN6	other	0.0100446	0.0162064	0.00650738	0.00838714	0.00744726	0.00691301	0.0082114	0.0075622	0.00757976	0.00785957	0.00771966	0.00598067	0.0079858	0.00698324
				RPN7	other	0.0094842	0.0131788	0.00586158	0.00673695	0.00629926	0.00683051	0	0.00341525	0	0.00429904	0.00214952	0	0.00524175	0.00262087
				RPN8	other	0	0	0.00248645	0.00309558	0.00279102	0.00222705	0.00373834	0.00298269	0.00283971	0	0.00141985	0.00239063	0.00257859	0.00248461
				RPN9	other	0.00587831	0.00727028	0.00583937	0.0017584	0.00379889	0	0.00367372	0.00183686	0.00299706	0.00302781	0.00301244	0.00262954	0.00335492	0.00299223
				RPO21	transcription	0.0295931	0.0376385	0.0180456	0.0182134	0.0181295	0.0164545	0.0214001	0.0189273	0.0158646	0.017254	0.0165593	0.0159418	0.020967	0.0184544
				RPO26	transcription	0	0.00343851	0.00241277	0.00116302	0.00178789	0.00271926	0.00333628	0.00302777	0.00257512	0.00119718	0.00188615	0.00144001	0.00212646	0.00178324
				RPO31	transcription	0.00574978	0.00675201	0.00352161	0.00345615	0.00348888	0.00465722	0.0042505	0.00445386	0.00275214	0.00339876	0.00307545	0.00320096	0.00402354	0.00361225
				RPO41	transcription	0.00730769	0.00449567	0.0043521	0.00411106	0.00423158	0.00432368	0.00476931	0.0045465	0.00444589	0.00469755	0.00457172	0.00564354	0.00512742	0.00538548
				RPP0	RPL	1.41418	1.20602	1.59178	1.39551	1.49364	2.35642	1.62732	1.99187	1.13921	1.27272	1.20596	1.30322	1.49836	1.40079
				RPP1 A+B	RPL	0.539499	0.409866	0.298354	0.470956	0.384655	0.952917	0.427336	0.690126	0.162771	0.294783	0.228777	0.266586	0.670062	0.468324
				RPP2 A+B	RPL	1.75598	1.27734	2.03973	1.98369	2.01171	3.30888	2.45164	2.88026	1.20998	1.95952	1.58475	1.70659	2.25849	1.98254
				RPS0 A+B	RPS	0.0678876	0.140935	0.0156546	0.025154	0.0204043	0.0108692	0.0244533	0.0176612	0.0439698	0.027319	0.0356444	0.0379457	0.0274819	0.0327138
				RPS1 A+B	RPS	1.58985	1.46647	0.775955	0.880553	0.828254	0.963292	0.966069	0.96468	0.991577	1.15319	1.07238	1.10413	1.5381	1.32111
				RPS10 A+B	RPS	0.0907807	0.273587	0.037259	0.0426711	0.0399651	0.0220585	0.032488	0.0272732	0.0480424	0.0469591	0.0475008	0.0445243	0.0492677	0.046896
				RPS11 A+B	RPS	0.29906	0.546693	0.248806	0.225346	0.237076	0.249372	0.249181	0.249277	0.256443	0.27486	0.265652	0.275732	0.397882	0.336807
				RPS12	RPS	0.0510952	0.283306	0.0471031	0.0595952	0.0533492	0.0554002	0.0783025	0.0668514	0.053631	0.0534136	0.0535223	0.0459809	0.0619042	0.0539426
				RPS13	RPS	0.105726	0.247297	0.1147	0.073691	0.0941953	0.0957156	0.0894364	0.092576	0.125746	0.0981241	0.111935	0.104919	0.124854	0.114887
				RPS14 A+B	RPS	0.903767	0.892124	0.547727	0.460833	0.50428	0.494384	0.470063	0.482223	0.473324	0.630222	0.551773	0.607648	0.701073	0.654361
				RPS15	RPS	0.103104	0.209423	0.091361	0.089983	0.090672	0.0766151	0.0746619	0.0756385	0.0982461	0.10851	0.103378	0.115858	0.113716	0.114787
				RPS16 A+B	RPS	0.262677	0.679255	0.358686	0.228053	0.293369	0.194037	0.198077	0.196057	0.307821	0.300573	0.304197	0.253988	0.33721	0.295599
				RPS17 A+B	RPS	0.124901	0.273467	0.112084	0.0765284	0.0943063	0.0721678	0.0690066	0.0705872	0.113533	0.109775	0.111654	0.0973569	0.0735698	0.0854633
				RPS18 A+B	RPS	0.485233	0.777788	0.252188	0.245695	0.248942	0.231441	0.26296	0.247201	0.288097	0.287892	0.287995	0.325891	0.418217	0.372054
				RPS19 A+B	RPS	0.336603	0.436276	0.105621	0.128287	0.116954	0.086526	0.109631	0.0980783	0.0892512	0.122747	0.105999	0.180686	0.0948877	0.137787
				RPS2	RPS	0.17739	0.34012	0.212802	0.240202	0.226502	0.166627	0.22557	0.196099	0.185653	0.246995	0.216324	0.111621	0.217076	0.164348
				RPS20	RPS	0.166535	0.402509	0.0962308	0.129399	0.112815	0.0767135	0.11085	0.0937818	0.0826711	0.119783	0.101227	0.123313	0.139149	0.131231
				RPS21 A+B	RPS	0.130094	0.11557	0.0253265	0.0280885	0.0267075	0.0234353	0.0494045	0.0364199	0.0915719	0.0757143	0.0836431	0.0341098	0.0229792	0.0285445
				RPS22 A+B	RPS	0.301028	0.245146	0.418396	0.24052	0.329458	0.270625	0.168316	0.219471	0.451418	0.346428	0.398923	0.245944	0.275849	0.260896
				RPS23 A+B	RPS	0.158244	0.338135	0.137999	0.110548	0.124274	0.0723044	0.136364	0.104334	0.134564	0.215141	0.174852	0.115064	0.130066	0.122565
				RPS24 A+B	RPS	0.195868	0.325407	0.101117	0.0876336	0.0943755	0.0914486	0.106991	0.09922	0.118263	0.12061	0.119437	0.125367	0.154308	0.139837
				RPS25 A+B	RPS	0.156724	0.249908	0.0682445	0	0.0341222	0.0831878	0.0837575	0.0834727	0.088448	0.117127	0.102787	0.0979307	0.0901935	0.0940621
				RPS26 A+B	RPS	0	0.0583439	0	0.0711828	0.0355914	0.0752001	0.0756752	0.0754376	0.0197461	0.155296	0.0875211	0.161898	0.158288	0.160093
				RPS27 A+B	RPS	0.131518	0.169899	0.0148344	0.00520621	0.0100203	0.0419632	0.0445868	0.043275	0.0553607	0.0674812	0.061421	0.0518632	0.0555668	0.053715
				RPS28 A+B	RPS	0.0123352	0.0276995	0	0.004058	0.002029	0	0.00877811	0.00438905	0	0	0	0	0	0
				RPS29 A+B	RPS	0	0.0228184	0	0.00231713	0.00115857	0	0	0	0	0	0	0	0	0
				RPS3	RPS	0.553857	1.30073	0.301131	0.3391	0.320115	0.389408	0.332173	0.36079	0.392153	0.315703	0.353928	0.42189	0.635552	0.528721
				RPS30 A+B	RPS	0.0451458	0.055754	0.0279036	0.022147	0.0250253	0.0300161	0.0285263	0.0292712	0.0272002	0.0220241	0.0246121	0.0310167	0.031082	0.0310493
				RPS31 A+B	RPS	0.113026	0.169022	0.0877683	0.10489	0.0963293	0.0747739	0.106296	0.0905351	0.265837	0.151944	0.20889	0.0217718	0.0454606	0.0336162
				RPS4 A+B	RPS	0.200539	0.877681	0.260262	0.233274	0.246768	0.245537	0.237818	0.241677	0.335464	0.325459	0.330462	0.314778	0.390538	0.352658
				RPS5	RPS	0.248004	0.694804	0.217805	0.173605	0.195705	0.131376	0.153854	0.142615	0.217041	0.205654	0.211347	0.191184	0.211047	0.201115
				RPS6 A+B	RPS	0.655705	0.660909	0.424037	0.419731	0.421884	0.414272	0.406529	0.410401	0.392159	0.536503	0.464331	0.473064	0.475215	0.474139
				RPS7 A+B	RPS	0.794839	0.822055	0.407358	0.465827	0.436592	0.665059	0.183214	0.424137	0.317563	0.454494	0.386029	0.280018	0.286412	0.283215
				RPS8 A+B	RPS	0.746456	0.761841	0.588824	0.488911	0.538867	0.533672	0.481815	0.507744	0.592644	0.622937	0.607791	0.637928	0.544929	0.591428
				RPS9 A+B	RPS	0.359348	0.745362	0.185387	0.169275	0.177331	0.166862	0.178784	0.172823	0.234377	0.221961	0.228169	0.219845	0.265022	0.242433
				RPT1	other	0.0172925	0.0294423	0.00859247	0.0111507	0.00987158	0.0100595	0.0123091	0.0111843	0.0105668	0.0111616	0.0108642	0.0125582	0.0154892	0.0140237
				RPT2	other	0.0144422	0.0273595	0.00750578	0.00853922	0.0080225	0.00769156	0.0106609	0.00917621	0.00864762	0.00921697	0.0089323	0.00798294	0.0119891	0.00998599
				RPT3	other	0.00564337	0.00727096	0.00333104	0.00288414	0.00310759	0	0.00355495	0.00177748	0.00370214	0.00271639	0.00320927	0.00364015	0.00445688	0.00404852
				RPT4	other	0	0.0145493	0.0053053	0.00612068	0.00571299	0.00602027	0.0067581	0.00638918	0.00594029	0.00610228	0.00602129	0.00521983	0.00890497	0.0070624
				RPT5	other	0.0190293	0.0299523	0.0105171	0.0125835	0.0115503	0.0110861	0.0165671	0.0138266	0.0120351	0.0119099	0.0119725	0.0146999	0.0163416	0.0155208
				RPT6	other	0.00759602	0.0131141	0.0041327	0.005249	0.00469085	0.00537967	0.00600347	0.00569157	0	0.00456192	0.00228096	0.00514144	0.00743202	0.00628673
				RQC2	translation	0.0295006	0.0306978	0.0293907	0.0251069	0.0272488	0.0377055	0.0326742	0.0351898	0.0168067	0.0203676	0.0185872	0.0209126	0.0271584	0.0240355
				RRB1	60S	0.0297048	0.0237135	0.0187597	0.0171647	0.0179622	0.0156951	0.0191898	0.0174424	0.00831364	0.0111758	0.00974474	0.0125244	0.0164467	0.0144856
				RRM3	60S	0	0	0	0	0	0	0	0	0	0.000956974	0.000478487	0	0	0
				RRP1	60S	0.0988812	0.0269367	0.386783	0.350807	0.368795	0.360265	0.351607	0.355936	0.862048	0.763552	0.8128	0.879963	0.721879	0.800921
				RRP12	90S	0.113871	0.0960425	0.259956	0.22849	0.244223	0.264435	0.231726	0.248081	0.0717044	0.0786121	0.0751583	0.066083	0.0722862	0.0691846
				RRP14	60S	0.0697559	0.014796	0.00739195	0.00691229	0.00715212	0.00719602	0.000607239	0.00390163	0.452553	0.103531	0.278042	0.0821196	0.0517861	0.0669528
				RRP15	60S	0.281948	0.0297786	0.272983	0.217929	0.245456	0.185684	0.133371	0.159527	1.79643	1.91269	1.85456	2.11401	1.70761	1.91081
				RRP17	60S	0	0	0.019209	0.0302822	0.0247456	0.0175292	0.0158549	0.0166921	0	0	0	0.00590433	0	0.00295217
				RRP3	90S	0.0102076	0.0104219	0.00702824	0.00595101	0.00648962	0.00759267	0.00764056	0.00761662	0.00560132	0.00566899	0.00563516	0.00783897	0.00875333	0.00829615
				RRP4	60S	0	0.00456081	0.00340917	0.00362729	0.00351823	0.00285978	0.0040049	0.00343234	0.0029239	0.00298245	0.00295317	0.00290969	0.00321797	0.00306383
				RRP42	mRNA	0	0	0	0.00145606	0.000728029	0	0	0	0	0	0	0	0	0
				RRP43	60S	0	0.00121964	0	0.000973714	0.000486857	0.00124749	0	0.000623744	0	0	0	0	0.000947376	0.000473688
				RRP45	mRNA	0.00162782	0	0	0	0	0.00207669	0	0.00103834	0.00151628	0.00118655	0.00135142	0	0	0
				RRP46	mRNA	0	0	0	0.000364216	0.000182108	0	0	0	0	0	0	0	0	0
				RRP5	90S	1.3428	0.415274	6.35967	5.281	5.82034	7.3867	5.31458	6.35064	1.34325	1.47167	1.40746	0.733174	0.800547	0.76686
				RRP6	60S	0.0156804	0.0161319	0.0115571	0.0117664	0.0116618	0.0109303	0.0125477	0.011739	0.00878499	0.0100244	0.00940469	0.0113604	0.0143087	0.0128345
				RRP7	90S	0.0143012	0.0212951	0.0238156	0.0529286	0.0383721	0.0183416	0.0256946	0.0220181	0.00482413	0.00799103	0.00640758	0.00500311	0.00712718	0.00606514
				RRP8	60S	0.0153536	0.0116751	0.0259762	0.0260081	0.0259921	0.0222191	0.0233117	0.0227654	0.00948287	0.0111096	0.0102962	0.010703	0.012976	0.0118395
				RRP9	90S	0.0305104	0.031204	0.0831927	0.0668417	0.0750172	0.106288	0.0764704	0.091379	0.00785946	0.0116984	0.00977894	0.00664622	0.00460009	0.00562315
				RRS1	60S	0.0943719	0.0592977	0.258818	0.383936	0.321377	0.262277	0.205347	0.233812	0.700761	0.484507	0.592634	0.699922	0.243999	0.471961
				RRT14	60S	0.00114656	0	0	0	0	0	0	0	0	0	0	0	0	0
				RSA3	Npa1 complex	0.264447	0.0192769	0.174037	0.111286	0.142661	0.0930057	0.115569	0.104287	0.0564286	0.0642602	0.0603444	0.036797	0.0267216	0.0317593
				RSA4	60S	0	0.0548137	0.0108325	0.0147433	0.0127879	0.0140599	0.0167792	0.0154195	0.0159709	0.0217464	0.0188587	0.0213461	0.0264872	0.0239166
				RSC1	transcription	0.000842517	0	0	0	0	0	0	0	0	0	0	0	0	0
				RSC2	transcription	0.00460682	0.00953429	0.00597875	0.00515434	0.00556655	0.00559247	0.00534775	0.00547011	0.00385202	0.0048626	0.00435731	0.00487087	0.0064642	0.00566754
				RSC3	transcription	0.00442087	0.00655019	0.00331388	0.00353559	0.00342474	0	0.00414976	0.00207488	0	0	0	0.00377454	0.00451744	0.00414599
				RSC30	transcription	0	0.00251976	0.000987629	0.00102059	0.00100411	0	0	0	0	0	0	0.00138837	0.00147429	0.00143133
				RSC4	transcription	0.00347795	0.00226108	0.00199875	0.00204032	0.00201953	0.00176062	0.0019135	0.00183706	0.00145004	0.00177739	0.00161371	0	0.00249558	0.00124779
				RSC58	transcription	0.00352628	0.00653733	0.00334315	0.00325634	0.00329974	0.00352321	0.00397292	0.00374807	0.0022988	0.00221961	0.0022592	0.00267939	0.00358491	0.00313215
				RSC6	transcription	0.0064062	0.0085692	0.00306078	0.00441499	0.00373789	0.00475661	0.00526645	0.00501153	0.00335559	0.00329469	0.00332514	0.00540786	0.00477585	0.00509186
				RSC8	transcription	0.0232192	0.0266742	0.0186559	0.0194272	0.0190415	0.0221497	0.0230348	0.0225923	0.0132204	0.0161524	0.0146864	0.0161534	0.0219943	0.0190739
				RSC9	transcription	0	0.00898292	0.00400288	0.00480081	0.00440185	0.00457232	0.00540012	0.00498622	0.00326963	0.00346411	0.00336687	0.00381394	0.00431316	0.00406355
				RSE1	splicing	0.0154204	0.0206347	0.0085536	0.00760801	0.0080808	0.0107162	0.00902081	0.00986849	0.00522175	0.00681276	0.00601725	0.00787278	0.00888685	0.00837982
				RSF1	transcription	0.000927415	0	0.000867799	0	0.000433899	0	0	0	0	0	0	0	0	0
				RSM10	mito	0	0	0.00104321	0	0.000521606	0	0	0	0	0	0	0	0	0
				RSM22	mito	0.00248885	0.00194552	0.0015172	0	0.000758602	0.000968794	0	0.000484397	0	0	0	0	0	0
				RSM23	mito	0.0047374	0.00567311	0.00296455	0.00301943	0.00299199	0	0.0032432	0.0016216	0.00302077	0.00281417	0.00291747	0.00379073	0.00417787	0.0039843
				RSM24	mRNA	0	0.00392392	0.00186187	0.00229335	0.00207761	0	0.00225618	0.00112809	0.00193241	0.00194632	0.00193937	0.00150334	0.00296489	0.00223411
				RSM25	mito	0	0	0	0.0003706	0.0001853	0	0	0	0	0	0	0	0	0
				RSM27	mito	0	0	0.00266964	0.00291796	0.0027938	0	0.00299148	0.00149574	0	0	0	0	0	0
				RSM28	mito	0.00812553	0.00744954	0	0.00233421	0.00116711	0.00301904	0.00150767	0.00226336	0.00282509	0.0031802	0.00300264	0.00387178	0.0050399	0.00445584
				RSM7	mito	0.00111006	0	0	0	0	0.000763146	0	0.000381573	0	0	0	0	0	0
				RSN1	other	0	0.00607035	0	0	0	0	0	0	0	0	0	0	0	0
				RSP5	60S	0.00523085	0.00556066	0.0030539	0.00326105	0.00315748	0.00353332	0.00331454	0.00342393	0.00330768	0.00346948	0.00338858	0.00268871	0.00342825	0.00305848
				RSR1	other	0	0.00270684	0	0	0	0	0	0	0	0	0	0	0.00154245	0.000771227
				RTC1	other	0.0205143	0.00952301	0.00740916	0.00604748	0.00672832	0.00761016	0.00782613	0.00771814	0.00483675	0.00707405	0.0059554	0.00666107	0.00749413	0.0070776
				RTC3	other	0	0	0	0	0	0.00166064	0	0.00083032	0.00377808	0.00190529	0.00284169	0	0	0
				RTF1	transcription	0.00220492	0	0	0	0	0	0	0	0	0	0	0	0	0
				RTG1	transcription	0.00115046	0.00137204	0.000679335	0	0.000339668	0	0	0	0	0	0	0	0	0
				RTG2	transcription	0.0187282	0.0250013	0.0993737	0.0887005	0.0940371	0.109369	0.10817	0.108769	0.0537085	0.0823041	0.0680063	0.0911318	0.09245	0.0917909
				RTN1	other	0.0320571	0.0495527	0	0.00589256	0.00294628	0.00365101	0.00293687	0.00329394	0.0104449	0.0082452	0.00934507	0.00721185	0.00520293	0.00620739
				RTN2	other	0.00241622	0	0	0	0	0	0	0	0	0	0	0	0	0
				RTS1	other	0.00588705	0.00749076	0.00428097	0.00417598	0.00422847	0.00300347	0.00420066	0.00360206	0	0.00284627	0.00142314	0.00400638	0.00457897	0.00429268
				RTS2	other	0.00316664	0.00317832	0.00299909	0.00299707	0.00299808	0.00273461	0	0.0013673	0	0	0	0.00334083	0	0.00167042
				RTT101	other	0.00498791	0.0217901	0.00895063	0.00928714	0.00911888	0.0128743	0.0116717	0.012273	0.00766671	0.00942348	0.0085451	0.0106082	0.0103034	0.0104558
				RTT102	other	0.0153184	0.0209521	0.0237206	0.0245361	0.0241284	0.0283552	0.0282306	0.0282929	0.0165254	0.0238663	0.0201958	0.0213804	0.0286935	0.025037
				RTT103	other	0.00368425	0.00343866	0.00129831	0.00195344	0.00162588	0.00137534	0.00159132	0.00148333	0	0	0	0.00169849	0	0.000849247
				RTT106	other	0	0	0.000140104	0	7.00519e-05	0	0	0	0	0	0	0	0	0
				RTT107	other	0	0.00396995	0.00390926	0.00318166	0.00354546	0.00482037	0.00439777	0.00460907	0.00340488	0.00345907	0.00343198	0.00335154	0.00349062	0.00342108
				RUD3	other	0.00128236	0.00116706	0.00130386	0.00133093	0.0013174	0	0.00202696	0.00101348	0.000738756	0	0.000369378	0.000788252	0.00128073	0.00103449
				RVB1	snoRNP	0.0188164	0.0235736	0.00940152	0.0121211	0.0107613	0.00919731	0.0120063	0.0106018	0.0104654	0.0102934	0.0103794	0.0106472	0.01302	0.0118336
				RVB2	snoRNP	0.0137856	0.0156137	0.00599263	0.00721248	0.00660256	0.00569737	0.00782024	0.00675881	0.00676944	0.00590618	0.00633781	0.00633983	0.00725916	0.00679949
				RVS161	other	0.0280869	0.0376242	0.0204111	0.0187343	0.0195727	0.0158044	0.0157123	0.0157584	0.0132691	0.0150136	0.0141414	0.0184918	0.017061	0.0177764
				RVS167	other	0.0448373	0.0578308	0.0301597	0.0367593	0.0334595	0.0215777	0.0319001	0.0267389	0.0172509	0.0230019	0.0201264	0.0284672	0.0310804	0.0297738
				RXT2	transcription	0	0.00153858	0.00101634	0.000973827	0.000995082	0	0.0010705	0.000535252	0.00122567	0.000877491	0.00105158	0.000863465	0.00117334	0.0010184
				RXT3	transcription	0.00106299	0	0.00124373	0.00124735	0.00124554	0	0	0	0.000822336	0	0.000411168	0	0	0
				SAC1	cont	0.0152471	0.0462054	0.000503476	0.000891885	0.000697681	0	0	0	0.00113029	0	0.000565145	0	0.00100322	0.00050161
				SAC3	mRNA	0.00437335	0.00466274	0	0.00343958	0.00171979	0.00317524	0.00379554	0.00348539	0.00292622	0.00374951	0.00333787	0.00338029	0.00352519	0.00345274
				SAC6	other	0.0131511	0.036195	0	0.000742074	0.000371037	0	0.000699904	0.000349952	0.0142966	0.00524347	0.00977003	0.00221669	0	0.00110834
				SAC7	other	0	0.00259889	0	0	0	0	0	0	0	0.0017099	0.00085495	0	0	0
				SAH1	cont	0.0268442	0.022355	0.00333704	0.00494018	0.00413861	0.00346104	0.00198985	0.00272544	0.0656285	0.0206629	0.0431457	0.00906502	0.00326957	0.0061673
				SAM1	cont	0.102913	0.196576	0.100307	0.101083	0.100695	0.112991	0.160275	0.136633	0.0960195	0.0981131	0.0970663	0.111805	0.120367	0.116086
				SAM2	cont	0.00562515	0.0050068	0.00266037	0.0023812	0.00252078	0	0.00414393	0.00207197	0.00435477	0.00445653	0.00440565	0.00361253	0.00376818	0.00369036
				SAM3	cont	0.000631124	0.00104949	0	0	0	0	0	0	0	0	0	0	0	0
				SAM37	other	0	0.000517861	0	0	0	0	0	0	0	0	0	0	0	0
				SAN1	other	0.0026773	0.00380469	0.00278975	0.00316782	0.00297878	0.0020279	0.00363283	0.00283037	0.00224031	0.00288577	0.00256304	0.00310602	0.00215084	0.00262843
				SAP1	other	0	0.00191333	0.00153247	0.00121648	0.00137447	0.00101644	0.00127498	0.00114571	0.00143774	0.00132273	0.00138024	0.00204336	0.00175563	0.0018995
				SAP155	other	0.00145046	0.00147246	0	0	0	0	0	0	0	0	0	0	0	0
				SAP185	other	0	0	0	0	0	0	0.00105531	0.000527653	0	0	0	0	0	0
				SAP190	other	0	0.00173355	0	0	0	0	0	0	0	0	0	0	0	0
				SAP4	other	0	0.000148381	0	0	0	0	0	0	0	0	0	0	0	0
				SAR1	other	0.0150856	0.0198562	0.00313819	0.0034995	0.00331885	0.00274706	0.00357092	0.00315899	0.00733716	0.0057276	0.00653238	0.00488209	0	0.00244104
				SAS10	90S	0.0410213	0.0256098	0.0509274	0.0617062	0.0563168	0.0595143	0.0592512	0.0593827	0.0118197	0.0159163	0.013868	0.0126566	0.0125294	0.012593
				SAS3	other	0.000927048	0	0	0	0	0	0	0	0	0	0	0	0	0
				SBA1	other	0	0	0	0	0	0	0	0	0.00259207	0	0.00129604	0	0	0
				SBE22	other	0	0.00109409	0	0	0	0	0	0	0	0	0	0	0	0
				SBP1	other	0.0759896	0.0773199	0.101484	0.0881841	0.0948339	0.126623	0.129613	0.128118	0.0669854	0.109562	0.0882736	0.0686243	0.110409	0.0895166
				SCD6	translation	0.00230782	0.00312559	0.00183727	0.00220523	0.00202125	0.00192202	0.00192593	0.00192397	0.00282642	0.00269974	0.00276308	0.00228898	0.00223421	0.0022616
				SCJ1	other	0.00526258	0.00596068	0.00332127	0.00423011	0.00377569	0	0.0061154	0.0030577	0.00348015	0	0.00174008	0.00502954	0.00370395	0.00436675
				SCL1	other	0.0020778	0.00298974	0	0.0009164	0.0004582	0	0.00100953	0.000504766	0.00135549	0.00107316	0.00121433	0.000863209	0	0.000431604
				SCO1	mito	0.00340943	0	0	0	0	0	0	0	0	0	0	0	0	0
				SCP160	other	0.0742858	0.0644232	0.0132413	0.015498	0.0143697	0.0101502	0.0170278	0.013589	0.0252683	0.0176145	0.0214414	0.0126535	0.0147937	0.0137236
				SCS2	other	0.00953928	0.0103444	0.00348952	0.00417927	0.00383439	0.00376634	0.00444496	0.00410565	0.00997914	0.00803102	0.00900508	0.00470973	0.0063638	0.00553677
				SCW10	mito	0.00248973	0.00287225	0.00156296	0	0.00078148	0.00172648	0.00376326	0.00274487	0.00278399	0.00291135	0.00284767	0.00334908	0.00149644	0.00242276
				SCW4	mito	0	0.00335126	0.00158684	0.0014749	0.00153087	0.00105069	0.00403713	0.00254391	0.00315852	0.00317691	0.00316772	0.00208501	0	0.00104251
				SCY1	other	0	0.00117639	0.00108886	0	0.000544429	0	0	0	0	0	0	0	0	0
				SDA1	60S	0.00735293	0.0135255	0.00971748	0.00983247	0.00977497	0	0.00589625	0.00294813	0.00934384	0.0102928	0.00981833	0.0115089	0.0170843	0.0142966
				SDC1	other	0.00445296	0.00430401	0.00501128	0.00580063	0.00540595	0.00649997	0.00734484	0.0069224	0.00408493	0.00615104	0.00511798	0.00464933	0.00669813	0.00567373
				SDH1	cont	0.00467292	0.0109522	0.0017266	0	0.000863301	0	0.00172334	0.000861669	0	0.00213815	0.00106908	0	0	0
				SDH2	cont	0.0101312	0.00705778	0.000562781	0.00139676	0.00097977	0	0.00119639	0.000598197	0.000792704	0	0.000396352	0	0.000733265	0.000366633
				SDH8	mito	0	0	0	0.000182991	9.14953e-05	0	0	0	0	0	0	0	0	0
				SDS22	other	0	0	0	0.000936601	0.000468301	0	0	0	0.00193507	0.00134048	0.00163777	0	0	0
				SDS23	other	0.000988518	0	0	0	0	0	0	0	0	0	0	0	0	0
				SDS24	other	0.00585921	0.00496468	0	0	0	0	0	0	0.00212239	0	0.00106119	0	0	0
				SDS3	transcription	0.00852726	0.00485621	0.00506675	0.00587724	0.00547199	0.00637758	0.00687827	0.00662793	0.0041499	0.00586236	0.00500613	0.00565584	0.0061397	0.00589777
				SEA4	other	0.0903253	0.0452576	0.0335581	0.0306999	0.032129	0.0283415	0.0333805	0.030861	0.0222557	0.0276071	0.0249314	0.0283468	0.0332671	0.030807
				SEC1	other	0.0122911	0.00899195	0.0132546	0.0119088	0.0125817	0.00885803	0.0126797	0.0107689	0.00840337	0.00854155	0.00847246	0.0124081	0.0120744	0.0122413
				SEC13	other	0.0135991	0.0101353	0.00618087	0.00500709	0.00559398	0.00497438	0.00368184	0.00432811	0.00522696	0.00502661	0.00512678	0.00482599	0.00494421	0.0048851
				SEC14	other	0.0389238	0.0151413	0.00169334	0.0044243	0.00305882	0	0.00112712	0.000563558	0.00660826	0.00255239	0.00458033	0.00318733	0.00106056	0.00212395
				SEC15	other	0.00171331	0	0	0	0	0	0	0	0	0.000744654	0.000372327	0	0	0
				SEC16	other	0.0337609	0.044619	0.0434538	0.0368047	0.0401292	0.0351223	0.0460154	0.0405689	0.0233513	0.0314799	0.0274156	0.0333581	0.0422419	0.0378
				SEC17	other	0.0063556	0.00598077	0	0.00115235	0.000576176	0	0	0	0.00155561	0.00139312	0.00147436	0	0	0
				SEC18	other	0.00704595	0.0225701	0.00212996	0.00327825	0.0027041	0	0	0	0.00333825	0	0.00166913	0.00296067	0.00362482	0.00329274
				SEC20	other	0	0	0	0.000276855	0.000138427	0	0	0	0	0	0	0	0	0
				SEC21	other	0.0177412	0.0206678	0.00527126	0.00628524	0.00577825	0.0049799	0.00558062	0.00528026	0.00632413	0.00623649	0.00628031	0.00530693	0.00494043	0.00512368
				SEC23	other	0.0198629	0.0328115	0.00296883	0.00364733	0.00330808	0.00256382	0.00259626	0.00258004	0.0091522	0.0033247	0.00623845	0.00282818	0.00385264	0.00334041
				SEC24	other	0.0271652	0.0214087	0	0.0043343	0.00216715	0	0	0	0	0.0037935	0.00189675	0.00313026	0.00347142	0.00330084
				SEC26	other	0.021992	0.0261138	0.00554696	0.00760403	0.0065755	0.00913339	0.0080653	0.00859935	0.00923916	0.00871246	0.00897581	0.00825244	0.00904264	0.00864754
				SEC27	other	0.024121	0.0310431	0.0125922	0.0125024	0.0125473	0.0136441	0.0154614	0.0145527	0.0158812	0.0133615	0.0146213	0.0123758	0.014554	0.0134649
				SEC28	other	0.00594705	0.00769062	0	0.00230777	0.00115388	0.00182362	0.00290047	0.00236204	0.00274422	0.00258553	0.00266487	0.00276439	0.00276134	0.00276286
				SEC3	other	0.00259989	0.00242935	0	0.00176504	0.000882522	0.00136392	0	0.000681958	0.00132847	0.00170311	0.00151579	0.00156328	0.00216486	0.00186407
				SEC31	other	0.0124402	0.0150751	0.00380947	0.00460441	0.00420694	0.00327135	0.00413227	0.00370181	0.00859501	0.00522742	0.00691121	0.00402943	0.00386807	0.00394875
				SEC4	other	0.0079199	0.0107769	0.00159	0.00146968	0.00152984	0	0.000744911	0.000372455	0.0044563	0.00248463	0.00347046	0.00132381	0.00141167	0.00136774
				SEC5	other	0	0.00171256	0.000859136	0.000902667	0.000880902	0	0.00116576	0.00058288	0.000820397	0	0.000410199	0	0	0
				SEC53	other	0.0857206	0.0460572	0.00339051	0.00518141	0.00428596	0.00398188	0.00642173	0.0052018	0.040872	0.0134141	0.027143	0.00374984	0.0047405	0.00424517
				SEC61	other	0.00354031	0.00651115	0	0	0	0	0	0	0	0	0	0	0	0
				SEC63	other	0.0164898	0.0333606	0.00259396	0.00213912	0.00236654	0.0033498	0.00233859	0.0028442	0.00248656	0.00220422	0.00234539	0.00240026	0.00538822	0.00389424
				SEC65	other	0.00657211	0.00949367	0	0.00421751	0.00210876	0	0.00324898	0.00162449	0.00355908	0	0.00177954	0.00393188	0	0.00196594
				SEC66	other	0	0	0	0	0	0	0	0	0	0	0	0	0.00147595	0.000737975
				SEC7	other	0.0105741	0.0180794	0.00539853	0.00358513	0.00449183	0.00384442	0.00416956	0.00400699	0.00423807	0.00446261	0.00435034	0.00316546	0.00410412	0.00363479
				SEC9	other	0	0	0.000208526	0	0.000104263	0	0	0	0	0	0	0	0	0
				SED4	other	0	0.00342144	0	0.00120053	0.000600265	0	0	0	0.00113666	0.00116212	0.00114939	0.00146958	0.00129802	0.0013838
				SED5	other	0	0.00174573	0	0	0	0	0	0	0	0	0	0	0	0
				SEG1	other	0.00273877	0.00192815	0.00104443	0.000977799	0.00101112	0.000908859	0.000786089	0.000847474	0.00107485	0.000942786	0.00100882	0.00114695	0.000635862	0.000891405
				SEG2	other	0	0.00100676	0	0	0	0	0	0	0	0	0	0	0	0
				SEH1	transport	0.0330493	0.0142815	0.0101417	0.00645889	0.0083003	0.00734791	0.00843997	0.00789394	0.00657669	0.00846048	0.00751859	0.00525826	0.0087378	0.00699803
				SEM1	mRNA	0.00231002	0	0	0	0	0	0	0	0	0	0	0	0	0
				SEN1	snoRNP	0.0108597	0.00996682	0.0094093	0.00788777	0.00864853	0.0112358	0.0106803	0.010958	0.00656561	0.00743065	0.00699813	0.00887545	0.00999855	0.009437
				SEN2	other	0	0.000544888	0	0	0	0	0	0	0	0	0	0	0	0
				SEN54	other	0	0.00163448	0.00191079	0	0.000955395	0	0.00154378	0.000771891	0	0	0	0	0.00192037	0.000960185
				SER1	cont	0.0406739	0.0173686	0	0.00420395	0.00210198	0	0.00149954	0.000749771	0.0124455	0.00813072	0.0102881	0.00544629	0.00138802	0.00341715
				SER33	cont	0.00404066	0.00301697	0	0	0	0	0	0	0.00108565	0	0.000542824	0.000875813	0	0.000437906
				SES1	translation	0.0715545	0.0735731	0.00266614	0.00923663	0.00595139	0.00165944	0.005321	0.00349022	0.0768444	0.0375877	0.057216	0.012858	0.0102154	0.0115367
				SET1	transcription	0.00664019	0.00766279	0.00679002	0.00587894	0.00633448	0.00580774	0.00631981	0.00606377	0.00479676	0.00523191	0.00501434	0.00593251	0.00663396	0.00628323
				SET2	transcription	0.0590085	0.0586997	0.105732	0.0809489	0.0933403	0.118936	0.0815013	0.100218	0.0743741	0.0804198	0.0773969	0.102521	0.0900537	0.0962876
				SET3	other	0.0147007	0.0125815	0.0205972	0.0212187	0.0209079	0.017992	0.0226701	0.0203311	0.0144976	0.0173712	0.0159344	0.0189375	0.0206001	0.0197688
				SFB2	other	0.00338454	0.00543045	0	0.00913789	0.00456895	0.00863074	0	0.00431537	0	0	0	0	0.00383189	0.00191594
				SFB3	other	0	0.00283877	0.000594377	0.000697301	0.000645839	0.000598694	0.000678814	0.000638754	0	0	0	0	0	0
				SFH1	transcription	0.00358936	0.00478858	0.00314224	0.00283023	0.00298624	0.00190879	0.00260951	0.00225915	0.00203521	0.00241522	0.00222522	0.00280153	0.00292338	0.00286246
				SFH5	cont	0.0132451	0.034862	0	0.00667793	0.00333897	0.00412688	0.00711273	0.00561981	0.00520508	0.00506911	0.0051371	0.00934579	0.0052019	0.00727384
				SFL1	other	0	0.00102	0.00067567	0	0.000337835	0	0.000790625	0.000395312	0	0	0	0.000642283	0.000852664	0.000747473
				SFM1	40S	0	0	0	0	0	0	0	0	0	0	0	0.000162851	0	8.14254e-05
				SFT2	other	0	0.000982164	0	0	0	0	0	0	0	0	0	0	0	0
				SGD1	90S	0	0	0.00134384	0	0.000671922	0.00146171	0.00147539	0.00146855	0.000871907	0	0.000435954	0	0	0
				SGF11	mRNA	0	0.00220015	0	0.00218798	0.00109399	0	0.00290359	0.0014518	0	0	0	0	0	0
				SGF29	mRNA	0.00125063	0.00159462	0.00118981	0.00153357	0.00136169	0.00126038	0.00125943	0.0012599	0.00111866	0	0.000559329	0	0	0
				SGF73	mRNA	0.00607799	0.0059324	0.00380237	0.00356862	0.00368549	0.00414507	0.00402075	0.00408291	0.00268252	0.00288505	0.00278379	0.003638	0.00267046	0.00315423
				SGM1	other	0.00307535	0.00372029	0.0022388	0.00275533	0.00249706	0.00277766	0.00262901	0.00270334	0.00190466	0	0.00095233	0.0017527	0.00234693	0.00204982
				SGN1	translation	0.0145663	0.0162643	0.0142975	0.0126692	0.0134833	0.0135681	0.0153235	0.0144458	0.00880603	0.0123892	0.0105976	0.0127924	0.0156776	0.014235
				SGT2	other	0.0471999	0.0381349	0.00208048	0.00566648	0.00387348	0.00198796	0.00331183	0.0026499	0.032005	0.0185988	0.0253019	0.00874019	0.00108577	0.00491298
				SGV1	other	0.00442226	0.00592427	0.00520801	0.00468443	0.00494622	0.00449889	0.00561325	0.00505607	0.00372485	0.00426552	0.00399519	0.00478597	0.00621526	0.00550062
				SHB17	cont	0	0.00109936	0	0	0	0	0	0	0.00307765	0.00101526	0.00204646	0.000586795	0	0.000293398
				SHE10	other	0.00529092	0.00694585	0	0	0	0	0	0	0	0	0	0	0	0
				SHE3	other	0.00497792	0.00692118	0.00563558	0.00509754	0.00536656	0.00460603	0.00664676	0.0056264	0.00451905	0.00565639	0.00508772	0.00526492	0.00571893	0.00549192
				SHE4	other	0.00134669	0	0	0	0	0	0	0	0	0	0	0	0	0
				SHG1	other	0	0.00242235	0	0	0	0	0.00279632	0.00139816	0.0020326	0.00236264	0.00219762	0	0	0
				SHM1	mito	0.756444	0.502606	0.543385	0.503398	0.523392	0.51219	0.558503	0.535347	0.277197	0.433514	0.355356	0.375389	0.49631	0.43585
				SHM2	other	0.149218	0.131374	0.013253	0.0200599	0.0166564	0.00601863	0.00932597	0.0076723	0.105302	0.0485455	0.0769239	0.0268743	0.014273	0.0205737
				SHP1	other	0.00417851	0.00456841	0	0	0	0.00124164	0	0.000620821	0.00550639	0.00387818	0.00469228	0.00149483	0	0.000747417
				SHQ1	other	0	0.00142236	0	0	0	0	0	0	0	0	0	0	0	0
				SHS1	other	0.00408759	0.00567988	0.00191967	0.00259786	0.00225876	0	0.00251826	0.00125913	0.00225681	0	0.00112841	0.00249008	0.00215549	0.00232278
				SHY1	cont	0	0.00193281	0	0	0	0	0	0	0	0	0	0	0	0
				SIF2	other	0	0.00569673	0.0037088	0.00535165	0.00453023	0.00559083	0.00424419	0.00491751	0.00293952	0.00409034	0.00351493	0.00353881	0.00486301	0.00420091
				SIL1	other	0	0	0	0	0	0	0	0	0.000375521	0	0.00018776	0	0	0
				SIN3	transcription	0.0142087	0.0196636	0.0194455	0.0191031	0.0192743	0.0214274	0.021585	0.0215062	0.0114386	0.0141848	0.0128117	0.0141112	0.0187125	0.0164119
				SIN4	transcription	0.00674117	0.00573314	0.00465873	0.0041821	0.00442042	0.0057755	0.00507058	0.00542304	0.00282946	0.0033292	0.00307933	0.00364415	0.00418077	0.00391246
				SIP1	other	0.000234872	0.000421532	0	0	0	0	0	0	0	0	0	0	0	0
				SIP5	other	0.00147059	0.00329529	0.00394702	0.00286916	0.00340809	0.0020874	0	0.0010437	0.00231824	0.00313128	0.00272476	0.00367186	0.00320105	0.00343646
				SIR4	transcription	0	0	0.00149955	0	0.000749773	0.00145778	0.00156923	0.00151351	0	0	0	0	0	0
				SIS1	other	0.0539367	0.0404119	0.0156307	0.0180284	0.0168295	0.0172495	0.0234642	0.0203569	0.0287294	0.0242196	0.0264745	0.0184856	0.0188688	0.0186772
				SIS2	cont	0	0.00294882	0	0	0	0	0	0	0	0	0	0	0	0
				SIT4	other	0	0.00221842	0	0	0	0	0.00115745	0.000578727	0.00110636	0	0.000553181	0.000933093	0	0.000466547
				SKG3	other	0.00168437	0	0	0	0	0	0	0	0	0	0	0	0	0
				SKI2	mRNA	0.0086264	0.020303	0.00711708	0.0074843	0.00730069	0.00792103	0.00841935	0.00817019	0.00404095	0.00621567	0.00512831	0.00565533	0.00829788	0.00697661
				SKI3	mRNA	0.00997258	0.0348447	0.00875628	0.00801601	0.00838615	0.0107107	0.0123692	0.01154	0.00475755	0.00641178	0.00558467	0.00587308	0.0106584	0.00826575
				SKI8	mRNA	0.00280648	0.00948841	0.00220415	0.00250241	0.00235328	0	0.00475518	0.00237759	0	0.0019644	0.000982199	0.00173139	0.00237323	0.00205231
				SKN7	transcription	0.00585782	0.00573592	0	0.00186577	0.000932884	0	0.00199674	0.000998369	0.00183531	0.00156791	0.00170161	0.0017486	0.00217821	0.00196341
				SKO1	transcription	0	0	0.000114766	0	5.73831e-05	0	0	0	0	0	0	0	0	0
				SKP1	other	0	0.00859403	0.00301814	0.00287251	0.00294532	0.00266702	0	0.00133351	0.00294794	0	0.00147397	0.00281803	0.00284896	0.0028335
				SKT5	cont	0	0.00102068	0	0	0	0	0	0	0	0	0	0	0	0
				SKY1	other	0	0.00109342	0	0	0	0	0	0	0	0	0	0	0	0
				SLA1	other	0.00823276	0.00880239	0.00619586	0.00580063	0.00599825	0.00460734	0.00749034	0.00604884	0.0036873	0.00495895	0.00432313	0.00557694	0.00646368	0.00602031
				SLA2	other	0.00865725	0.0117751	0.00305451	0.00315953	0.00310702	0.0037782	0.00520047	0.00448934	0.00358367	0.0029962	0.00328994	0.00238248	0.00345325	0.00291787
				SLC1	cont	0.0113709	0.0143755	0.00292552	0.00359302	0.00325927	0.00356528	0.00396732	0.0037663	0.00416723	0.00322199	0.00369461	0.0046337	0.00653562	0.00558466
				SLF1	other	0.00798159	0.0116849	0.00354732	0.00220903	0.00287818	0.0026827	0.00330241	0.00299256	0.00247786	0.00332235	0.00290011	0	0.00250163	0.00125082
				SLH1	translation	0.00101591	0.000780195	0	0	0	0	0	0	0	0	0	0	0	0
				SLM1	other	0.0376114	0.0270932	0.0266353	0.0233648	0.0250001	0.0210406	0.0214654	0.021253	0.0161465	0.0171094	0.016628	0.0211268	0.0286003	0.0248636
				SLM2	other	0.00400144	0.00338593	0	0.00247591	0.00123795	0	0.00280515	0.00140258	0	0	0	0.00256304	0.00280864	0.00268584
				SLM5	translation	0.00517562	0.004087	0.00324658	0.00288142	0.003064	0.00365882	0.00279272	0.00322577	0.0026314	0.00330016	0.00296578	0.00341282	0.00361255	0.00351269
				SLS1	mito	0	0.00114065	0	0	0	0	0	0	0	0	0	0	0	0
				SLX9	90S	0	0.00319916	0	0	0	0	0	0	0	0	0	0	0	0
				SLY1	splicing	0.00541115	0.00607547	0	0	0	0	0	0	0	0.00181831	0.000909153	0	0	0
				SMC1	other	0.0336669	0.023536	0.0217733	0.0207471	0.0212602	0.0266101	0.0234236	0.0250169	0.0192903	0.0232429	0.0212666	0.0270608	0.0324747	0.0297678
				SMC2	other	0	0.00177748	0.00112295	0.00116228	0.00114262	0.00164977	0	0.000824884	0	0.00118901	0.000594507	0.00128431	0.00130832	0.00129631
				SMC3	other	0.0384964	0.0396777	0.0324358	0.0340144	0.0332251	0.0368712	0.0364314	0.0366513	0.0274417	0.0303263	0.028884	0.0341764	0.0403648	0.0372706
				SMC4	other	0.00211533	0.00338255	0.00219371	0.00188648	0.00204009	0.00328397	0.0021671	0.00272554	0.00226479	0.0023777	0.00232124	0.00290042	0.00264986	0.00277514
				SMC5	other	0.0131871	0.0101857	0.0140798	0.0121222	0.013101	0.0228348	0.0153418	0.0190883	0.00843494	0.00971655	0.00907574	0.0104986	0.0110782	0.0107884
				SMC6	other	0.0148263	0.0112433	0.0144496	0.0125041	0.0134769	0.0225775	0.0147392	0.0186583	0.00981907	0.0103333	0.0100762	0.0105857	0.0105523	0.010569
				SMD1	splicing	0	0.000419637	0	0	0	0	0	0	0	0	0	0	0	0
				SMD3	splicing	0	0.00414823	0	0	0	0	0	0	0	0	0	0	0	0
				SMI1	splicing	0.00333445	0.00344664	0	0.000893758	0.000446879	0	0.00109377	0.000546886	0.00145392	0	0.000726959	0.000810129	0	0.000405065
				SML1	splicing	0	0	0	0	0	0	0	0	0.00033012	0	0.00016506	0	0	0
				SMT3	other	0.00646775	0.00550206	0	0.00430984	0.00215492	0	0.00411601	0.002058	0	0.0112848	0.00564242	0	0	0
				SMY2	other	0	0	0	0.000169315	8.46573e-05	0	0	0	0	0	0	0	0	0
				SNF1	cont	0	0.00198223	0	0	0	0	0	0	0	0	0	0	0	0
				SNF12	transcription	0.0159235	0.0162937	0.0207188	0.0204656	0.0205922	0.0237248	0.0228934	0.0233091	0.014753	0.0195098	0.0171314	0.0177253	0.0237861	0.0207557
				SNF2	transcription	0.0258153	0.0302833	0.0363417	0.0296075	0.0329746	0.0336444	0.0294683	0.0315564	0.0285444	0.0297757	0.0291601	0.0339053	0.0338183	0.0338618
				SNF4	transcription	0	0	0	0.000162357	8.11787e-05	0	0	0	0	0	0	0	0	0
				SNF5	transcription	0.0141771	0.0146997	0.0140831	0.0141004	0.0140918	0.0117832	0.0112494	0.0115163	0.00989052	0.00882311	0.00935682	0.0124424	0.00907783	0.0107601
				SNF6	transcription	0.00555237	0.00847217	0.00970471	0.0105815	0.0101431	0.00792485	0.010391	0.00915795	0.0083718	0.00877436	0.00857308	0.00814894	0.00780931	0.00797913
				SNF7	other	0.00261553	0.00245101	0	0	0	0	0	0	0	0	0	0	0	0
				SNL1	other	0.0179931	0.0106085	0.00356037	0.0031172	0.00333879	0.003803	0	0.0019015	0.00572207	0.00558408	0.00565307	0.00601807	0.00949808	0.00775808
				SNP1	splicing	0	0	0	0.000425905	0.000212953	0	0	0	0	0	0	0	0	0
				SNQ2	other	0.0116845	0.0397823	0.00170045	0.000902894	0.00130167	0.00156623	0.000752864	0.00115955	0.000779411	0.000932488	0.000855949	0.00134323	0.00184786	0.00159555
				SNT1	other	0.00535107	0.00447047	0.0041181	0.00608833	0.00510322	0.00355845	0.00506209	0.00431027	0.00400018	0.00390218	0.00395118	0.00532128	0.00461318	0.00496723
				SNT309	splicing	0.00292693	0.0142883	0.00219793	0	0.00109896	0	0.00266501	0.0013325	0	0	0	0.00205965	0	0.00102983
				SNU114	splicing	0.00642941	0.101654	0.0089895	0.00956576	0.00927763	0.0116073	0.0109825	0.0112949	0.00839727	0.0103794	0.00938832	0.0100021	0.0113178	0.01066
				SNU13	C/D snoRNP	0.0589131	0.0197937	0.0564058	0.0426944	0.0495501	0.0532973	0.0233559	0.0383266	0.0148444	0.0224185	0.0186314	0.0109874	0.00685185	0.00891961
				SNU56	splicing	0.00103706	0	0	0	0	0	0	0	0	0	0	0	0	0
				SNU71	splicing	0	0	0.00104527	0	0.000522634	0	0	0	0	0	0	0	0	0
				SNX4	other	0	0.00130358	0	0	0	0	0.000714926	0.000357463	0	0	0	0	0	0
				SOD1	cont	0	0	0	0.00248538	0.00124269	0	0	0	0	0	0	0	0	0
				SOD1	cont	0.0345416	0.0252819	0.0262999	0.0200287	0.0231643	0.0296582	0.0197099	0.0246841	0.129246	0.11441	0.121828	0.037481	0.0212972	0.0293891
				SOD2	mito	0.00604127	0.00398146	0	0	0	0	0	0	0.00857008	0.00417568	0.00637288	0	0	0
				SOF1	90S	0.0441624	0.0288323	0.0656568	0.0711431	0.0684	0.0739653	0.0612188	0.067592	0.0174149	0.0169182	0.0171666	0.0147526	0.013446	0.0140993
				SOL2	cont	0	0	0	0	0	0	0	0	0	0	0	0.000141598	0	7.07992e-05
				SOL3	cont	0	0	0	0	0	0	0	0	0	0	0	0.000188801	0	9.44006e-05
				SOV1	mito	0	0	0	0.010476	0.00523799	0	0	0	0	0	0	0	0	0
				SPA2	other	0.0102274	0.0162673	0.0200846	0.00760233	0.0138435	0.0077615	0.009389	0.00857525	0.00483033	0.00568761	0.00525897	0.00383233	0.0036066	0.00371947
				SPB1	60S	0.0412923	0.0352803	0.351706	0.328977	0.340341	0.254743	0.27625	0.265496	0.0244469	0.0233941	0.0239205	0.0276639	0.0293818	0.0285229
				SPB4	60S	0.0129036	0.0227296	0.230604	0.302476	0.26654	0.214531	0.239679	0.227105	0.0177599	0.0178051	0.0177825	0.0232464	0.0294817	0.0263641
				SPC19	other	0.00329832	0.00334464	0.00550281	0.0041232	0.00481301	0	0.00594986	0.00297493	0.00246086	0.00501034	0.0037356	0.00569222	0.00455486	0.00512354
				SPC3	other	0	0.00143906	0	0	0	0	0	0	0	0	0	0	0	0
				SPE3	other	0	0.00340948	0	0	0	0	0	0	0.00790765	0	0.00395382	0	0	0
				SPF1	other	0.00539705	0.0103196	0	0	0	0	0	0	0	0	0	0	0.00217288	0.00108644
				SPN1	transcription	0.0341017	0.0377137	0.0141731	0.0161818	0.0151775	0.0112735	0.0181701	0.0147218	0.0151219	0.0170552	0.0160885	0.0204674	0.0234745	0.021971
				SPO14	cont	0.0660148	0.104166	0	0	0	0	0	0	0	0	0	0	0	0
				SPP1	other	0.00420062	0.00432319	0.00352545	0.00407338	0.00379941	0.00388037	0.00382264	0.0038515	0.00288341	0.00344193	0.00316267	0.00340001	0.00361545	0.00350773
				SPP382	splicing	0.000462077	0.250607	0	0	0	0.00492368	0.00465904	0.00479136	0	0.000793187	0.000396594	0	0	0
				SPP41	splicing	0	0.00202917	0	0	0	0	0	0	0	0	0	0	0	0
				SPT16	transcription	0.00706857	0.010206	0.00335719	0.00357815	0.00346767	0.00297249	0.00438069	0.00367659	0.00424915	0.00362489	0.00393702	0.00369554	0.00406846	0.003882
				SPT3	transcription	0.00284849	0.00346138	0.00233614	0.00278126	0.0025587	0.00236292	0.00252834	0.00244563	0.00168411	0.00184931	0.00176671	0.00213522	0.00193403	0.00203463
				SPT4	transcription	0	0	0	0.00145265	0.000726327	0	0	0	0	0	0	0	0	0
				SPT5	transcription	0.00963034	0.0118819	0.0130336	0.0124207	0.0127272	0.0103359	0.0119704	0.0111532	0.00752659	0.00844241	0.0079845	0.0105078	0.00939354	0.00995067
				SPT6	transcription	0.00692337	0.00803438	0	0	0	0.00127699	0	0.000638496	0.00229896	0.00149796	0.00189846	0.00160253	0.00149349	0.00154801
				SPT7	transcription	0.0091919	0.0120602	0.0118303	0.0123163	0.0120733	0.0176554	0.0149624	0.0163089	0.00771767	0.00860674	0.00816221	0.0100687	0.0125045	0.0112866
				SPT8	transcription	0.00312918	0.00730556	0.00634524	0.00708537	0.0067153	0.00800681	0.00781906	0.00791293	0.00410154	0.0039862	0.00404387	0.00475149	0.00533594	0.00504372
				SQS1	40S	0.0879825	4.14582	0.00672838	0.00555475	0.00614156	0.00634644	0.00731244	0.00682944	0.0123691	0.0056301	0.0089996	0.00661752	0.00553054	0.00607403
				SQT1	60S	0.00162092	0.00318103	0.000967583	0.00101678	0.000992184	0	0	0	0	0	0	0.000745624	0	0.000372812
				SRB2	transcription	0.00509895	0.0049986	0.00388327	0.00307277	0.00347802	0.00431231	0.00400443	0.00415837	0.00231419	0.00351774	0.00291597	0.00323662	0.00336537	0.003301
				SRB4	transcription	0.00977135	0.00748135	0.00855804	0.0064901	0.00752407	0.00750853	0.00800521	0.00775687	0.00394779	0.00527946	0.00461362	0.00584695	0.00679026	0.0063186
				SRB5	transcription	0	0.00280981	0	0	0	0.00316879	0.00193759	0.00255319	0	0	0	0	0.00246152	0.00123076
				SRB6	transcription	0	0.00166984	0	0	0	0	0	0	0	0	0	0	0	0
				SRB7	transcription	0.0049246	0	0.00425348	0.00338448	0.00381898	0.00519434	0.00424596	0.00472015	0	0.0036365	0.00181825	0.0031653	0.00368661	0.00342596
				SRB8	transcription	0.00171169	0	0	0	0	0	0	0	0	0	0	0	0	0
				SRD1	60S	0	0	0	0.000379946	0.000189973	0	0	0	0	0	0	0	0	0
				SRO7	other	0	0.00152	0.00171888	0.00173746	0.00172817	0	0.00189217	0.000946087	0	0	0	0.00168543	0	0.000842715
				SRO9	translation	0.113379	0.196576	0.0566668	0.0628865	0.0597766	0.0584817	0.0639993	0.0612405	0.050881	0.0539083	0.0523946	0.0588128	0.0540219	0.0564173
				SRP1	transport	0.0187804	0.0320352	0.00650349	0.00812724	0.00731536	0.00551052	0.00715986	0.00633519	0.00650081	0.00605353	0.00627717	0.00592329	0.00760229	0.00676279
				SRP101	other	0	0.00882195	0	0.0020637	0.00103185	0.0021228	0	0.0010614	0.00254328	0.00261105	0.00257717	0.00232018	0.00317465	0.00274742
				SRP14	other	0	0.0030509	0.00192412	0.00188864	0.00190638	0	0	0	0	0	0	0.00192316	0	0.00096158
				SRP40	transport	0.118512	0.107092	0.0830039	0.0667396	0.0748718	0.102266	0.0684529	0.0853596	0.0215606	0.0330104	0.0272855	0.0110478	0.0141317	0.0125898
				SRP54	other	0.00225369	0.0053459	0.001708	0	0.000854	0	0	0	0.00269548	0.00197601	0.00233575	0.00232361	0.00202077	0.00217219
				SRP68	other	0.00425739	0.00418298	0	0	0	0.00184575	0	0.000922873	0	0	0	0	0	0
				SRP72	other	0.00884966	0.00389842	0	0.00136027	0.000680135	0.00174773	0.00149583	0.00162178	0.00130127	0.00124029	0.00127078	0.00226715	0.00174399	0.00200557
				SRV2	cont	0.0519964	0.0670154	0.0306867	0.0377552	0.0342209	0.0303849	0.0332615	0.0318232	0.0195822	0.0274548	0.0235185	0.0271674	0.0340864	0.0306269
				SSA1	cont	0.124527	0.10367	0.0768791	0.0687484	0.0728138	0.0558592	0.0692128	0.062536	0.0959696	0.0818878	0.0889287	0.0569068	0.055352	0.0561294
				SSA2	cont	1.03537	1.23792	0.593321	0.630681	0.612001	0.548921	0.693424	0.621173	0.729174	0.652736	0.690955	0.542528	0.520966	0.531747
				SSA4	other	0	0.0226988	0	0.018845	0.00942248	0	0.0242277	0.0121139	0.0166766	0.0224152	0.0195459	0.0203388	0	0.0101694
				SSB1	cont	1.26539	1.45147	1.20141	1.23798	1.2197	0.886841	1.41501	1.15092	0.906635	0.899128	0.902882	1.02199	0.953276	0.987631
				SSB2	cont	0.0761879	0.074633	0.0724979	0.0724767	0.0724873	0.0544075	0.0785912	0.0664993	0.0500895	0.0622773	0.0561834	0.0622404	0.0609881	0.0616142
				SSC1	cont	0.223056	0.244589	0.0947926	0.114594	0.104693	0.0825321	0.133566	0.108049	0.160413	0.142697	0.151555	0.0920285	0.0927605	0.0923945
				SSD1	cont	0.0358988	0.0556547	0.0270207	0.0228808	0.0249507	0.0188235	0.0240121	0.0214178	0.0164722	0.0214489	0.0189606	0.024702	0.0251716	0.0249368
				SSE1	cont	0.235217	0.209092	0.053992	0.0802906	0.0671413	0.0448277	0.0645354	0.0546816	0.153927	0.0963986	0.125163	0.0746444	0.050428	0.0625362
				SSE2	other	0.00185476	0	0	0	0	0	0	0	0	0	0	0	0	0
				SSF1+SSF2	60S	0.217401	0.0335088	0.357509	0.305574	0.331542	0.233861	0.172	0.20293	1.2115	0.671076	0.94129	1.12787	0.649758	0.888816
				SSH1	other	0.00295997	0.00367478	0	0	0	0	0	0	0.00183293	0.00176654	0.00179974	0	0	0
				SSK2	other	0.00197146	0.00170038	0	0	0	0	0	0	0.0027224	0	0.0013612	0.00298122	0.00256772	0.00277447
				SSL1	transcription	0.00646253	0.00746541	0.0100023	0.00849268	0.00924751	0.0087045	0.0086002	0.00865235	0.0065994	0.00668841	0.00664391	0.0090266	0.00774773	0.00838716
				SSM4	other	0.00433883	0.0084827	0	0	0	0	0	0	0	0	0	0	0	0
				SSN2	transcription	0.00294756	0.00317584	0.000981243	0	0.000490622	0.00129628	0	0.000648139	0	0	0	0	0	0
				SSN3	mRNA	0.00201177	0.00143891	0	0	0	0	0	0	0	0	0	0	0	0
				SSO2	other	0.0035276	0.00588757	0	0.00230351	0.00115176	0	0	0	0.00417272	0	0.00208636	0	0	0
				SSS1	other	0	0.010115	0	0	0	0	0	0	0.00373072	0	0.00186536	0	0	0
				SST2	other	0.00302313	0.00923115	0.00348152	0.00352651	0.00350402	0.0032579	0.0037629	0.0035104	0.00229132	0.00294367	0.00261749	0.00309245	0.00418605	0.00363925
				SSU72	transcription	0	0.00116473	0.000934266	0.000898808	0.000916537	0	0.00115675	0.000578374	0	0.000964533	0.000482267	0	0.000934126	0.000467063
				SSZ1	translation	0.113085	0.101767	0.0601373	0.0674035	0.0637704	0.0420916	0.106626	0.0743589	0.0581069	0.0551506	0.0566287	0.039845	0.0711683	0.0555067
				STE12	transcription	0	0.00106814	0	0	0	0	0	0	0	0	0	0	0	0
				STE2	other	0.0052683	0.00778239	0	0	0	0	0	0	0	0	0	0	0	0
				STE20	transcription	0.00504548	0.00566439	0.00406479	0.00365845	0.00386162	0.00286633	0.00338388	0.00312511	0.00252937	0.00352662	0.00302799	0.00381599	0.0036183	0.00371714
				STE4	other	0.00207405	0.00221519	0	0	0	0	0	0	0	0	0	0	0	0
				STE50	other	0	0	0	0	0	0	0	0	0	0.00155751	0.000778753	0.00154699	0.0015822	0.0015646
				STH1	transcription	0.0191682	0.0218465	0.0151898	0.0147643	0.0149771	0.0199539	0.0171185	0.0185362	0.0114868	0.0129945	0.0122406	0.0155924	0.0181024	0.0168474
				STI1	other	0.0878063	0.0638711	0.00552092	0.00842686	0.00697389	0.00170113	0.00196858	0.00183485	0.0360012	0.0336004	0.0348008	0.00655092	0.00378805	0.00516949
				STM1	translation	0.420194	0.518703	0.7051	0.629603	0.667351	0.720367	0.871272	0.795819	0.440628	0.616583	0.528606	0.552929	0.648853	0.600891
				STO1	mRNA	0	0.00343204	0	0	0	0	0	0	0	0	0	0	0	0
				STT3	other	0.0039598	0.00578233	0	0	0	0	0.00285664	0.00142832	0	0.0030495	0.00152475	0.00339812	0	0.00169906
				STT4	cont	0.01595	0.00804792	0.00302774	0.00307663	0.00305219	0.00242455	0.00364838	0.00303647	0.00339513	0.00326702	0.00333108	0.00362811	0.00434639	0.00398725
				STU1	other	0	0.000694533	0	0	0	0	0	0	0	0	0	0	0	0
				STU2	other	0.00677069	0.00694525	0.0078656	0.00592207	0.00689384	0.00664912	0.00607652	0.00636282	0.00535535	0.006271	0.00581317	0.00798089	0.00684305	0.00741197
				SUA7	transcription	0.00177338	0.00183886	0	0	0	0	0	0	0	0	0	0.00107589	0	0.000537943
				SUB1	mRNA	0.0214933	0.0257069	0.0252793	0.0213827	0.023331	0.0315852	0.0290153	0.0303003	0.0138496	0.017902	0.0158758	0.0176864	0.0221051	0.0198957
				SUB2	mRNA	0.0208514	0.0389842	0.00509268	0	0.00254634	0.00306827	0.00628623	0.00467725	0.0182285	0.0109184	0.0145735	0.00334319	0.00641089	0.00487704
				SUI1	translation	0.0149541	0.0137271	0.00241293	0.00279074	0.00260184	0	0	0	0.0135411	0.00963657	0.0115888	0.00398445	0.00219188	0.00308816
				SUI2	translation	0.0104566	0.00988106	0.00578662	0.00648726	0.00613694	0.00626886	0.00903554	0.0076522	0.00523499	0.00430956	0.00477227	0.00452083	0.00641452	0.00546767
				SUI3	translation	0.141764	0.150187	0.112501	0.117948	0.115224	0.089591	0.105106	0.0973487	0.0913005	0.0926189	0.0919597	0.104033	0.0802876	0.0921602
				SUM1	transcription	0.00340921	0.00369788	0	0.0010434	0.000521699	0	0	0	0.00133279	0	0.000666393	0.00117082	0.00117562	0.00117322
				SUN4	cont	0	0.00102903	0.000630692	0	0.000315346	0	0	0	0	0	0	0.000906041	0	0.000453021
				SUP35	translation	0.207809	0.0498431	0.0122346	0.0140226	0.0131286	0.0155519	0.0156434	0.0155977	0.01481	0.0145611	0.0146856	0.0149596	0.0192793	0.0171194
				SUP45	translation	0.0160976	0.0220699	0.00365249	0.0045328	0.00409265	0.00363134	0.00427265	0.00395199	0.00495811	0.00480952	0.00488381	0.00484402	0.00460081	0.00472242
				SUR7	other	0	0.00251675	0	0	0	0	0	0	0	0	0	0	0	0
				SUS1	mRNA	0	0	0.00317795	0.00454131	0.00385963	0.00422391	0.00530816	0.00476604	0.00238996	0.00267005	0.00253001	0.00267739	0.00330575	0.00299157
				SUV3	splicing	0.00523819	0	0	0	0	0	0	0	0	0	0	0	0	0
				SVF1	other	0.00400783	0.00264869	0.00130214	0.00144374	0.00137294	0	0	0	0.000984067	0	0.000492033	0	0	0
				SVL3	other	0.00616884	0.00917022	0.00740805	0.00566421	0.00653613	0.00604157	0.00580541	0.00592349	0.00355282	0.00579388	0.00467335	0.00586283	0.0048746	0.00536871
				SWC4	other	0	0	0	0.00190464	0.00095232	0	0	0	0	0	0	0	0	0
				SWD2	transcription	0	0	0.000869076	0.000688165	0.00077862	0	0	0	0	0	0	0	0	0
				SWH1	cont	0	0.00265283	0	0	0	0	0	0	0	0	0	0	0	0
				SWI1	transcription	0.0164912	0.0219887	0.0253476	0.0248204	0.025084	0.0232845	0.0230336	0.0231591	0.0159693	0.0190014	0.0174854	0.0209162	0.0244713	0.0226938
				SWI3	transcription	0.0651695	0.0687108	0.100151	0.102132	0.101142	0.0969559	0.0997044	0.0983301	0.0624935	0.0847911	0.0736423	0.0818019	0.109446	0.0956241
				SWI4	transcription	0	0	0	0.00219643	0.00109822	0	0	0	0.00181006	0.00228447	0.00204726	0.00226428	0.00214876	0.00220652
				SWI5	transcription	0	0	0	0	0	0	0.000796398	0.000398199	0	0	0	0	0.00117437	0.000587187
				SWI6	transcription	0	0.00191137	0.00135412	0.00139211	0.00137311	0	0.00166661	0.000833305	0	0	0	0	0.00147114	0.000735568
				SWM2	60S	0.0636933	0	0	0	0	0	0	0	0	0	0	0	0	0
				SWP1	other	0	0.00794712	0	0	0	0	0	0	0	0	0	0	0	0
				SWP82	transcription	0.00909569	0.0116623	0.0149494	0.0142241	0.0145867	0.0140697	0.0127987	0.0134342	0.0107136	0.011992	0.0113528	0.0133278	0.0115388	0.0124333
				SWR1	other	0	0.000705688	0	0	0	0	0	0	0	0	0	0	0	0
				SXM1	transport	0.00258212	0.00422616	0	0	0	0	0	0	0	0	0	0	0	0
				SYF1	splicing	0.00122037	0.00774252	0	0	0	0	0	0	0	0	0	0	0	0
				SYF2	splicing	0	0.012932	0	0	0	0	0.00121418	0.000607092	0.00123026	0.00203265	0.00163146	0	0.0023341	0.00116705
				SYG1	other	0	0.00155971	0	0	0	0	0	0	0	0	0	0	0	0
				SYH1	other	0.00823349	0.00746345	0.00620641	0.0053882	0.00579731	0.00731075	0.00745618	0.00738347	0.00253918	0.00364433	0.00309176	0.00418929	0.00456505	0.00437717
				SYP1	other	0.0525229	0.0625262	0.0537765	0.0482152	0.0509959	0.0411732	0.0434493	0.0423112	0.0417726	0.0395679	0.0406702	0.0516347	0.0427641	0.0471994
				TAF1	transcription	0.00903988	0.00961177	0.00598597	0.00524996	0.00561796	0.0064273	0.00638108	0.00640419	0.00484988	0.00648025	0.00566507	0.00730305	0.00885321	0.00807813
				TAF10	transcription	0.00206957	0.00665986	0.00497896	0.00552325	0.00525111	0.00544692	0.00623145	0.00583919	0.00308203	0.00523591	0.00415897	0.00476409	0.00556315	0.00516362
				TAF11	transcription	0.00247196	0	0	0	0	0	0	0	0	0	0	0	0.00276807	0.00138403
				TAF12	transcription	0.0138686	0.013943	0.00877738	0.0100464	0.00941189	0.00799096	0.00812009	0.00805553	0.0102262	0.00796584	0.009096	0.0112661	0.00669969	0.00898289
				TAF14	transcription	0.0090362	0.0102308	0.00894397	0.0102706	0.00960726	0.0118635	0.0100447	0.0109541	0.00731556	0.010232	0.00877378	0.00889851	0.0107821	0.00984032
				TAF2	transcription	0.0022097	0.00319901	0.00210836	0	0.00105418	0.00154711	0	0.000773554	0.00168001	0.0018612	0.0017706	0.00200544	0.0017238	0.00186462
				TAF3	transcription	0.00345724	0	0	0.00168929	0.000844644	0.0021576	0	0.0010788	0.00185271	0.00204684	0.00194977	0.0024205	0	0.00121025
				TAF4	transcription	0	0.00145493	0	0	0	0	0	0	0.000858725	0.000870425	0.000864575	0	0.001007	0.000503499
				TAF5	transcription	0.0214147	0.0230974	0.0164981	0.0170455	0.0167718	0.016484	0.0168428	0.0166634	0.0133218	0.0119981	0.0126599	0.016676	0.0141793	0.0154277
				TAF6	transcription	0.0165	0.0184706	0.0126116	0.0141997	0.0134057	0.0126115	0.0157483	0.0141799	0.0086936	0.0112876	0.00999059	0.0116288	0.0141622	0.0128955
				TAF7	transcription	0.00242246	0.00322263	0.0022564	0.00222304	0.00223972	0.00268806	0.00333422	0.00301114	0.00230162	0	0.00115081	0.00288669	0.00355733	0.00322201
				TAF8	transcription	0	0	0	0.000242546	0.000121273	0	0	0	0	0	0	0	0	0
				TAF9	transcription	0.00747999	0.00594255	0.00758907	0.00677099	0.00718003	0.00555368	0.00931301	0.00743334	0.00429318	0.00681495	0.00555407	0.00635213	0.00879111	0.00757162
				TAH11	other	0	0	0	0	0	0	0	0	0	0	0	0	0.000220854	0.000110427
				TAH18	cont	0	0.000704086	0	0	0	0	0	0	0	0	0	0	0	0
				TAL1	other	0.0669519	0.0346988	0.00823876	0.00869584	0.0084673	0.0082707	0.00778195	0.00802632	0.0712724	0.040337	0.0558047	0.0132504	0.00701798	0.0101342
				TAN1	other	0.00181113	0	0	0	0	0	0	0	0	0	0	0	0	0
				TAO3	other	0.00222101	0.00441316	0.00195599	0.00172668	0.00184134	0.00204664	0.00221612	0.00213138	0.00174736	0.00188585	0.0018166	0.00201118	0.00200106	0.00200612
				TAT1	other	0	0.00301427	0.000378132	0.000590675	0.000484403	0	0	0	0.000711506	0	0.000355753	0.000703304	0	0.000351652
				TBF1	transcription	0.00610377	0.00693555	0.00341506	0.00404376	0.00372941	0.00463171	0	0.00231586	0	0	0	0.00227735	0.00423522	0.00325628
				TCB1	other	0.0924257	0.0864217	0.0231559	0.0219235	0.0225397	0.0255415	0.0216298	0.0235856	0.0429784	0.04756	0.0452692	0.0437881	0.060512	0.05215
				TCB2	other	0.0510754	0.0448612	0.00329478	0.0103806	0.00683771	0.00926506	0.0114991	0.0103821	0.0157821	0.0188722	0.0173271	0.0240743	0.0314479	0.0277611
				TCB3	other	0.0777889	0.110793	0.0284439	0.025671	0.0270574	0.0246536	0.0253782	0.0250159	0.0381658	0.0420335	0.0400996	0.0410834	0.053199	0.0471412
				TCD1	other	0.0017349	0.0053963	0	0	0	0	0	0	0	0	0	0.000808131	0	0.000404065
				TCD2	other	0.00669571	0.00765752	0	0.000848474	0.000424237	0	0	0	0.00141155	0	0.000705773	0.00159336	0.0010454	0.00131938
				TCO89	other	0.00228777	0.00269706	0	0	0	0	0	0	0	0	0	0	0.000585556	0.000292778
				TCP1	other	0.025841	0.0313906	0.00932378	0.0100901	0.00970694	0.00892851	0.0101831	0.0095558	0.0111744	0.00794119	0.00955779	0.00994524	0.0102522	0.0100987
				TDA3	cont	0	0.00151082	0	0	0	0	0	0	0.00129989	0.00102008	0.00115998	0	0.000691188	0.000345594
				TDA9	transcription	0	0.00185796	0	0	0	0	0	0	0	0.00107371	0.000536853	0	0.00125816	0.000629082
				TDH1	cont	0.0258608	0.0218044	0.00572665	0.00537497	0.00555081	0.00549522	0.00443913	0.00496717	0.0285223	0.0119263	0.0202243	0.00707915	0.0045606	0.00581988
				TDH2	cont	0.0319726	0.0557367	0.00828096	0.00786734	0.00807415	0.00778608	0	0.00389304	0.0288679	0.0162308	0.0225493	0.014893	0	0.00744651
				TDH3	cont	0.422823	0.72332	0.120869	0.13643	0.128649	0.109391	0.11151	0.11045	0.43674	0.307601	0.372171	0.206672	0.108199	0.157436
				TEF1	translation	1.42035	1.38986	1.44963	1.46111	1.45537	1.20875	1.53972	1.37424	1.37665	1.44642	1.41153	1.64362	1.85889	1.75125
				TEF4	translation	0.0879899	0.128884	0.0136739	0.0193789	0.0165264	0.0107774	0.0153777	0.0130776	0.0484002	0.0281921	0.0382962	0.0193945	0.0186271	0.0190108
				TEX1	mRNA	0	0.00144854	0	0	0	0	0	0	0	0	0	0	0.00145509	0.000727546
				TFA2	transcription	0.00402472	0.00254473	0.00134806	0.00155934	0.0014537	0	0	0	0	0.00181748	0.000908742	0.00229774	0.00197228	0.00213501
				TFB1	transcription	0	0.0015127	0.00139576	0	0.000697882	0	0.00131321	0.000656605	0	0.00126888	0.00063444	0	0.00137223	0.000686116
				TFB4	transcription	0.00250104	0	0.00317917	0.00221397	0.00269657	0.00319781	0	0.0015989	0	0.00207543	0.00103772	0.00148254	0.00309169	0.00228711
				TFC1	transcription	0.00107709	0.00126552	0	0.000925933	0.000462966	0	0	0	0	0	0	0	0	0
				TFC4	transcription	0	0.000857146	0	0	0	0	0	0	0	0	0	0	0	0
				TFC7	transcription	0.00182009	0.00192213	0.000794834	0	0.000397417	0	0	0	0	0.000838105	0.000419053	0	0.000993179	0.000496589
				TFG1	transcription	0.00647223	0.00563603	0.0046108	0.00369182	0.00415131	0.00357528	0.00323949	0.00340739	0.00430216	0.00398111	0.00414163	0.00324646	0.00316741	0.00320693
				TFG2	transcription	0.0159735	0.0102466	0.0123862	0.0103812	0.0113837	0.0107233	0.0118237	0.0112735	0.00900709	0.0101602	0.00958367	0.0124337	0.0113773	0.0119055
				TGL1	cont	0	0.0024386	0	0	0	0	0	0	0	0	0	0	0	0
				TGL4	cont	0	0	0	0.000441352	0.000220676	0	0	0	0	0	0	0	0	0
				TGL5	cont	0.000753874	0.00113727	0	0	0	0	0	0	0	0.000398111	0.000199056	0.00052101	0	0.000260505
				TGS1	other	0.00506171	0.00240219	0.00332299	0.00237745	0.00285022	0.00307668	0.00174119	0.00240893	0	0.00165687	0.000828437	0	0	0
				THG1	other	0	0.00346018	0.00248523	0.00237104	0.00242814	0	0.00224486	0.00112243	0.00245194	0.00240597	0.00242895	0.00254889	0.00270394	0.00262642
[truncated: 370 more rows]

## Sheet: Tabelle1
Information
A-D: data displayed in Figure 2D
G-H: reproduction of experiment in Figure 2D
I-N: experiment in Figure 8A
O-T: experiment in Figure 8B
