# Supplementary material for: Rbp95 binds to 25S rRNA helix H95 and cooperates with the Npa1 complex during early pre-60S particle maturation
Source: Nucleic Acids Res. 2022 Aug 26;50(17):10053–77. doi: 10.1093/nar/gkac724 (PMC9508819; doi:10.1093/nar/gkac724)
Supplement: gkac724_Supplemental_Files [file gkac724_supplemental_files.zip › SupplementaryTableS5.xlsx]

## Sheet: Feuil1
snoRNA hits per 100 000 reads
	BY4741	Rbp95-HTP	mutations/deletions
SNR37	1	674	Yes - nts 345,359, 363,365,367,370 and 382				the most prominent mutations/deletions within each snoRNA are indicated in bold
SNR30	1	284	Yes - nts 55, 60, 80,81, 560-573 and 601-606
SNR190	2	193	Yes - nts 84, 90-91, 94, 106-110 and 167				NA: not analyzed due to prominent signal of negative control
SNR86	0	161	Yes - nts 815, 818-820, 828, 833, 911 and 917
SNR128	0	145	Yes - nts 92, 100-108, 115-118, and 122
SNR17A	8170	123	NA
SNR10	0	122	Yes - nts 46, 157 and 159
SNR75	0	113	Yes - nts 68 and 79-82
SNR82	0	99	Yes - nts 6, 33-37 and 83-84
SNR83	0	89	Yes - nts 38, 40-43 and 51-57
SNR42	0	84	Yes - nts 345
SNR35	0	83	Yes - nts 86 and 187-189
SNR18	0	74	Yes - nts 71, 78, 81, 84 and 90
SNR54	1	65	Yes - nts 61 and 85
SNR51	0	65	Yes - nt 88
SNR70	1	59	Yes - nt 60
SNR38	0	59	Yes - nt 75
SNR161	0	57	Yes - nts 114 and 122
SNR41	0	52	No
SNR189	0	46	No
SNR17B	0	41	NA
SNR11	0	40	No
SNR66	0	37	Yes - nts 49-51 and 61-63
SNR52	0	32	Yes -nt 91
SNR63	0	32	Yes - nt 142
SNR3	0	30	No
SNR40	0	28	No
SNR8	0	25	No
SNR34	0	25	Yes - nt 164
SNR39B	0	24	Yes - nt 70
SNR59	0	21	No
SNR13	0	18	Yes - nt 120
SNR78	0	17	No
NME1	0	16	No
SNR69	0	9	No
SNR79	0	4	No
