# Supplementary material for: Rbp95 binds to 25S rRNA helix H95 and cooperates with the Npa1 complex during early pre-60S particle maturation
Source: Nucleic Acids Res. 2022 Aug 26;50(17):10053–77. doi: 10.1093/nar/gkac724 (PMC9508819; doi:10.1093/nar/gkac724)
Supplement: gkac724_Supplemental_Files [file gkac724_supplemental_files.zip › SupplementaryTableS6.xlsx]

## Sheet: Feuil1
Protein IDs	Majority protein IDs	Protein names	Gene names	Peptides	Razor + unique peptides	Unique peptides	Sequence coverage [%]	iBAQ NLS-GFP-TurboID	iBAQ Rbp95-TurboID	iBAQ Npa1-TurboID	MS/MS count	Normalized imputed NLS-GFP-TurboID	Normalized iBAQ Rbp95-TurboID	Normalized iBAQ Npa1-TurboID	Log2(Rbp95-TurboID) - Log2(NLS-GFP-TurboID iBAQ)	Log2(Npa1-TurboID) - Log2(NLS-GFP-TurboID iBAQ)	Protein IDs	Majority protein IDs	Protein names	Gene names	Peptides	Razor + unique peptides	Unique peptides	Sequence coverage [%]	iBAQ NLS-GFP-TurboID	iBAQ Rpl3-TurboID	MS/MS count	Normalized imputed NLS-GFP-TurboID	Normalized iBAQ Rpl3-TurboID	Log2(Rpl3-TurboID) - Log2(NLS-GFP-TurboID iBAQ)
O13297	O13297	mRNA-capping enzyme subunit beta	CET1	18	18	18	38.1	2340500	5666200	1007400	42	2.92574	4.28106	1.4763	0.549168	-0.986811	Q00955	Q00955	Acetyl-CoA carboxylase;Biotin carboxylase	ACC1	187	187	182	78.8	966499968	905859968	14741	1329.23	1461.04	0.136401
P05755;O13516	P05755;O13516	40S ribosomal protein S9-B;40S ribosomal protein S9-A	RPS9B;RPS9A	8	8	8	39.5	2817100	5343200	3179400	43	3.52151	4.03702	4.65928	0.197098	0.403914	P32327	P32327	Pyruvate carboxylase 2	PYC2	84	84	40	72.2	1996499968	1541200000	10209	2745.8	2485.77	-0.143536
P05745;O14455	P05745;O14455	60S ribosomal protein L36-A;60S ribosomal protein L36-B	RPL36A;RPL36B	2	2	2	22	1277700	5047500	1784800	10	1.59719	3.81361	2.61555	1.25562	0.711583	P46672	P46672	tRNA-aminoacylation cofactor ARC1	ARC1	45	45	45	86.2	2401499904	1859699968	6858	3302.8	2999.47	-0.138984
O43137	O43137	Uncharacterized protein YBR085C-A	YBR085C-A	1	1	1	15.3	0	0	0	1	0.0521753	0	0	0	0	P06709	P06709	Bifunctional ligase/repressor BirA	birA	28	28	28	83	1814099968	301030016	2810	2494.95	485.524	-2.36139
O75385	O75385	TURBO/biotin ligase	TURBO	28	28	28	90.6	2268400128	4032999936	308569984	2001	2835.61	3047.11	452.197	0.103784	-2.64863	P11154	P11154	Pyruvate carboxylase 1	PYC1	79	35	35	69.7	285630016	228090000	2918	392.829	367.881	-0.0946628
P00044;P00045	P00044;P00045	Cytochrome c iso-1;Cytochrome c iso-2	CYC1;CYC7	2	2	2	19.3	2259800	4583800	2933400	41	2.82486	3.46326	4.29878	0.293954	0.605749	P46655	P46655	Glutamate--tRNA ligase, cytoplasmic	GUS1	59	59	59	68.1	353440000	342670016	4105	486.089	552.685	0.185236
P00330	P00330	Alcohol dehydrogenase 1	ADH1	19	19	12	66.4	280510016	295710016	203930000	992	350.651	223.422	298.851	-0.650264	-0.230608	P02994	P02994	Elongation factor 1-alpha	TEF1	25	25	25	52	339070016	300240000	2375	466.325	484.25	0.0544156
P00331	P00331	Alcohol dehydrogenase 2	ADH2	13	7	7	38.8	675900	1757300	1988800	35	0.844906	1.32772	2.91451	0.652084	1.78639	P06169;P26263;Q07471	P06169	Pyruvate decarboxylase isozyme 1	PDC1	28	28	23	60.7	255740000	196870000	1635	351.721	317.527	-0.147553
P00358	P00358	Glyceraldehyde-3-phosphate dehydrogenase 2	TDH2	17	4	3	54.2	2457800	3542000	3251200	28	3.07236	2.67614	4.7645	-0.199198	0.632976	P00549	P00549	Pyruvate kinase 1	CDC19	42	42	39	75.6	172660000	167110000	1988	237.461	269.528	0.182746
P00359	P00359	Glyceraldehyde-3-phosphate dehydrogenase 3	TDH3	19	19	5	55.7	74822000	55238000	55307000	460	93.5311	41.7347	81.0501	-1.1642	-0.206631	P40509	P40509	Coatomer subunit epsilon	SEC28	14	14	14	56.8	336600000	399190016	922	462.929	643.844	0.475923
P00360	P00360	Glyceraldehyde-3-phosphate dehydrogenase 1	TDH1	13	7	7	45.2	871770	1227700	1342700	30	1.08975	0.927581	1.96767	-0.232456	0.852488	P00330	P00330	Alcohol dehydrogenase 1	ADH1	19	19	12	66.4	179440000	137340000	1529	246.785	221.513	-0.155867
P00410	P00410	Cytochrome c oxidase subunit 2	COX2	3	3	3	18.7	855030	1060100	584870	10	1.06883	0.800952	0.857103	-0.416242	-0.31849	P16521	P16521	Elongation factor 3A	YEF3	54	54	42	52.5	56483000	48882000	1837	77.6815	78.8407	0.021368
P00445	P00445	Superoxide dismutase [Cu-Zn]	SOD1	5	5	5	42.9	1998800	5094400	1986100	32	2.49859	3.84904	2.91055	0.623383	0.220175	P46669	P46669	DNA-directed RNA polymerase I subunit RPA43	RPA43	16	16	16	47.2	266010000	259470000	1582	365.846	418.493	0.193969
P00498	P00498	ATP phosphoribosyltransferase	HIS1	5	5	5	18.2	1049100	996740	796400	24	1.31142	0.753081	1.16709	-0.800259	-0.168217	P10592	P10592	Heat shock protein SSA2	SSA2	44	44	12	64.3	78699000	48178000	1978	108.235	77.7052	-0.478088
P00546	P00546	Cyclin-dependent kinase 1	CDC28	7	7	7	25.8	56983	94817	81955	8	0.0712314	0.0716384	0.120102	0.00821921	0.753671	P32324	P32324	Elongation factor 2	EFT1	48	48	48	63.4	35252000	24889000	1566	48.4823	40.1429	-0.272314
P00549	P00549	Pyruvate kinase 1	CDC19	43	43	40	84.2	299360000	291660000	282560000	1590	374.214	220.362	414.08	-0.76399	0.146045	P07258	P07258	Carbamoyl-phosphate synthase arginine-specific small chain	CPA1	22	22	22	57.4	54039000	28092000	997	74.3203	45.3089	-0.71396
P00560	P00560	Phosphoglycerate kinase	PGK1	32	32	32	76.7	36308000	36044000	28561000	767	45.3867	27.2328	41.855	-0.736924	-0.116872	P49089	P49089	Asparagine synthetase [glutamine-hydrolyzing] 1	ASN1	33	33	25	57.3	47258000	16855000	847	64.9943	27.185	-1.2575
P00729	P00729	Carboxypeptidase Y	PRC1	9	9	9	17.9	2529500	1149900	3949900	37	3.16199	0.8688	5.78842	-1.86374	0.872335	P11484	P11484	Heat shock protein SSB1	SSB1	33	33	1	61.7	53301000	41173000	920	73.3053	66.407	-0.142582
P00812	P00812	Arginase	CAR1	3	3	3	9.9	373500	424020	478370	11	0.466892	0.320366	0.701032	-0.543371	0.58639	P10964	P10964	DNA-directed RNA polymerase I subunit RPA190	RPA190	46	46	45	34.8	27626000	19481000	353	37.9942	31.4205	-0.274076
P00815	P00815	Histidine biosynthesis trifunctional protein;Phosphoribosyl-AMP cyclohydrolase;Phosphoribosyl-ATP pyrophosphohydrolase;Histidinol dehydrogenase	HIS4	24	24	24	35.9	13037000	7786600	9361800	353	16.2969	5.88312	13.7193	-1.46994	-0.248384	P06105	P06105	Protein SCP160	SCP160	72	72	72	56.5	12757000	2339400	864	17.5448	3.77316	-2.2172
P00817	P00817	Inorganic pyrophosphatase	IPP1	9	9	9	34.8	6284900	5082700	3327300	106	7.85642	3.8402	4.87602	-1.03269	-0.688167	P35844	P35844	Protein KES1	KES1	22	22	22	52.5	53877000	22970000	644	74.0975	37.0478	-1.00004
P00830	P00830	ATP synthase subunit beta, mitochondrial	ATP2	2	2	2	4.5	169790	82301	26043	1	0.212246	0.062182	0.038165	-1.77117	-2.47541	P47035	P47035	Nucleolar protein NET1	NET1	61	61	61	48.1	31784000	20210000	1898	43.7128	32.5962	-0.423349
P00890	P00890	Citrate synthase, mitochondrial	CIT1	4	4	4	13.8	94762	78582	38432	4	0.118457	0.0593721	0.0563205	-0.996505	-1.07263	P34167	P34167	Eukaryotic translation initiation factor 4B	TIF3	33	33	33	69.3	22751000	6102900	824	31.2896	9.84323	-1.66848
P00899	P00899	Anthranilate synthase component 1	TRP2	12	12	12	27.2	2480400	1735900	1470400	32	3.10062	1.31155	2.15481	-1.24128	-0.524994	P00925	P00925	Enolase 2	ENO2	24	24	13	66.8	124250000	63679000	1055	170.882	102.706	-0.734473
P00924	P00924	Enolase 1	ENO1	22	7	7	68.2	6814800	3523600	5884900	84	8.51882	2.66223	8.62408	-1.67802	0.0177173	P60010	P60010	Actin	ACT1	18	18	18	62.4	65456000	50045000	1009	90.0221	80.7164	-0.157417
P00925	P00925	Enolase 2	ENO2	28	28	13	81	67744000	56608000	47604000	703	84.6832	42.7698	69.7617	-0.985483	-0.27964	P40563	P40563	Altered inheritance of mitochondria protein 21	AIM21	33	33	33	49	17553000	3176600	363	24.1408	5.12347	-2.23628
P00927	P00927	Threonine dehydratase, mitochondrial	ILV1	10	10	10	21.9	523420	709540	980590	24	0.6543	0.536089	1.43701	-0.287481	1.13505	P15108	P15108	ATP-dependent molecular chaperone HSC82	HSC82	46	46	12	57.4	28493000	8575300	790	39.1867	13.8309	-1.50247
P00931	P00931	Tryptophan synthase	TRP5	25	25	25	45.3	8823300	7856300	6313300	210	11.0295	5.93578	9.25188	-0.893864	-0.253555	P09938	P09938	Ribonucleoside-diphosphate reductase small chain 1	RNR2	23	23	23	62.2	66397000	26652000	751	91.3163	42.9864	-1.08699
P00937	P00937	Multifunctional tryptophan biosynthesis protein;Anthranilate synthase component 2;Indole-3-glycerol phosphate synthase	TRP3	13	13	13	33.1	4817500	5175400	4352500	82	6.02211	3.91024	6.37841	-0.62301	0.082929	P40850	P40850	Protein MKT1	MKT1	8	8	8	11.7	59751000	22693000	36	82.1761	36.601	-1.16683
P00942	P00942	Triosephosphate isomerase	TPI1	10	10	10	49.6	13322000	17518000	11255000	115	16.6531	13.2356	16.4937	-0.331368	-0.0138741	P07149	P07149	Fatty acid synthase subunit beta;3-hydroxyacyl-[acyl-carrier-protein] dehydratase;Enoyl-[acyl-carrier-protein] reductase [NADH];[Acyl-carrier-protein] acetyltransferase;[Acyl-carrier-protein] malonyltransferase;S-acyl fatty acid synthase thioesterase	FAS1	73	73	73	43.1	9302100	5201300	700	12.7932	8.38906	-0.608801
P00950	P00950	Phosphoglycerate mutase 1	GPM1	14	14	14	64.8	43878000	28348000	21663000	315	54.8496	21.4182	31.7462	-1.35665	-0.788896	P07264	P07264	3-isopropylmalate dehydratase	LEU1	32	32	32	45.4	22071000	10595000	808	30.3544	17.0884	-0.828887
P00958	P00958	Methionine--tRNA ligase, cytoplasmic	MES1	44	44	44	64.4	28244000	23081000	28360000	627	35.3064	17.4387	41.5604	-1.01763	0.235282	P32528	P32528	Urea amidolyase;Urea carboxylase;Allophanate hydrolase	DUR1,2	67	67	67	45	21190000	12264000	1240	29.1428	19.7803	-0.559071
P01120	P01120	Ras-like protein 2	RAS2	3	3	3	11.8	578500	150890	229410	5	0.723153	0.114004	0.336191	-2.66522	-1.10502	P39954	P39954	Adenosylhomocysteinase	SAH1	23	23	23	40.1	54074000	44620000	1164	74.3684	71.9666	-0.0473634
P01123	P01123	GTP-binding protein YPT1	YPT1	5	5	5	20.9	1398500	1682000	1512900	7	1.74819	1.27082	2.21709	-0.460098	0.342806	P22035	P22035	Myb-like DNA-binding protein BAS1	BAS1	4	4	4	6.7	32607000	8128.1	8	44.8447	0.0131096	-11.7401
P02294;P02293	P02294;P02293	Histone H2B.2;Histone H2B.1	HTB2;HTB1	4	4	4	26	1926100	7356400	996550	9	2.40772	5.55808	1.4604	1.20692	-0.721298	P14743	P14743	Glycylpeptide N-tetradecanoyltransferase	NMT1	24	24	24	61.8	21823000	48912000	561	30.0134	78.8891	1.39422
P02309	P02309	Histone H4	HHF1	7	7	7	57.3	5492900	19369000	2151900	42	6.86639	14.6341	3.15352	1.09171	-1.12259	P38427	P38427	Trehalose synthase complex regulatory subunit TSL1	TSL1	25	25	24	27.5	13680000	11020000	100	18.8142	17.7739	-0.0820615
P02400	P02400	60S acidic ribosomal protein P2-beta	RPP2B	2	2	2	22.7	328360	871220	634600	2	0.410466	0.658245	0.92998	0.681363	1.17994	P00359	P00359	Glyceraldehyde-3-phosphate dehydrogenase 3	TDH3	21	21	8	60.2	114020000	42690000	662	156.813	68.8537	-1.18743
P02406	P02406	60S ribosomal protein L28	RPL28	7	7	7	38.9	5051000	13707000	4553200	103	6.31399	10.3562	6.67253	0.713877	0.0796825	P32589	P32589	Heat shock protein homolog SSE1	SSE1	33	33	27	56.6	19158000	9228600	622	26.3482	14.8846	-0.823882
P14127;P02407	P14127;P02407	40S ribosomal protein S17-B;40S ribosomal protein S17-A	RPS17B;RPS17A	8	8	8	42.6	33179000	55508000	23398000	162	41.4753	41.9387	34.2888	0.0160304	-0.274515	P00950	P00950	Phosphoglycerate mutase 1	GPM1	17	17	17	69.6	54858000	38998000	531	75.4466	62.899	-0.262419
P02557	P02557	Tubulin beta chain	TUB2	15	15	15	38.3	5010800	12204000	5214200	108	6.26373	9.22066	7.6412	0.557846	0.286776	P38697;P39567;O42831	P38697	Inosine-5-monophosphate dehydrogenase 2	IMD2	16	16	8	38	35805000	21619000	711	49.2429	34.8688	-0.49798
P02829	P02829	ATP-dependent molecular chaperone HSP82	HSP82	37	7	7	51.5	1925500	372580	665790	46	2.40697	0.281501	0.975688	-3.09601	-1.30272	P38749	P38749	AP-1-like transcription factor YAP3	YAP3	7	7	7	23.6	846220	194490	47	1.16381	0.313688	-1.89146
P02992	P02992	Elongation factor Tu, mitochondrial	TUF1	11	11	11	29.1	1332800	1977100	1691300	33	1.66606	1.49379	2.47853	-0.15747	0.573042	P07284	P07284	Serine--tRNA ligase, cytoplasmic	SES1	29	29	29	57.8	14846000	7174700	484	20.4178	11.5719	-0.819201
P02994	P02994	Elongation factor 1-alpha	TEF1	26	26	26	56.8	779980032	582880000	568640000	1912	975.012	440.391	833.319	-1.14663	-0.226552	P17106	P17106	Centromere-binding protein 1	CBF1	23	23	23	57	80350000	45810000	621	110.506	73.8859	-0.580753
P03871	P03871	Partitioning protein REP1	REP1	2	2	2	5.1	0	277590	116280	5	0.0462852	0.209731	0.170404	2.17992	1.88033	P31539	P31539	Heat shock protein 104	HSP104	49	49	48	56.2	10352000	8193300	933	14.2372	13.2148	-0.10751
P03872	P03872	Partitioning protein REP2	REP2	6	6	6	25.3	301260	2151700	898210	26	0.376589	1.6257	1.31629	2.11	1.80541	P14540	P14540	Fructose-bisphosphate aldolase	FBA1	15	15	15	54.3	49681000	37673000	503	68.3267	60.7619	-0.169281
P03962	P03962	Orotidine 5-phosphate decarboxylase	URA3	7	7	7	31.8	2084700	2777200	1962300	34	2.60598	2.0983	2.87567	-0.312605	0.142075	P14907	P14907	Nucleoporin NSP1	NSP1	36	36	36	61	16759000	2175100	558	23.0488	3.50817	-2.7159
P03965	P03965	Carbamoyl-phosphate synthase arginine-specific large chain	CPA2	31	29	29	32.7	4380200	4527900	3456100	260	5.47546	3.42103	5.06477	-0.67855	-0.112481	P16861	P16861	ATP-dependent 6-phosphofructokinase subunit alpha	PFK1	38	38	37	44.4	7747300	4051400	550	10.6549	6.53441	-0.70539
P04037	P04037	Cytochrome c oxidase subunit 4, mitochondrial	COX4	2	2	2	18.1	352550	349850	394050	16	0.440704	0.264327	0.577464	-0.737488	0.38992	P32499	P32499	Nucleoporin NUP2	NUP2	45	45	45	70.3	36451000	14577000	949	50.1314	23.5109	-1.09238
P04046	P04046	Amidophosphoribosyltransferase	ADE4	19	19	19	42.5	8154000	7009100	8553300	197	10.1929	5.29568	12.5345	-0.944674	0.298344	P04147	P04147	Polyadenylate-binding protein, cytoplasmic and nuclear	PAB1	25	25	24	51.6	16093000	6499100	451	22.1328	10.4823	-1.07824
P04050	P04050	DNA-directed RNA polymerase II subunit RPB1	RPO21	29	28	28	20.1	433320	1790000	400930	89	0.54167	1.35242	0.587547	1.32006	0.117288	P38720;P53319	P38720	6-phosphogluconate dehydrogenase, decarboxylating 1	GND1	28	28	28	59.3	21554000	18694000	860	29.6434	30.1511	0.024502
P04051	P04051	DNA-directed RNA polymerase III subunit RPC1	RPO31	8	8	8	7	21530	272920	43654	8	0.0269135	0.206203	0.0639732	2.93766	1.24914	P54115	P54115	Magnesium-activated aldehyde dehydrogenase, cytosolic	ALD6	26	26	26	49.2	18463000	15301000	691	25.3923	24.6786	-0.0411292
P04076	P04076	Argininosuccinate lyase	ARG4	5	5	5	13.4	407160	284880	352670	13	0.508969	0.215239	0.516823	-1.24164	0.0220926	P00560	P00560	Phosphoglycerate kinase	PGK1	33	33	33	80.8	51825000	26201000	1052	71.2754	42.259	-0.754145
P04147	P04147	Polyadenylate-binding protein, cytoplasmic and nuclear	PAB1	25	25	25	49.2	25027000	13279000	13527000	268	31.2849	10.0329	19.8233	-1.64073	-0.658274	P06106	P06106	Protein MET17;O-acetylhomoserine sulfhydrylase;O-acetylserine sulfhydrylase	MET17	18	18	18	60.8	18976000	6082400	495	26.0979	9.81016	-1.41158
P04161	P04161	Phosphoribosylglycinamide formyltransferase	ADE8	4	4	4	27.6	2854700	3567700	2625600	52	3.56851	2.69555	3.84771	-0.404741	0.108678	P05759;P0CG63	P05759;P0CG63	Ubiquitin-40S ribosomal protein S31;Ubiquitin;40S ribosomal protein S31;Polyubiquitin;Ubiquitin	RPS31;UBI4	6	6	1	36.2	105910000	59112000	707	145.659	95.3404	-0.611434
P04173	P04173	3-isopropylmalate dehydrogenase	LEU2	19	19	19	65.1	18864000	22158000	11894000	271	23.5809	16.7413	17.4302	-0.494203	-0.436032	P10659	P10659	S-adenosylmethionine synthase 1	SAM1	16	8	8	51.6	31749000	33347000	63	43.6646	53.7846	0.300728
P24000;P04449	P24000;P04449	60S ribosomal protein L24-B;60S ribosomal protein L24-A	RPL24B;RPL24A	4	4	4	19.4	4128900	11524000	5652100	31	5.16132	8.70689	8.28292	0.754417	0.6824	Q03834	Q03834	DNA mismatch repair protein MSH6	MSH6	8	8	8	10	13125000	16339000	33	18.0509	26.3528	0.545884
P04456	P04456	60S ribosomal protein L25	RPL25	4	4	4	32.4	5699400	11145000	6387600	24	7.12452	8.42054	9.36077	0.241119	0.393834	P06634;P24784	P06634	ATP-dependent RNA helicase DED1	DED1	25	25	24	50.8	8816900	2911800	358	12.126	4.69638	-1.36848
P04786	P04786	DNA topoisomerase 1	TOP1	5	5	5	7.5	31629	297840	18585	2	0.0395377	0.225031	0.0272356	2.50882	-0.537739	P17255	P17255	V-type proton ATPase catalytic subunit A;Endonuclease PI-SceI	VMA1	47	47	47	45.1	6253200	2883700	652	8.60007	4.65105	-0.886791
P04801	P04801	Threonine--tRNA ligase, cytoplasmic	THS1	23	23	23	32.7	5693000	2765000	3079200	123	7.11652	2.08908	4.51244	-1.76831	-0.657264	Q05506;P38714	Q05506	Arginine--tRNA ligase, cytoplasmic		41	41	41	65.1	8097400	819180	319	11.1364	1.32124	-3.07532
P04802	P04802	Aspartate--tRNA ligase, cytoplasmic	DPS1	20	20	20	40.8	3336200	4664000	3113300	88	4.17041	3.52386	4.56241	-0.243034	0.129608	P25694	P25694	Cell division control protein 48	CDC48	30	30	30	41.9	6680600	2540200	442	9.18789	4.09703	-1.16515
P04806	P04806	Hexokinase-1	HXK1	9	8	8	27	847650	2032700	1877800	40	1.0596	1.53579	2.75184	0.535461	1.37687	P00815	P00815	Histidine biosynthesis trifunctional protein;Phosphoribosyl-AMP cyclohydrolase;Phosphoribosyl-ATP pyrophosphohydrolase;Histidinol dehydrogenase	HIS4	23	23	23	34.4	7853200	6005400	473	10.8006	9.68597	-0.157139
P04807	P04807	Hexokinase-2	HXK2	15	15	14	43.6	5829000	4506600	2798600	108	7.28653	3.40493	4.10123	-1.0976	-0.829173	P17967	P17967	Protein disulfide-isomerase	PDI1	26	26	26	58.4	21002000	6315200	491	28.8842	10.1856	-1.50375
P04819	P04819	DNA ligase 1	CDC9	7	7	7	11	170700	1359800	761870	10	0.213383	1.02739	1.11649	2.26746	2.38745	P19097	P19097	Fatty acid synthase subunit alpha;Acyl carrier;3-oxoacyl-[acyl-carrier-protein] reductase;3-oxoacyl-[acyl-carrier-protein] synthase	FAS2	67	67	67	43.5	3634700	3239700	650	4.99883	5.22524	0.0639054
P04840	P04840	Mitochondrial outer membrane protein porin 1	POR1	13	13	13	60.1	23996000	16130000	14274000	265	29.9961	12.1869	20.918	-1.29944	-0.520034	P48582	P48582	Vacuolar-sorting protein BRO1	BRO1	35	35	35	42.2	5027100	424150	271	6.91381	0.684102	-3.3372
P04912;P04911	P04912;P04911	Histone H2A.2;Histone H2A.1	HTA2;HTA1	3	3	2	29.5	5914200	20593000	5825800	24	7.39303	15.5589	8.53747	1.0735	0.207642	P53600	P53600	Coatomer subunit zeta	RET3	9	9	9	52.9	28102000	1865000	210	38.6489	3.00802	-3.68354
P05030;P19657	P05030;P19657	Plasma membrane ATPase 1;Plasma membrane ATPase 2	PMA1;PMA2	19	19	19	25.5	19854000	31522000	21034000	451	24.8184	23.8163	30.8245	-0.0594653	0.312664	Q08971	Q08971	Protein PBDC1 homolog	YPL225W	12	12	12	51.4	48013000	70813000	360	66.0327	114.213	0.790471
P05150	P05150	Ornithine carbamoyltransferase	ARG3	9	9	9	37	7585900	5906900	2311100	52	9.48273	4.46292	3.38682	-1.08731	-1.48537	P20676	P20676	Nucleoporin NUP1	NUP1	40	40	40	42.5	22366000	5984700	672	30.7601	9.65259	-1.67207
P05317	P05317	60S acidic ribosomal protein P0	RPP0	6	6	6	25.6	4144000	3229400	1702000	52	5.18019	2.43995	2.49421	-1.08615	-1.05442	P41277	P41277	Glycerol-1-phosphate phosphohydrolase 1	GPP1	17	17	12	72	44829000	34728000	491	61.6537	56.012	-0.138451
P05318	P05318	60S acidic ribosomal protein P1-alpha	RPP1A	2	2	2	43.4	0	21325000	9362300	19	0.014699	16.112	13.7201	10.0982	9.86635	Q12271	Q12271	Polyphosphatidylinositol phosphatase INP53;SAC1-like phosphoinositide phosphatase;Phosphatidylinositol 4,5-bisphosphate 5-phosphatase	INP53	39	39	38	42.4	2616800	46114	152	3.59891	0.0743762	-5.59657
P05373	P05373	Delta-aminolevulinic acid dehydratase	HEM2	6	6	6	19.6	1432500	1151700	830500	21	1.79069	0.87016	1.21706	-1.04117	-0.557113	P16862	P16862	ATP-dependent 6-phosphofructokinase subunit beta	PFK2	33	32	32	39	5973600	3934500	373	8.21554	6.34587	-0.372539
P05374	P05374	Phosphatidylethanolamine N-methyltransferase	CHO2	3	3	3	3.2	121780	160020	125090	3	0.152231	0.120902	0.183314	-0.33242	0.26806	P47160	P47160	Epsin-3	ENT3	17	17	17	39.2	11649000	1419700	173	16.021	2.2898	-2.80667
P05375	P05375	Phosphatidyl-N-methylethanolamine N-methyltransferase	OPI3	2	2	2	14.1	149640	632290	293520	4	0.187057	0.477723	0.430142	1.3527	1.20133	P31373	P31373	Cystathionine gamma-lyase	CYS3	13	13	13	48.2	19721000	5151000	235	27.1224	8.30793	-1.70693
P05453	P05453	Eukaryotic peptide chain release factor GTP-binding subunit	SUP35	6	6	6	8.5	18185000	19399000	20690000	55	22.7321	14.6568	30.3203	-0.633162	0.415555	P00958	P00958	Methionine--tRNA ligase, cytoplasmic	MES1	33	33	33	48.9	5186400	9085400	435	7.13289	14.6536	1.0387
P05694	P05694	5-methyltetrahydropteroyltriglutamate--homocysteine methyltransferase	MET6	30	30	30	48	5885300	2225700	2639900	176	7.3569	1.68161	3.86867	-2.12925	-0.927262	P05030;P19657	P05030;P19657	Plasma membrane ATPase 1;Plasma membrane ATPase 2	PMA1;PMA2	21	21	21	32.4	11990000	8253800	546	16.4899	13.3124	-0.308818
P05737	P05737	60S ribosomal protein L7-A	RPL7A	15	15	1	58.2	20451000	34217000	6475000	207	25.5647	25.8524	9.48885	0.0161471	-1.42985	Q08972	Q08972	[NU+] prion formation protein 1	NEW1	42	42	42	42.6	2880500	1794300	503	3.96157	2.89399	-0.453016
P05738	P05738	60S ribosomal protein L9-A	RPL9A	8	8	2	41.4	33325000	44319000	31382000	215	41.6578	33.4849	45.989	-0.315074	0.142703	P22803	P22803	Thioredoxin-2	TRX2	8	8	6	73.1	70140000	29408000	207	96.4641	47.4315	-1.02415
P05739	P05739	60S ribosomal protein L6-B	RPL6B	8	8	3	47.2	8773700	14795000	5987200	70	10.9675	11.1783	8.774	0.0274565	-0.321934	P15180	P15180	Lysine--tRNA ligase, cytoplasmic	KRS1	25	25	25	42.5	8248800	6578700	372	11.3446	10.6106	-0.0964986
P05740	P05740	60S ribosomal protein L17-A	RPL17A	8	1	1	47.3	0	428450	392320	1	0.01949	0.323713	0.574929	4.05391	4.88258	P09436	P09436	Isoleucine--tRNA ligase, cytoplasmic	ILS1	55	55	55	56.2	4398500	3849800	715	6.04929	6.20925	0.0376536
P05743	P05743	60S ribosomal protein L26-A	RPL26A	9	9	2	47.2	7792900	14635000	8749200	43	9.74149	11.0574	12.8216	0.182796	0.396361	P32471	P32471	Elongation factor 1-beta	EFB1	7	7	7	47.6	23270000	32651000	134	32.0034	52.6621	0.718538
P05744;P41056	P05744;P41056	60S ribosomal protein L33-A;60S ribosomal protein L33-B	RPL33A;RPL33B	4	4	4	32.7	777430	1450700	1221500	13	0.971825	1.09607	1.79006	0.173569	0.881239	P38219	P38219	Obg-like ATPase 1	OLA1	23	23	23	56.6	11861000	14659000	558	16.3125	23.6432	0.535444
P05748;P54780	P05748;P54780	60S ribosomal protein L15-A;60S ribosomal protein L15-B	RPL15A;RPL15B	8	8	8	31.9	3637000	24485000	7610800	36	4.54642	18.4995	11.1533	2.02468	1.29467	P41940	P41940	Mannose-1-phosphate guanyltransferase	PSA1	13	13	13	41.3	14303000	15466000	456	19.671	24.9448	0.342665
P05750	P05750	40S ribosomal protein S3	RPS3	12	12	12	53.3	25912000	31496000	19976000	377	32.3912	23.7966	29.274	-0.444847	-0.145983	P06168	P06168	Ketol-acid reductoisomerase, mitochondrial	ILV5	17	17	17	52.7	19227000	27323000	580	26.443	44.0686	0.736864
P05756	P05756	40S ribosomal protein S13	RPS13	7	7	7	39.7	4103100	8919300	2859800	70	5.12907	6.73892	4.19092	0.393821	-0.29143	P32449	P32449	Phospho-2-dehydro-3-deoxyheptonate aldolase, tyrosine-inhibited	ARO4	13	13	11	38.1	15189000	6753700	238	20.8895	10.8929	-0.939395
P05759;P0CH09;P0CH08;P0CG63	P05759;P0CH09;P0CH08;P0CG63	Ubiquitin-40S ribosomal protein S31;Ubiquitin;40S ribosomal protein S31;Ubiquitin-60S ribosomal protein L40;Ubiquitin;60S ribosomal protein L40;Polyubiquitin;Ubiquitin	RPS31;RPL40B;RPL40A;UBI4	7	7	7	47.4	118480000	142010000	123040000	474	148.106	107.295	180.31	-0.465046	0.283854	P10591	P10591	Heat shock protein SSA1	SSA1	41	11	11	64	6365300	3297900	154	8.75425	5.31911	-0.718799
P06101	P06101	Hsp90 co-chaperone Cdc37	CDC37	10	10	10	23.9	2122000	896850	1045500	35	2.6526	0.677609	1.53214	-1.96888	-0.791861	P37291	P37291	Serine hydroxymethyltransferase, cytosolic	SHM2	20	20	19	42.2	13650000	11516000	183	18.773	18.5739	-0.0153798
P06103	P06103	Eukaryotic translation initiation factor 3 subunit B	PRT1	13	13	13	19.3	524380	656750	898590	45	0.6555	0.496203	1.31685	-0.401664	1.00642	P07259	P07259	Protein URA2;Glutamine-dependent carbamoyl-phosphate synthase;Aspartate carbamoyltransferase	URA2	84	84	82	42.5	4508400	2699600	837	6.20043	4.35412	-0.509987
P06105	P06105	Protein SCP160	SCP160	57	57	57	46.4	14230000	5795600	4501000	487	17.7882	4.37883	6.59603	-2.0223	-1.43125	Q05785	Q05785	Epsin-2	ENT2	15	15	14	26.8	8715400	1104700	190	11.9864	1.78175	-2.75003
P06106	P06106	Protein MET17;O-acetylhomoserine sulfhydrylase;O-acetylserine sulfhydrylase	MET17	19	19	19	64.6	28145000	21157000	15945000	311	35.1826	15.985	23.3667	-1.13814	-0.590405	Q03558	Q03558	NADPH dehydrogenase 2	OYE2	18	18	16	54.2	16871000	23175000	448	23.2028	37.3784	0.687907
P06115	P06115	Catalase T	CTT1	7	7	7	16.7	1469900	485920	408210	16	1.83745	0.367134	0.598215	-2.32332	-1.61897	P10961	P10961	Heat shock factor protein	HSF1	36	36	35	48.1	13105000	7419600	701	18.0234	11.9669	-0.590822
P06168	P06168	Ketol-acid reductoisomerase, mitochondrial	ILV5	16	16	16	47.6	27555000	20794000	13415000	413	34.4451	15.7108	19.6591	-1.13254	-0.809097	P38011	P38011	Guanine nucleotide-binding protein subunit beta-like protein	ASC1	14	14	14	63.9	16346000	16285000	244	22.4808	26.2657	0.224488
P06169;P26263;P16467	P06169	Pyruvate decarboxylase isozyme 1	PDC1	30	30	29	68.6	330430016	492049984	349409984	1337	413.053	371.765	512.046	-0.151936	0.309945	P15891	P15891	Actin-binding protein	ABP1	23	23	23	46.1	5132300	605040	150	7.05849	0.975855	-2.85462
P06208	P06208	2-isopropylmalate synthase	LEU4	12	12	8	23.7	4729800	3133800	2834300	39	5.91247	2.36772	4.15355	-1.32026	-0.509416	P35207	P35207	Antiviral helicase SKI2	SKI2	47	47	47	39.5	2367700	185520	225	3.25632	0.299221	-3.44396
P06367;P39516	P06367;P39516	40S ribosomal protein S14-A;40S ribosomal protein S14-B	RPS14A;RPS14B	9	9	9	67.2	33647000	45856000	38846000	197	42.0604	34.6462	56.9272	-0.279763	0.436658	P08566	P08566	Pentafunctional AROM polypeptide;3-dehydroquinate synthase;3-phosphoshikimate 1-carboxyvinyltransferase;Shikimate kinase;3-dehydroquinate dehydratase;Shikimate dehydrogenase	ARO1	63	63	63	47.1	2561000	1792200	480	3.52217	2.8906	-0.285094
P06634;P24784	P06634	ATP-dependent RNA helicase DED1	DED1	18	17	17	39.2	10493000	5288900	4365900	126	13.1167	3.996	6.39805	-1.71478	-1.03571	P05694	P05694	5-methyltetrahydropteroyltriglutamate--homocysteine methyltransferase	MET6	37	37	37	52.8	7555000	4187000	390	10.3905	6.75312	-0.621633
P06700	P06700	NAD-dependent histone deacetylase SIR2	SIR2	14	14	14	28.8	321330	3482900	9497100	67	0.401678	2.63148	13.9176	2.71177	5.11473	P54964	P54964	Oligoribonuclease, mitochondrial	REX2	8	8	8	33.1	15301000	8607900	259	21.0436	13.8835	-0.600011
P06701	P06701	Regulatory protein SIR3	SIR3	4	4	4	4.2	30087	266620	93348	6	0.0376102	0.201443	0.136798	2.42118	1.86285	P39676	P39676	Flavohemoprotein	YHB1	15	15	15	54.1	13091000	6783900	532	18.0042	10.9416	-0.718507
P06738	P06738	Glycogen phosphorylase	GPH1	3	3	3	3.7	41703	109290	131540	5	0.0521307	0.0825734	0.192766	0.663543	1.88665	Q12680	Q12680	Glutamate synthase [NADH]	GLT1	51	51	51	29.7	1442400	473550	274	1.98374	0.763778	-1.377
P06774	P06774	Transcriptional activator HAP2	HAP2	1	1	1	4.5	76095	347110	0	1	0.0951223	0.262257	0	1.46312	0	P10664	P10664	60S ribosomal protein L4-A	RPL4A	17	17	2	54.4	21584000	35069000	644	29.6846	56.562	0.930116
P06777	P06777	DNA repair protein RAD1	RAD1	1	1	1	1.4	0	85041	0	2	0.0214258	0.0642522	0	1.58439	0	P15625	P15625	Phenylalanine--tRNA ligase alpha subunit	FRS2	19	19	19	51.1	4295200	4312700	188	5.90722	6.95586	0.235748
P06778	P06778	DNA repair and recombination protein RAD52	RAD52	11	11	11	25.5	1588100	3483900	894540	34	1.9852	2.63224	1.31091	0.407005	-0.598715	P39935	P39935	Eukaryotic initiation factor 4F subunit p150	TIF4631	21	21	19	24.1	4725500	959020	201	6.49902	1.54678	-2.07095
P06780	P06780	GTP-binding protein RHO1	RHO1	3	3	3	16.7	4385000	4563600	4122100	49	5.48146	3.448	6.04077	-0.668801	0.140172	P38260	P38260	Hsp70 nucleotide exchange factor FES1	FES1	11	11	11	52.4	10568000	5155700	188	14.5342	8.31551	-0.80558
P06782	P06782	Carbon catabolite-derepressing protein kinase	SNF1	6	6	6	11.8	415140	263210	183790	8	0.518945	0.198867	0.269337	-1.38378	-0.94617	Q03161	Q03161	Glucose-6-phosphate 1-epimerase		17	17	17	61.3	20748000	11030000	302	28.5349	17.79	-0.681657
P06785	P06785	Thymidylate synthase	CDC21	5	5	5	19.1	1271200	1120500	419590	18	1.58906	0.846587	0.614892	-0.908444	-1.36977	Q12122	Q12122	Homocitrate synthase, mitochondrial	LYS21	25	25	8	58.4	18294000	14112000	790	25.1599	22.7609	-0.144565
P06786	P06786	DNA topoisomerase 2	TOP2	42	42	42	32.4	902120	6622100	545060	121	1.12769	5.00329	0.798763	2.1495	-0.497533	P23615	P23615	Transcription elongation factor SPT6	SPT6	63	63	63	41.3	12734000	3545400	840	17.5132	5.71829	-1.61478
P06843	P06843	Protein SPT2	SPT2	4	4	4	13.8	444290	2344400	143710	13	0.555384	1.7713	0.210601	1.67325	-1.39897	P11412	P11412	Glucose-6-phosphate 1-dehydrogenase	ZWF1	27	27	27	65.7	5380400	380100	221	7.3997	0.613055	-3.59338
P07143	P07143	Cytochrome c1, heme protein, mitochondrial	CYT1	1	1	1	4.2	597570	959570	551190	10	0.74699	0.724997	0.807746	-0.0431143	0.112813	P41807	P41807	V-type proton ATPase subunit H	VMA13	18	18	18	39.5	8771500	2115700	230	12.0635	3.41236	-1.82181
P07149	P07149	Fatty acid synthase subunit beta;3-hydroxyacyl-[acyl-carrier-protein] dehydratase;Enoyl-[acyl-carrier-protein] reductase [NADH];[Acyl-carrier-protein] acetyltransferase;[Acyl-carrier-protein] malonyltransferase;S-acyl fatty acid synthase thioesterase	FAS1	72	72	72	44.6	20302000	8599100	7553300	602	25.3784	6.497	11.0691	-1.96576	-1.19707	P38972	P38972	Phosphoribosylformylglycinamidine synthase	ADE6	37	37	37	34.3	3071900	1137300	284	4.22481	1.83433	-1.20364
P07170	P07170	Adenylate kinase	ADK1	6	6	6	30.2	2972200	2922700	2261300	49	3.71539	2.20823	3.31384	-0.750625	-0.165008	P05750	P05750	40S ribosomal protein S3	RPS3	14	14	14	57.1	15592000	16754000	389	21.4438	27.0221	0.333582
P07172	P07172	Histidinol-phosphate aminotransferase	HIS5	8	8	8	24.2	2867400	2894400	2343300	58	3.58438	2.18685	3.43401	-0.712874	-0.0618308	P00931	P00931	Tryptophan synthase	TRP5	25	25	25	42.3	7631600	6430100	234	10.4958	10.371	-0.0172621
P07213	P07213	Mitochondrial import receptor subunit TOM70	TOM70	9	9	9	16.4	530130	849890	425570	22	0.662688	0.642129	0.623655	-0.0454662	-0.0875804	P09232	P09232	Cerevisin	PRB1	18	18	18	29.4	8344600	978970	221	11.4764	1.57896	-2.86162
P07244	P07244	Bifunctional purine biosynthetic protein ADE5,7;Phosphoribosylamine--glycine ligase;Phosphoribosylformylglycinamidine cyclo-ligase	ADE5,7	20	20	20	39.2	5294300	6922200	5362700	182	6.61812	5.23003	7.85882	-0.339604	0.24789	P04840	P04840	Mitochondrial outer membrane protein porin 1	POR1	13	13	13	49.1	13070000	6752700	353	17.9753	10.8913	-0.72284
P07246	P07246	Alcohol dehydrogenase 3, mitochondrial	ADH3	9	7	7	28	923440	1239800	1166200	23	1.15434	0.936723	1.70902	-0.301377	0.566096	P22768	P22768	Argininosuccinate synthase	ARG1	13	13	13	30.5	10228000	7626700	269	14.0666	12.3009	-0.193511
P07251	P07251	ATP synthase subunit alpha, mitochondrial	ATP1	15	15	15	30.6	1998200	2331100	2146900	65	2.49784	1.76125	3.14619	-0.504085	0.332924	P34110	P34110	Vacuolar protein sorting-associated protein 35	VPS35	25	25	25	31.2	3842800	26490	116	5.28503	0.0427251	-6.95068
P07256	P07256	Cytochrome b-c1 complex subunit 1, mitochondrial	COR1	4	4	4	12	388320	155170	271740	6	0.485419	0.117238	0.398224	-2.04979	-0.285649	P34730	P34730	Protein BMH2	BMH2	15	15	4	59	15396000	10182000	254	21.1742	16.4223	-0.366653
P07257	P07257	Cytochrome b-c1 complex subunit 2, mitochondrial	QCR2	5	5	5	21.5	330910	334700	292040	11	0.413653	0.252881	0.427973	-0.709965	0.0490978	P23301;P19211	P23301	Eukaryotic translation initiation factor 5A-1	HYP2	8	8	8	55.4	37345000	34857000	380	51.3609	56.2201	0.130416
P07258	P07258	Carbamoyl-phosphate synthase arginine-specific small chain	CPA1	19	19	19	57.4	84754000	40200000	17080000	401	105.947	30.3729	25.03	-1.80248	-2.0816	P53252	P53252	Sphingolipid long chain base-responsive protein PIL1	PIL1	13	13	12	51	11147000	6654400	325	15.3306	10.7327	-0.514393
P07259	P07259	Protein URA2;Glutamine-dependent carbamoyl-phosphate synthase;Aspartate carbamoyltransferase	URA2	82	82	80	40.2	4225700	7204200	5940700	703	5.28233	5.44309	8.70585	0.0432521	0.720812	P05738	P05738	60S ribosomal protein L9-A	RPL9A	12	12	3	63.4	21643000	27435000	481	29.7658	44.2493	0.571999
P07260	P07260	Eukaryotic translation initiation factor 4E	CDC33	7	7	7	39.9	7939800	1691400	1638400	58	9.92513	1.27793	2.40101	-2.95728	-2.04745	P49090	P49090	Asparagine synthetase [glutamine-hydrolyzing] 2	ASN2	24	16	16	50.9	5958800	3554100	199	8.19518	5.73233	-0.515655
P07261	P07261	Glycolytic genes transcriptional activator GCR1	GCR1	6	6	6	7.6	293400	841420	256730	13	0.366764	0.63573	0.376227	0.793561	0.0367525	Q3E757;P0C0W9	Q3E757;P0C0W9	60S ribosomal protein L11-B;60S ribosomal protein L11-A	RPL11B;RPL11A	9	9	9	40.2	21589000	20932000	225	29.6915	33.7607	0.185297
P07262;P39708	P07262	NADP-specific glutamate dehydrogenase 1	GDH1	15	15	15	39.6	3969800	1435900	1199700	54	4.96244	1.08489	1.75811	-2.19351	-1.49702	P43588	P43588	Ubiquitin carboxyl-terminal hydrolase RPN11	RPN11	15	15	15	50.7	10372000	10658000	310	14.2647	17.19	0.269125
P07263	P07263	Histidine--tRNA ligase, mitochondrial	HTS1	5	5	5	11.2	333670	511340	186620	9	0.417103	0.38634	0.273484	-0.110535	-0.608948	P31384	P31384	Glucose-repressible alcohol dehydrogenase transcriptional effector	CCR4	8	8	8	12.4	3950400	2597900	12	5.43301	4.19009	-0.37477
P07264	P07264	3-isopropylmalate dehydratase	LEU1	33	33	33	49.8	34645000	41607000	20454000	629	43.3079	31.4359	29.9745	-0.462217	-0.530895	P46654;P32905	P46654;P32905	40S ribosomal protein S0-B;40S ribosomal protein S0-A	RPS0B;RPS0A	11	11	11	51.2	17617000	17334000	189	24.2288	27.9576	0.206518
P07267	P07267	Saccharopepsin	PEP4	12	12	12	34.8	5580900	2490800	3604600	62	6.97638	1.88191	5.28239	-1.89028	-0.401288	P22202	P22202	Heat shock protein SSA4	SSA4	33	22	15	51.1	5508300	3003400	290	7.5756	4.84412	-0.645128
P07269	P07269	Regulatory protein PHO2	PHO2	8	8	8	15.2	1514300	4471400	2272400	17	1.89295	3.37834	3.33011	0.83568	0.814935	P07278	P07278	cAMP-dependent protein kinase regulatory subunit	BCY1	14	14	14	33.2	11459000	3003800	224	15.7597	4.84476	-1.70174
P07271	P07271	ATP-dependent DNA helicase PIF1	PIF1	12	12	12	19.1	171000	1295100	261800	18	0.213758	0.978505	0.383657	2.1946	0.843839	P04801	P04801	Threonine--tRNA ligase, cytoplasmic	THS1	22	22	22	33.9	3350000	1059200	166	4.60728	1.70836	-1.4313
P07273	P07273	Transcription elongation factor S-II	DST1	7	7	7	23.6	1131400	5536400	1110300	18	1.4143	4.18299	1.6271	1.56444	0.20221	P26637	P26637	Leucine--tRNA ligase, cytoplasmic	CDC60	31	31	31	35	3008800	2789800	330	4.13803	4.4996	0.120855
P07276	P07276	DNA repair protein RAD2	RAD2	23	23	23	25.9	2439600	5194000	3504700	118	3.04962	3.92429	5.13599	0.363805	0.752016	P49723	P49723	Ribonucleoside-diphosphate reductase small chain 2	RNR4	18	18	18	64.9	10958000	2938100	316	15.0706	4.73879	-1.66915
P07277	P07277	Mevalonate kinase	ERG12	4	4	4	14.7	171490	1166000	609300	23	0.21437	0.880964	0.892904	2.03898	2.0584	Q06604	Q06604	Protein BSP1	BSP1	24	24	24	41.8	2985200	1024800	172	4.10557	1.65288	-1.3126
P07278	P07278	cAMP-dependent protein kinase regulatory subunit	BCY1	18	18	18	47.4	16722000	34053000	8125500	173	20.9033	25.7285	11.9076	0.299638	-0.81185	P03965	P03965	Carbamoyl-phosphate synthase arginine-specific large chain	CPA2	36	34	34	36.9	2691600	1759500	228	3.70178	2.83786	-0.383417
P07281;P07280	P07281;P07280	40S ribosomal protein S19-B;40S ribosomal protein S19-A	RPS19B;RPS19A	6	6	6	38.2	5938100	7890600	3685000	42	7.4229	5.96169	5.40022	-0.316262	-0.458967	P22517	P22517	Calcium/calmodulin-dependent protein kinase II	CMK2	17	17	17	41.8	4710200	1028000	140	6.47797	1.65804	-1.96607
P07283	P07283	Phosphomannomutase	SEC53	14	14	14	56.3	10766000	10258000	8696200	153	13.458	7.75037	12.7439	-0.796129	-0.0786559	Q12458	Q12458	Putative reductase 1	YPR1	16	16	15	51	10982000	3596800	300	15.1036	5.8012	-1.38047
P07284	P07284	Serine--tRNA ligase, cytoplasmic	SES1	26	26	26	57.8	24178000	10624000	10188000	259	30.2236	8.0269	14.9301	-1.91276	-1.01745	P32599;REV__P32599	P32599	Fimbrin	SAC6	23	23	23	42.1	2074300	642840	148	2.8528	1.03682	-1.46021
P07285	P07285	Anthranilate phosphoribosyltransferase	TRP4	5	5	5	16.6	404590	519990	516920	20	0.505756	0.392875	0.757525	-0.364372	0.582851	P14843	P14843	Phospho-2-dehydro-3-deoxyheptonate aldolase, phenylalanine-inhibited	ARO3	13	11	11	37.6	4993900	5701000	153	6.86815	9.19501	0.42093
P07342	P07342	Acetolactate synthase catalytic subunit, mitochondrial	ILV2	20	20	20	31.3	5253800	5226800	4991900	150	6.5675	3.94908	7.31543	-0.733829	0.155597	P39522	P39522	Dihydroxy-acid dehydratase, mitochondrial	ILV3	19	19	19	40	6291400	7385700	274	8.65261	11.9122	0.461236
P07347	P07347	N-terminal acetyltransferase A complex catalytic subunit ARD1	ARD1	3	3	3	13	328920	351930	211560	8	0.411166	0.265899	0.310033	-0.628844	-0.4073	Q06408	Q06408	Transaminated amino acid decarboxylase	ARO10	17	17	17	29	3919800	2864000	266	5.39093	4.61928	-0.222867
P07560;Q99260	P07560	Ras-related protein SEC4	SEC4	7	7	7	40	2545800	2403200	1951600	37	3.18237	1.81572	2.85999	-0.809558	-0.154092	P52910;Q01574	P52910	Acetyl-coenzyme A synthetase 2	ACS2	27	27	27	47	6928400	6796400	485	9.52868	10.9618	0.202131
P07702	P07702	L-aminoadipate-semialdehyde dehydrogenase	LYS2	23	23	23	19.7	857740	745360	790690	77	1.07222	0.563152	1.15872	-0.928998	0.111942	P07806	P07806	Valine--tRNA ligase, mitochondrial	VAS1	30	30	30	30.8	2082800	1247500	230	2.86449	2.01206	-0.509603
P07703	P07703	DNA-directed RNA polymerases I and III subunit RPAC1	RPC40	7	7	7	23.3	2316600	3082200	1603600	42	2.89586	2.32874	2.35001	-0.314444	-0.301325	P32582	P32582	Cystathionine beta-synthase	CYS4	17	17	17	40	4140700	1521300	151	5.69474	2.45367	-1.21469
P07806	P07806	Valine--tRNA ligase, mitochondrial	VAS1	29	29	29	29.9	2925400	1648600	1736300	175	3.65689	1.24559	2.54448	-1.55379	-0.523247	P41805	P41805	60S ribosomal protein L10	RPL10	16	16	16	58.4	15717000	30039000	231	21.6157	48.4492	1.16439
P07834;P40042	P07834	Cell division control protein 4	CDC4	3	3	3	3.9	48375	189950	111640	6	0.060471	0.143516	0.163604	1.24689	1.43589	P10081	P10081	ATP-dependent RNA helicase eIF4A	TIF1	15	15	15	51.4	10583000	8193300	354	14.5549	13.2148	-0.13935
P07866	P07866	Guanine nucleotide exchange factor LTE1	LTE1	3	3	3	2.2	0	0	0	3	0.0284947	0	0	0	0	P38625	P38625	GMP synthase [glutamine-hydrolyzing]	GUA1	18	18	18	34.3	4798800	5217500	382	6.59983	8.41519	0.350567
P08018	P08018	MAP kinase kinase PBS2	PBS2	5	5	5	10.5	215940	79363	69076	5	0.269935	0.0599622	0.101228	-2.17049	-1.415	Q01080	Q01080	DNA-directed RNA polymerase I subunit RPA49	RPA49	11	11	11	29.4	9994900	2947800	51	13.7461	4.75444	-1.53167
P08153	P08153	Transcriptional factor SWI5	SWI5	2	2	2	6.6	71361	86513	115820	1	0.0892046	0.0653644	0.169729	-0.448615	0.928046	P38708	P38708	Putative proline--tRNA ligase YHR020W	YHR020W	23	23	23	39	3043900	2514500	242	4.1863	4.05558	-0.0457667
P08417	P08417	Fumarate hydratase, mitochondrial	FUM1	10	10	10	26.6	2438500	1673900	2001700	49	3.04824	1.2647	2.93341	-1.26918	-0.0553974	P19358	P19358	S-adenosylmethionine synthase 2	SAM2	16	16	8	48.2	7600800	6908500	357	10.4534	11.1426	0.0921038
P08518	P08518	DNA-directed RNA polymerase II subunit RPB2	RPB2	17	17	17	17.5	804390	1676100	671120	70	1.00553	1.26637	0.983499	0.332745	-0.0319553	P26321	P26321	60S ribosomal protein L5	RPL5	17	17	17	67.7	19206000	21966000	360	26.4141	35.4285	0.423598
P08524	P08524	Farnesyl pyrophosphate synthase	ERG20	10	10	10	30.7	9400400	8979600	7454600	161	11.751	6.78448	10.9244	-0.792467	-0.105222	P04173	P04173	3-isopropylmalate dehydrogenase	LEU2	18	18	18	62.9	10767000	8671300	398	14.8079	13.9857	-0.0824141
P08536	P08536	Sulfate adenylyltransferase	MET3	2	2	2	4.7	0	73662	65181	4	0.0278813	0.0556549	0.0955201	0.997212	1.77651	P36119	P36119	Uncharacterized protein YKR023W	YKR023W	16	16	16	30.4	3270400	454970	96	4.4978	0.733811	-2.61574
P08539	P08539	Guanine nucleotide-binding protein alpha-1 subunit	GPA1	2	2	2	4.2	1968900	0	62460	2	2.46122	0	0.0915326	0	-4.74894	P17076	P17076	60S ribosomal protein L8-A	RPL8A	27	27	7	66.8	9325700	15033000	801	12.8257	24.2464	0.918731
P08566	P08566	Pentafunctional AROM polypeptide;3-dehydroquinate synthase;3-phosphoshikimate 1-carboxyvinyltransferase;Shikimate kinase;3-dehydroquinate dehydratase;Shikimate dehydrogenase	ARO1	53	53	53	42.1	5101700	5145100	5453200	368	6.37737	3.88735	7.99144	-0.714175	0.325495	P47018	P47018	Maintenance of telomere capping protein 1	MTC1	15	15	15	35.8	3098900	62250	68	4.26194	0.100402	-5.40766
P08679;P43635	P08679	Citrate synthase, peroxisomal	CIT2	3	3	3	8.7	930080	271710	425580	19	1.16264	0.205289	0.62367	-2.50168	-0.898555	P32419	P32419	Malate dehydrogenase, peroxisomal	MDH3	14	14	14	51.3	6110300	2371900	155	8.40355	3.82558	-1.13532
P09032	P09032	Translation initiation factor eIF-2B subunit gamma	GCD1	9	9	9	21.6	1878200	1359800	804750	38	2.34784	1.02739	1.17933	-1.19235	-0.993368	P40477	P40477	Nucleoporin NUP159	NUP159	22	22	22	18.1	1291500	0	87	1.77621	0.001	0
P09064	P09064	Eukaryotic translation initiation factor 2 subunit beta	SUI3	6	6	6	23.5	1379100	1579000	858150	14	1.72394	1.193	1.25758	-0.531112	-0.455056	P27692	P27692	Transcription elongation factor SPT5	SPT5	36	36	36	38.4	10001000	6655600	658	13.7545	10.7347	-0.357622
P09232	P09232	Cerevisin	PRB1	11	11	11	18.7	8517700	825980	6450400	90	10.6475	0.624064	9.4528	-4.09268	-0.171705	P26783	P26783	40S ribosomal protein S5	RPS5	11	11	11	47.6	17345000	11627000	207	23.8547	18.7529	-0.347158
P09436	P09436	Isoleucine--tRNA ligase, cytoplasmic	ILS1	51	51	51	50.2	7813800	10882000	10052000	588	9.76762	8.22183	14.7308	-0.248548	0.592757	P47054	P47054	Nucleoporin NUP192	NUP192	3	3	3	2.7	3125700	3616500	67	4.2988	5.83297	0.440296
P09440	P09440	C-1-tetrahydrofolate synthase, mitochondrial;Methylenetetrahydrofolate dehydrogenase;Methenyltetrahydrofolate cyclohydrolase;Formyltetrahydrofolate synthetase	MIS1	1	1	1	2.4	0	0	0	1	0.0260515	0	0	0	0	P53278	P53278	Uncharacterized protein YGR130C	YGR130C	14	14	14	18.4	2231100	65156	66	3.06845	0.105089	-4.86783
P09547	P09547	SWI/SNF chromatin-remodeling complex subunit SWI1	SWI1	8	8	8	6.3	79852	239130	77702	8	0.0998188	0.180673	0.113869	0.855998	0.189992	P23248	P23248	40S ribosomal protein S1-B	RPS1B	24	24	5	72.9	10001000	15099000	712	13.7545	24.3528	0.824191
P09733	P09733	Tubulin alpha-1 chain	TUB1	8	8	4	23.3	2307400	5223000	2010200	78	2.88436	3.94621	2.94587	0.452215	0.0304412	P21524;P21672	P21524	Ribonucleoside-diphosphate reductase large chain 1	RNR1	20	20	20	24.2	2063400	162030	132	2.83781	0.261334	-3.44081
P09734	P09734	Tubulin alpha-3 chain	TUB3	6	2	2	15.7	144260	699550	444300	22	0.180332	0.528541	0.651103	1.55136	1.85223	P16140	P16140	V-type proton ATPase subunit B	VMA2	25	25	25	56.9	6813100	4549300	325	9.37011	7.33746	-0.352785
P09938	P09938	Ribonucleoside-diphosphate reductase small chain 1	RNR2	21	21	21	52.6	93647000	194000000	39112000	436	117.063	146.575	57.317	0.324356	-1.03025	P38088	P38088	Glycine--tRNA ligase 1, mitochondrial	GRS1	22	22	22	38.3	2633100	2317700	243	3.62132	3.73817	0.0458136
P09959	P09959	Regulatory protein SWI6	SWI6	6	6	6	8.6	30755	136770	590960	7	0.0384452	0.103336	0.866028	1.42646	4.49354	P05737	P05737	60S ribosomal protein L7-A	RPL7A	19	19	1	67.6	9560900	17372000	613	13.1492	28.0189	1.09143
Q3E792;P0C0T4	Q3E792;P0C0T4	40S ribosomal protein S25-A;40S ribosomal protein S25-B	RPS25A;RPS25B	3	3	3	27.8	5815600	8997500	4348200	20	7.26978	6.79801	6.37211	-0.0967992	-0.19014	Q06440	Q06440	Coronin-like protein	CRN1	20	20	20	39	1259500	0	76	1.7322	0.001	0
P0C0V8	P0C0V8	40S ribosomal protein S21-A	RPS21A	7	7	1	81.6	11034000	12196000	7325000	79	13.793	9.21461	10.7345	-0.581943	-0.361685	P0CX36;P0CX35	P0CX36;P0CX35	40S ribosomal protein S4-B;40S ribosomal protein S4-A	RPS4B;RPS4A	13	13	13	38.7	11438000	15614000	371	15.7308	25.1835	0.678887
Q3E757;P0C0W9	Q3E757;P0C0W9	60S ribosomal protein L11-B;60S ribosomal protein L11-A	RPL11B;RPL11A	8	8	8	44.3	42500000	62483000	47067000	115	53.127	47.2086	68.9748	-0.170395	0.376623	Q05050	Q05050	Eisosome protein 1	EIS1	25	25	25	33.3	915440	38465	87	1.25901	0.0620393	-4.34296
Q3E7X9;P0C0X0	Q3E7X9;P0C0X0	40S ribosomal protein S28-A;40S ribosomal protein S28-B	RPS28A;RPS28B	1	1	1	13.4	1454500	2912600	2211300	32	1.81819	2.2006	3.24057	0.275389	0.833742	Q05022	Q05022	rRNA biogenesis protein RRP5	RRP5	89	89	89	49.9	9838100	5738300	1269	13.5304	9.25517	-0.547874
P0C2H7;P0C2H6	P0C2H7;P0C2H6	60S ribosomal protein L27-B;60S ribosomal protein L27-A	RPL27B;RPL27A	7	7	7	50	26641000	87119000	27185000	185	33.3025	65.8222	39.8385	0.982944	0.258533	P00924	P00924	Enolase 1	ENO1	20	9	9	59.3	7309200	1460000	135	10.0524	2.3548	-2.09386
P0C2H9;P0C2H8	P0C2H9;P0C2H8	60S ribosomal protein L31-B;60S ribosomal protein L31-A	RPL31B;RPL31A	2	2	2	16.8	1309500	1100800	486300	9	1.63694	0.831703	0.712653	-0.97686	-1.19973	Q12532	Q12532	Ribosome quality control complex subunit 2	RQC2	21	21	21	22.4	8978100	0	110	12.3476	0.001	0
Q03612;Q03434;P0C2I9;Q12273;Q12414;P0C2I7;Q99231;Q12269;P47098;Q92393;Q04711;Q04670;P47100;P0C2I5;P0C2J0;Q07793;Q99337;P0C2I3;P0C2I2;Q12316;Q12088;Q03619;Q12193;O13535;Q12141;Q03855;Q12490;Q04214;Q12112;O13527;Q12501;Q12337;Q07791;Q03494;P25384;P0CX64;P0CX63;P0C2J3;Q12491;Q12472;Q12113;Q6Q5H1;Q12485;Q12441;Q12217;Q12085;Q04706;Q03856;P47099;P0CX76;P0CX75;P0CX74;P0CX73;P0CX72;P0CX71;P0CX70;P0CX69;…	Q03612;Q03434;P0C2I9;Q12273;Q12414;P0C2I7;Q99231;Q12269;P47098;Q92393;Q04711;Q04670;P47100;P0C2I5;P0C2J0;Q07793;Q99337;P0C2I3;P0C2I2;Q12316;Q12088;Q03619;Q12193;O13535;Q12141;Q03855;Q12490;Q04214;Q12112;O13527	Transposon Ty1-ER1 Gag-Pol polyprotein;Capsid protein;Ty1 protease;Integrase;Reverse transcriptase/ribonuclease H;Transposon Ty1-ML2 Gag-Pol polyprotein;Capsid protein;Ty1 protease;Integrase;Reverse transcriptase/ribonuclease H;Transposon Ty1-PR1 Gag-Pol polyprotein;Capsid protein;Ty1 protease;Integrase;Reverse transcriptase/ribonuclease H;Transposon Ty1-OL Gag-Pol polyprotein;Capsid protein;Ty1 …	TY1B-ER1;TY1B-ML2;TY1B-PR1;TY1B-OL;TY1B-PL;TY1B-LR4;TY1B-DR3;TY1B-GR2;TY1B-JR1;TY1B-OR;TY1B-ML1;TY1B-MR2;TY1B-JR2;TY1B-LR2;TY1B-PR2;TY1B-DR4;TY1B-NL2;TY1B-DR6;TY1B-DR5;TY1B-GR3;TY1B-LR1;TY1B-ER2;TY1B-BR;TY1B-H;TY1B-GR1;TY1B-DR1;TY1B-BL;TY1B-MR1;TY1B-NL1;TY1B-A	27	27	3	20	1693700	4034500	1916400	120	2.11721	3.04824	2.80841	0.525815	0.40759	P14126	P14126	60S ribosomal protein L3	RPL3	23	23	23	49.1	6983800	158440000	594	9.60487	255.544	4.73366
P0CE41	P0CE41	Heme-responsive zinc finger transcription factor HAP1	HAP1	2	2	2	1.7	0	47259	10542	3	0.031555	0.0357062	0.0154489	0.178306	-1.03037	P17555	P17555	Adenylyl cyclase-associated protein	SRV2	10	10	10	22.6	2534100	497840	58	3.48517	0.802955	-2.11784
P0CS90;P39987	P0CS90	Heat shock protein SSC1, mitochondrial	SSC1	7	7	7	11.2	565730	146040	226060	11	0.707189	0.11034	0.331282	-2.68015	-1.09404	Q12118	Q12118	Small glutamine-rich tetratricopeptide repeat-containing protein 2	SGT2	14	14	14	34.1	3625300	284730	93	4.9859	0.459235	-3.44055
P0CT04	P0CT04	Protease B inhibitor 2	PBI2	3	3	3	52	167270	3427900	2680800	8	0.209096	2.58993	3.9286	3.63068	4.23178	P05453	P05453	Eukaryotic peptide chain release factor GTP-binding subunit	SUP35	5	5	5	8.6	10422000	8935200	53	14.3335	14.4114	0.00782132
P0CX24;P0CX23	P0CX24;P0CX23	60S ribosomal protein L20-B;60S ribosomal protein L20-A	RPL20B;RPL20A	9	9	9	43.6	5699000	24664000	4320500	80	7.12402	18.6347	6.33152	1.38723	-0.170141	P38013	P38013	Peroxiredoxin type-2	AHP1	6	6	6	48.3	19513000	9444100	83	26.8364	15.2322	-0.817068
P0CX26;P0CX25	P0CX26;P0CX25	60S ribosomal protein L43-B;60S ribosomal protein L43-A	RPL43B;RPL43A	3	3	3	29.3	9103000	17193000	12441000	55	11.3792	12.9901	18.2318	0.191012	0.680059	P05150	P05150	Ornithine carbamoyltransferase	ARG3	10	10	10	43.5	5344000	2992100	128	7.34965	4.82589	-0.60688
P0CX30;P0CX29	P0CX30;P0CX29	40S ribosomal protein S23-B;40S ribosomal protein S23-A	RPS23B;RPS23A	3	3	3	17.2	6320800	15856000	6367500	26	7.90129	11.9799	9.33131	0.600455	0.239991	P0CX44;P0CX43	P0CX44;P0CX43	60S ribosomal protein L1-B;60S ribosomal protein L1-A	RPL1B;RPL1A	13	13	13	43.8	16070000	7257100	277	22.1012	11.7048	-0.917022
P0CX32;P0CX31	P0CX32;P0CX31	40S ribosomal protein S24-B;40S ribosomal protein S24-A	RPS24B;RPS24A	5	5	5	33.3	3461700	9913900	5120600	79	4.32729	7.49039	7.50403	0.791577	0.794202	P0CX56;P0CX55	P0CX56;P0CX55	40S ribosomal protein S18-B;40S ribosomal protein S18-A	RPS18B;RPS18A	10	10	10	64.4	12732000	13938000	219	17.5104	22.4803	0.360447
P0CX36;P0CX35	P0CX36;P0CX35	40S ribosomal protein S4-B;40S ribosomal protein S4-A	RPS4B;RPS4A	14	14	14	41.8	16839000	29200000	17024000	294	21.0495	22.0619	24.948	0.0677672	0.245134	P37303	P37303	Low specificity L-threonine aldolase	GLY1	11	11	11	35.4	4554700	3924400	237	6.26412	6.32958	0.0149977
P0CX38;P0CX37	P0CX38;P0CX37	40S ribosomal protein S6-B;40S ribosomal protein S6-A	RPS6B;RPS6A	8	8	8	37.3	15839000	52055000	23513000	200	19.7995	39.3298	34.4573	0.990159	0.799346	P32481	P32481	Eukaryotic translation initiation factor 2 subunit gamma	GCD11	16	16	16	34.9	4489500	3103000	188	6.17444	5.00476	-0.303009
P0CX40;P0CX39	P0CX40;P0CX39	40S ribosomal protein S8-B;40S ribosomal protein S8-A	RPS8B;RPS8A	6	6	6	39	15986000	24375000	15042000	133	19.9833	18.4164	22.0434	-0.117802	0.141558	P22204	P22204	Cell cycle protein kinase DBF2	DBF2	12	12	7	19.6	3467900	358900	85	4.76943	0.578862	-3.04253
P0CX42;P0CX41	P0CX42;P0CX41	60S ribosomal protein L23-B;60S ribosomal protein L23-A	RPL23B;RPL23A	6	6	6	50.4	17490000	25073000	13809000	117	21.8633	18.9437	20.2365	-0.20679	-0.111551	Q07478	Q07478	ATP-dependent RNA helicase SUB2	SUB2	19	19	19	40.1	11028000	4858100	348	15.1669	7.83552	-0.952826
P0CX44;P0CX43	P0CX44;P0CX43	60S ribosomal protein L1-B;60S ribosomal protein L1-A	RPL1B;RPL1A	8	8	8	31.3	27545000	31025000	20761000	120	34.4325	23.4407	30.4244	-0.554754	-0.178544	P38810	P38810	SED5-binding protein 3	SFB3	17	17	17	21.9	1814400	2671400	160	2.49536	4.30864	0.787985
P0CX46;P0CX45	P0CX46;P0CX45	60S ribosomal protein L2-B;60S ribosomal protein L2-A	RPL2B;RPL2A	8	8	8	47.2	863280	7650100	2738400	53	1.07914	5.77999	4.01301	2.42118	1.8948	P04802	P04802	Aspartate--tRNA ligase, cytoplasmic	DPS1	21	21	21	36.6	3921200	1440100	151	5.39286	2.3227	-1.21524
P0CX48;P0CX47	P0CX48;P0CX47	40S ribosomal protein S11-B;40S ribosomal protein S11-A	RPS11B;RPS11A	11	11	11	55.8	22496000	56736000	23251000	209	28.121	42.8665	34.0734	0.608201	0.276995	P15624	P15624	Phenylalanine--tRNA ligase beta subunit	FRS1	19	19	19	36.3	2520700	3524600	157	3.46674	5.68475	0.713518
P0CX50;P0CX49	P0CX50;P0CX49	60S ribosomal protein L18-B;60S ribosomal protein L18-A	RPL18B;RPL18A	7	7	7	35.5	7404100	31958000	14158000	107	9.25547	24.1457	20.748	1.38339	1.16459	P04807	P04807	Hexokinase-2	HXK2	13	13	12	38.3	5576300	2718300	175	7.66913	4.38428	-0.806722
P0CX52;P0CX51	P0CX52;P0CX51	40S ribosomal protein S16-B;40S ribosomal protein S16-A	RPS16B;RPS16A	6	6	6	44.8	3576900	5923700	3639100	18	4.4713	4.47561	5.33295	0.00139282	0.254241	P21538	P21538	DNA-binding protein REB1	REB1	29	29	27	41.1	10271000	3054900	484	14.1258	4.92718	-1.5195
P0CX54;P0CX53	P0CX54;P0CX53	60S ribosomal protein L12-B;60S ribosomal protein L12-A	RPL12B;RPL12A	7	7	7	56.4	16445000	15903000	11641000	99	20.557	12.0154	17.0594	-0.774745	-0.269064	P39101	P39101	Protein CAJ1	CAJ1	22	22	22	53.2	3927400	4187300	221	5.40139	6.7536	0.322327
P0CX56;P0CX55	P0CX56;P0CX55	40S ribosomal protein S18-B;40S ribosomal protein S18-A	RPS18B;RPS18A	10	10	10	69.9	27024000	40911000	33289000	189	33.7813	30.9101	48.7837	-0.128148	0.530174	Q04947	Q04947	Reticulon-like protein 1	RTN1	8	8	8	28.5	4478400	2179900	93	6.15917	3.51591	-0.808838
P0CX83;P0CX82	P0CX83;P0CX82	60S ribosomal protein L19-B;60S ribosomal protein L19-A	RPL19B;RPL19A	8	8	8	34.4	7558400	25886000	9484300	99	9.44836	19.558	13.8989	1.04962	0.55683	P53622	P53622	Coatomer subunit alpha	COP1	28	28	28	29.1	2088000	2519900	219	2.87164	4.06429	0.501127
P0CX85;P0CX84	P0CX85;P0CX84	60S ribosomal protein L35-B;60S ribosomal protein L35-A	RPL35B;RPL35A	7	7	7	36.7	35186000	41312000	21749000	83	43.9842	31.213	31.8723	-0.494836	-0.464683	P34760;Q04120	P34760	Peroxiredoxin TSA1	TSA1	11	11	11	50	8899100	4330600	225	12.239	6.98473	-0.80921
P10081	P10081	ATP-dependent RNA helicase eIF4A	TIF1	14	14	14	46.8	16748000	16513000	13690000	240	20.9358	12.4763	20.0621	-0.746783	-0.061497	P19882	P19882	Heat shock protein 60, mitochondrial	HSP60	20	20	20	36.2	4569100	3216000	184	6.28392	5.18701	-0.27676
P10127	P10127	Alcohol dehydrogenase 4	ADH4	4	4	4	12.3	508920	287840	1222200	13	0.636174	0.217476	1.79108	-1.54857	1.49334	P28777	P28777	Chorismate synthase	ARO2	11	11	11	35.9	3607400	293530	96	4.96128	0.473428	-3.3895
P10591	P10591	Heat shock protein SSA1	SSA1	39	12	12	62.8	12754000	17408000	18591000	170	15.9431	13.1525	27.2444	-0.277595	0.773025	P39076	P39076	T-complex protein 1 subunit beta	CCT2	21	21	21	45.7	3598100	2224800	314	4.9485	3.58833	-0.463678
P10592	P10592	Heat shock protein SSA2	SSA2	40	40	11	68.5	95357000	119380000	115000000	1548	119.201	90.1968	168.528	-0.402245	0.499593	P25443	P25443	40S ribosomal protein S2	RPS2	6	6	6	32.3	6345900	7460200	105	8.72756	12.0324	0.463272
P10614	P10614	Lanosterol 14-alpha demethylase	ERG11	6	6	6	16.2	1330400	940630	435460	20	1.66306	0.710687	0.638149	-1.22656	-1.38188	P20459	P20459	Eukaryotic translation initiation factor 2 subunit alpha	SUI2	8	8	8	28.6	5678500	2520300	101	7.80969	4.06493	-0.942032
P10659	P10659	S-adenosylmethionine synthase 1	SAM1	14	14	8	42.4	40633000	35514000	27316000	153	50.7931	26.8324	40.0305	-0.920659	-0.343535	P06367;P39516	P06367;P39516	40S ribosomal protein S14-A;40S ribosomal protein S14-B	RPS14A;RPS14B	9	9	9	67.9	16133000	19837000	228	22.1878	31.9946	0.528061
P10664	P10664	60S ribosomal protein L4-A	RPL4A	15	15	3	49.4	21982000	66293000	22480000	320	27.4786	50.0873	32.9435	0.866138	0.261689	P36008	P36008	Elongation factor 1-gamma 2	TEF4	13	13	11	30.8	7201500	5141800	205	9.90427	8.29309	-0.256141
P10862	P10862	Postreplication repair E3 ubiquitin-protein ligase RAD18	RAD18	5	5	5	13.3	211190	726520	221030	12	0.263998	0.548918	0.32391	1.05606	0.29507	P38249	P38249	Eukaryotic translation initiation factor 3 subunit A	RPG1	26	26	26	27	1077300	99063	183	1.48162	0.159776	-3.21305
P10869	P10869	Aspartokinase	HOM3	9	9	9	18.4	1698800	1675300	1442000	45	2.12358	1.26576	2.11319	-0.746492	-0.00707521	P23201	P23201	Protein SPA2	SPA2	20	20	20	16.5	490980	0	58	0.675248	0.001	0
P10961	P10961	Heat shock factor protein	HSF1	40	40	39	56.9	25045000	40616000	68713000	774	31.3075	30.6872	100.696	-0.0288707	1.68543	P38715	P38715	NADPH-dependent aldose reductase GRE3	GRE3	16	16	16	38.5	4602100	2683300	154	6.32931	4.32783	-0.548402
P10962	P10962	Protein MAK16	MAK16	6	6	6	23.9	2959600	13054000	3582100	71	3.69964	9.86287	5.24942	1.41462	0.504773	P47068	P47068	Myosin tail region-interacting protein MTI1	BBC1	21	21	21	20.1	477840	0	39	0.657177	0.001	0
P10964	P10964	DNA-directed RNA polymerase I subunit RPA190	RPA190	48	48	47	32.8	11619000	23186000	3132900	281	14.5243	17.518	4.59114	0.270373	-1.66154	P07244	P07244	Bifunctional purine biosynthetic protein ADE5,7;Phosphoribosylamine--glycine ligase;Phosphoribosylformylglycinamidine cyclo-ligase	ADE5,7	18	18	18	34.2	2636200	3102600	197	3.62559	5.00411	0.4649
P11075	P11075	Protein transport protein SEC7	SEC7	5	5	5	2.1	75684	53671	71792	12	0.0946086	0.0405508	0.105208	-1.22224	0.153205	P53858	P53858	Protein BNI4	BNI4	17	17	17	24.1	1598600	79202	82	2.19857	0.127743	-4.10525
P11076	P11076	ADP-ribosylation factor 1	ARF1	8	8	2	48.6	9832000	12750000	7739300	131	12.2905	9.63318	11.3416	-0.351455	-0.115912	P40024	P40024	ABC transporter ATP-binding protein ARB1	ARB1	20	20	20	38.7	4568600	1895500	181	6.28323	3.05721	-1.03929
P11154	P11154	Pyruvate carboxylase 1	PYC1	89	37	36	69.6	312920000	364449984	489089984	3027	391.165	275.358	716.741	-0.506468	0.873677	P38075	P38075	Pyridoxamine 5-phosphate oxidase	PDX3	8	8	8	39.9	4403700	4373200	132	6.05644	7.05343	0.219856
P11412	P11412	Glucose-6-phosphate 1-dehydrogenase	ZWF1	23	23	23	56.6	6032200	2360000	4047100	101	7.54053	1.78308	5.93086	-2.08029	-0.346425	P35732	P35732	RNA polymerase II degradation factor 1	DEF1	11	11	11	12.9	2751700	308840	85	3.78443	0.498121	-2.92551
P11484	P11484	Heat shock protein SSB1	SSB1	35	35	3	69.8	72369000	61360000	57597000	693	90.4646	46.3602	84.406	-0.964468	-0.100007	P80210	P80210	Adenylosuccinate synthetase	ADE12	16	16	16	40	4524000	3296200	165	6.22189	5.31637	-0.226913
P11745	P11745	Ran GTPase-activating protein 1	RNA1	6	6	6	19.2	463930	684870	634660	19	0.579934	0.517449	0.930068	-0.164472	0.681447	P0CX48;P0CX47	P0CX48;P0CX47	40S ribosomal protein S11-B;40S ribosomal protein S11-A	RPS11B;RPS11A	10	10	10	55.8	10486000	20180000	328	14.4215	32.5479	1.17434
P11792	P11792	Serine/threonine-protein kinase SCH9	SCH9	8	8	8	10.2	2111300	2629300	1059000	36	2.63923	1.98655	1.55192	-0.409849	-0.76606	P07267	P07267	Saccharopepsin	PEP4	16	16	16	39.3	4648200	946420	161	6.39271	1.52646	-2.06624
P11938	P11938	DNA-binding protein RAP1	RAP1	15	15	15	26	1382600	6551200	778180	66	1.72832	4.94972	1.14039	1.51798	-0.599838	P07260	P07260	Eukaryotic translation initiation factor 4E	CDC33	9	9	9	45.1	4665000	653280	119	6.41581	1.05366	-2.60622
P11972	P11972	Protein SST2	SST2	6	6	6	11.7	619360	659450	322460	16	0.77423	0.498243	0.472552	-0.635911	-0.712289	P39015	P39015	Suppressor protein STM1	STM1	11	11	11	49.8	7968400	3379300	160	10.959	5.4504	-1.00768
P11978	P11978	Regulatory protein SIR4	SIR4	28	28	28	23.7	294980	2058900	1914400	84	0.368739	1.55559	2.80547	2.07679	2.92757	P40054	P40054	D-3-phosphoglycerate dehydrogenase 1	SER3	17	17	8	45.6	3713200	2429200	180	5.10679	3.918	-0.3823
P11986	P11986	Inositol-3-phosphate synthase	INO1	6	6	6	13.1	1402800	293640	239000	12	1.75357	0.221858	0.350245	-2.98258	-2.32386	Q3E7Y3;P0C0W1	Q3E7Y3;P0C0W1	40S ribosomal protein S22-B;40S ribosomal protein S22-A	RPS22B;RPS22A	5	5	5	42.3	16409000	13537000	138	22.5674	21.8335	-0.0476964
P12383	P12383	Transcription factor PDR1	PDR1	6	6	6	5.3	50843	448380	219290	12	0.0635561	0.338771	0.321361	2.41421	2.33809	P13663	P13663	Aspartate-semialdehyde dehydrogenase	HOM2	11	11	11	37	5040000	3749200	208	6.93155	6.047	-0.196958
P12385	P12385	Eukaryotic peptide chain release factor subunit 1	SUP45	15	15	15	33	2878700	3635300	3729000	70	3.59851	2.74663	5.4647	-0.389738	0.602742	P40069	P40069	Importin subunit beta-4	KAP123	32	32	32	37.3	2236500	1770900	297	3.07588	2.85624	-0.106878
P12611	P12611	Growth regulation protein	WHI2	3	3	3	7.2	375940	427550	277120	8	0.469943	0.323033	0.406108	-0.540805	-0.210622	P00817	P00817	Inorganic pyrophosphatase	IPP1	10	10	10	44.3	5163500	2417900	168	7.1014	3.89978	-0.864712
P12612	P12612	T-complex protein 1 subunit alpha	TCP1	15	15	15	31.1	2865000	2791400	2668300	62	3.58139	2.10902	3.91028	-0.763942	0.126756	Q08601	Q08601	Metacaspase-1	MCA1	9	9	9	25.9	6861000	2406800	91	9.43599	3.88187	-1.28142
P12683	P12683	3-hydroxy-3-methylglutaryl-coenzyme A reductase 1	HMG1	4	4	4	3.8	87100	279040	53665	5	0.108879	0.210827	0.0786439	0.953332	-0.469321	P02829	P02829	ATP-dependent molecular chaperone HSP82	HSP82	39	5	5	48.7	1995000	285780	78	2.74374	0.460928	-2.57353
P12688	P12688	Serine/threonine-protein kinase YPK1	YPK1	8	8	6	14.6	825010	644420	299920	21	1.0313	0.486888	0.439521	-1.08281	-1.23046	P34216	P34216	EH domain-containing and endocytosis protein 1	EDE1	17	17	17	16.1	635590	0	22	0.874132	0.001	0
P12695	P12695	Dihydrolipoyllysine-residue acetyltransferase component of pyruvate dehydrogenase complex, mitochondrial	LAT1	7	7	7	17.2	1329900	766500	767510	16	1.66244	0.579124	1.12475	-1.52136	-0.56369	P33892	P33892	Translational activator GCN1	GCN1	54	54	54	24.8	682690	640430	209	0.938909	1.03293	0.137693
P12709	P12709	Glucose-6-phosphate isomerase	PGI1	11	11	11	26.9	2920000	992670	1923900	55	3.65014	0.750006	2.8194	-2.28298	-0.372565	P32769	P32769	Elongation factor 1 alpha-like protein	HBS1	13	13	13	28.2	1933600	403260	102	2.6593	0.650409	-2.03163
P12904	P12904	5-AMP-activated protein kinase subunit gamma	SNF4	4	4	4	13.7	455360	96387	274640	11	0.569222	0.0728246	0.402474	-2.96649	-0.500096	P39077	P39077	T-complex protein 1 subunit gamma	CCT3	20	20	20	43.1	2050200	1911200	192	2.81966	3.08253	0.128597
P12945	P12945	N-terminal acetyltransferase A complex subunit NAT1	NAT1	9	9	9	13.5	520550	491470	315290	31	0.650712	0.371327	0.462045	-0.809329	-0.493988	P15019;P53228	P15019	Transaldolase	TAL1	19	19	19	53.7	6526500	3575600	197	8.97595	5.767	-0.638242
P12962	P12962	Cap-associated protein CAF20	CAF20	2	2	2	15.5	2396500	1325600	1114900	16	2.99574	1.00155	1.63384	-1.58068	-0.874644	Q00055	Q00055	Glycerol-3-phosphate dehydrogenase [NAD(+)] 1	GPD1	8	8	7	26.9	3565600	3320700	195	4.90379	5.35588	0.127225
P13188	P13188	Glutamine--tRNA ligase	GLN4	21	21	21	28.8	1400400	1882800	1450200	76	1.75057	1.42254	2.12521	-0.299355	0.279782	P16474	P16474	78 kDa glucose-regulated protein homolog	KAR2	20	18	18	30.9	3277700	1020200	142	4.50785	1.64546	-1.45395
P13298;P30402	P13298	Orotate phosphoribosyltransferase 1	URA5	8	8	8	45.1	1192500	918260	648770	31	1.49068	0.693786	0.950746	-1.10341	-0.648841	P39730	P39730	Eukaryotic translation initiation factor 5B	FUN12	15	15	15	19.6	1367800	421280	99	1.88115	0.679473	-1.46912
P13382	P13382	DNA polymerase alpha catalytic subunit A	POL1	33	33	33	27.5	1394100	4182700	1007600	155	1.74269	3.16021	1.4766	0.858706	-0.23904	Q08581	Q08581	Kinetochore protein SLK19	SLK19	36	36	36	48	4256500	1170100	371	5.854	1.88723	-1.63315
P13393	P13393	TATA-box-binding protein	SPT15	6	6	6	29.2	1339700	4178900	1277700	40	1.67469	3.15734	1.87242	0.914817	0.161008	P47079	P47079	T-complex protein 1 subunit theta	CCT8	17	17	17	38.6	2331700	1195400	107	3.2068	1.92803	-0.734006
P13483	P13483	Oligo(A)/oligo(T)-binding protein	DAT1	2	2	2	8.9	1173500	3111600	842320	11	1.46693	2.35095	1.23439	0.680444	-0.249007	P47176	P47176	Branched-chain-amino-acid aminotransferase, cytosolic	BAT2	12	12	9	36.2	4129200	2714100	103	5.67892	4.37751	-0.375506
P13517	P13517	F-actin-capping protein subunit beta	CAP2	5	5	5	21.3	1133800	737680	734510	19	1.4173	0.55735	1.07639	-1.34649	-0.396941	Q03690	Q03690	Clustered mitochondria protein 1	CLU1	31	31	31	29.2	698750	2583800	131	0.960997	4.16735	2.11653
P13574	P13574	Protein STE12	STE12	5	5	5	7	2629500	2101900	1910100	6	3.287	1.58808	2.79917	-1.04949	-0.23177	P04046	P04046	Amidophosphoribosyltransferase	ADE4	17	17	17	36.3	3008300	3337500	252	4.13734	5.38298	0.379701
P13663	P13663	Aspartate-semialdehyde dehydrogenase	HOM2	14	14	14	59.7	14046000	12581000	8307800	185	17.5582	9.5055	12.1747	-0.885308	-0.528251	P14127;P02407	P14127;P02407	40S ribosomal protein S17-B;40S ribosomal protein S17-A	RPS17B;RPS17A	6	6	6	34.6	11898000	17539000	199	16.3634	28.2883	0.78973
P14020	P14020	Dolichol-phosphate mannosyltransferase	DPM1	10	10	10	52.8	3447300	4522500	3152500	72	4.30929	3.41695	4.61986	-0.334742	0.1004	P48365	P48365	GTPase-activating protein GYP7	GYP7	18	18	18	26.4	2570700	417920	132	3.5355	0.674054	-2.39098
P14065	P14065	Glycerol 2-dehydrogenase (NADP(+))	GCY1	2	1	1	7.4	1012200	527250	544610	0	1.2653	0.39836	0.798104	-1.66733	-0.664828	P0CX54;P0CX53	P0CX54;P0CX53	60S ribosomal protein L12-B;60S ribosomal protein L12-A	RPL12B;RPL12A	7	7	7	46.1	6522100	6953600	109	8.9699	11.2153	0.322305
P14120	P14120	60S ribosomal protein L30	RPL30	3	3	3	45.7	5700100	6855000	4349600	31	7.1254	5.17925	6.37416	-0.460227	-0.160735	P40825	P40825	Alanine--tRNA ligase, mitochondrial	ALA1	24	24	24	29.5	949270	353790	133	1.30554	0.57062	-1.19404
P14126	P14126	60S ribosomal protein L3	RPL3	20	20	20	43.4	11090000	63830000	20071000	253	13.863	48.2264	29.4132	1.79858	1.08522	P53090	P53090	Aromatic/aminoadipate aminotransferase 1	ARO8	14	14	14	32.8	2629400	1440200	95	3.61623	2.32287	-0.638582
P14164	P14164	ARS-binding factor 1	ABF1	17	17	17	31.6	7357000	23842000	3885900	175	9.1966	18.0137	5.69463	0.96992	-0.691499	P29509;P38816	P29509	Thioredoxin reductase 1	TRR1	8	8	8	43.9	2742200	2694800	110	3.77137	4.34638	0.204727
P14540	P14540	Fructose-bisphosphate aldolase	FBA1	17	17	17	63.2	57591000	74566000	62844000	450	71.9915	56.3379	92.0953	-0.353722	0.355301	P38968	P38968	Protein transport protein SEC31	SEC31	20	20	20	20.5	836890	0	37	1.15098	0.001	0
P14693	P14693	Sorting assembly machinery 35 kDa subunit	SAM35	1	1	1	3.6	793770	1219900	1519900	3	0.99225	0.921688	2.22735	-0.106426	1.16655	Q04217	Q04217	Probable ATP-dependent RNA helicase DHR1	ECM16	50	50	50	37.8	3814000	3327400	697	5.24542	5.36669	0.032973
P14737	P14737	DNA repair protein RAD9	RAD9	2	2	2	2.6	16324	117040	11535	3	0.0204058	0.0884288	0.0169041	2.11554	-0.271607	Q92331	Q92331	Vacuolar protein sorting-associated protein 5	VPS5	6	6	6	8.7	2893100	2543900	9	3.9789	4.103	0.0443089
P14742	P14742	Glutamine--fructose-6-phosphate aminotransferase [isomerizing]	GFA1	19	19	19	31.5	3466700	2978200	2624800	125	4.33354	2.25016	3.84654	-0.945518	-0.171986	P36041	P36041	Protein EAP1	EAP1	8	8	8	16.1	1663400	253400	51	2.28769	0.408703	-2.48476
P14743	P14743	Glycylpeptide N-tetradecanoyltransferase	NMT1	22	22	22	58.5	32070000	2091000	3349100	172	40.089	1.57984	4.90797	-4.66535	-3.03001	P53983	P53983	Protein ASI3	ASI3	2	2	2	2.7	5799600	0	11	7.97623	0.001	0
P14747	P14747	Serine/threonine-protein phosphatase 2B catalytic subunit A2	CMP2	8	8	8	14.9	836760	881130	499430	23	1.04599	0.665732	0.731894	-0.651854	-0.515161	Q07551	Q07551	NADPH-dependent alpha-keto amide reductase		18	18	18	67.6	6185200	3579000	219	8.50655	5.77249	-0.559381
P14832	P14832	Peptidyl-prolyl cis-trans isomerase	CPR1	6	6	6	38.9	8371800	6505100	5476900	78	10.4651	4.91489	8.02617	-1.09036	-0.382808	P25491	P25491	Mitochondrial protein import protein MAS5	YDJ1	14	14	14	35.9	5032200	4062400	212	6.92083	6.55215	-0.0789752
P14843	P14843	Phospho-2-dehydro-3-deoxyheptonate aldolase, phenylalanine-inhibited	ARO3	13	13	12	41.1	10037000	9499400	4605300	136	12.5467	7.17721	6.74888	-0.805816	-0.894592	Q12306	Q12306	Ubiquitin-like protein SMT3	SMT3	5	5	5	72.3	18815000	13501000	107	25.8764	21.7755	-0.248935
P14907	P14907	Nucleoporin NSP1	NSP1	30	30	30	53.7	21275000	7090600	7241200	226	26.5947	5.35726	10.6117	-2.31157	-1.32549	P07262;P39708	P07262	NADP-specific glutamate dehydrogenase 1	GDH1	18	18	18	48.2	2615800	676610	97	3.59753	1.09129	-1.72097
P14922	P14922	General transcriptional corepressor CYC8	CYC8	15	15	15	18	3120900	7858300	2017700	117	3.90127	5.93729	2.95686	0.60586	-0.39988	Q02753;Q12672	Q02753;Q12672	60S ribosomal protein L21-A;60S ribosomal protein L21-B	RPL21A;RPL21B	7	7	7	46.9	11635000	15293000	131	16.0017	24.6657	0.624283
P15019;P53228	P15019	Transaldolase	TAL1	16	16	16	49	12795000	14874000	8468300	162	15.9944	11.238	12.4099	-0.509184	-0.366066	P28274	P28274	CTP synthase 1	URA7	19	19	17	39.4	2899300	1914100	174	3.98743	3.08721	-0.369157
P15108	P15108	ATP-dependent molecular chaperone HSC82	HSC82	42	42	12	58.6	25961000	12143000	12757000	565	32.4525	9.17457	18.6949	-1.82262	-0.795687	P0CX42;P0CX41	P0CX42;P0CX41	60S ribosomal protein L23-B;60S ribosomal protein L23-A	RPL23B;RPL23A	4	4	4	28.5	6481500	7573100	82	8.91405	12.2145	0.454439
P15180	P15180	Lysine--tRNA ligase, cytoplasmic	KRS1	21	21	21	32.5	12199000	7187500	7749100	273	15.2493	5.43047	11.356	-1.4896	-0.425293	Q03774	Q03774	tRNA (guanine-N(7)-)-methyltransferase non-catalytic subunit TRM82	TRM82	22	22	22	62.4	8921600	4546500	371	12.2699	7.33295	-0.742664
P15274	P15274	AMP deaminase	AMD1	5	5	5	5.9	210740	57307	74738	6	0.263435	0.0432979	0.109525	-2.60508	-1.26618	Q03103	Q03103	Endoplasmic oxidoreductin-1	ERO1	18	18	18	36.6	1294700	198480	94	1.78061	0.320124	-2.47567
P15303	P15303	Protein transport protein SEC23	SEC23	6	6	6	10.8	436150	387030	538640	20	0.545208	0.292418	0.789355	-0.898774	0.533867	P23293;P32581	P23293	Serine/threonine-protein kinase BUR1	SGV1	23	23	23	41.4	2548700	1372100	269	3.50525	2.21303	-0.663494
P15424	P15424	ATP-dependent RNA helicase MSS116, mitochondrial	MSS116	3	3	3	4.7	2874500	5389600	5743100	4	3.59326	4.07208	8.41628	0.180472	1.22789	P38883	P38883	Pre-rRNA-processing protein RIX1	RIX1	27	27	27	40.9	6372800	5447200	437	8.76456	8.78566	0.00346901
P15436	P15436	DNA polymerase delta catalytic subunit	POL3	9	9	9	10.3	33851	456880	28711	15	0.0423154	0.345193	0.0420748	3.02815	-0.00822525	P30624	P30624	Long-chain-fatty-acid--CoA ligase 1	FAA1	13	13	13	26.7	1445400	1361100	119	1.98787	2.19529	0.143186
P15454	P15454	Guanylate kinase	GUK1	6	6	6	40.1	2029400	2242700	1485700	39	2.53685	1.69446	2.17723	-0.582212	-0.22054	P07342	P07342	Acetolactate synthase catalytic subunit, mitochondrial	ILV2	16	16	16	28.8	2817600	2222600	189	3.87507	3.58478	-0.112336
P15496	P15496	Isopentenyl-diphosphate Delta-isomerase	IDI1	3	3	3	12.2	866180	507130	546040	14	1.08277	0.383159	0.800199	-1.49871	-0.436291	P39962	P39962	Casein kinase I homolog 3	YCK3	4	4	4	9.2	4783200	2918600	52	6.57837	4.70734	-0.482817
P15565	P15565	tRNA (guanine(26)-N(2))-dimethyltransferase, mitochondrial	TRM1	5	5	5	8.8	198330	606980	260910	15	0.247922	0.4586	0.382353	0.88735	0.625019	P32567	P32567	Phosphatidic acid phosphohydrolase 1	PAH1	15	15	15	18.1	1035400	0	44	1.42399	0.001	0
P15624	P15624	Phenylalanine--tRNA ligase beta subunit	FRS1	18	18	18	33.1	5169600	2322900	2351500	97	6.46224	1.75505	3.44603	-1.88052	-0.907101	P42846	P42846	Protein KRI1	KRI1	25	25	25	38.7	9250300	13327000	588	12.722	21.4948	0.756661
P15625	P15625	Phenylalanine--tRNA ligase alpha subunit	FRS2	18	18	18	46.9	8215500	4055500	3926300	97	10.2698	3.06411	5.75383	-1.74486	-0.835808	P0CX38;P0CX37	P0CX38;P0CX37	40S ribosomal protein S6-B;40S ribosomal protein S6-A	RPS6B;RPS6A	7	7	7	36.9	8667400	15272000	201	11.9203	24.6319	1.0471
P15646	P15646	rRNA 2-O-methyltransferase fibrillarin	NOP1	5	5	5	17.4	824150	2659800	1162300	23	1.03023	2.0096	1.7033	0.963943	0.725373	Q03195	Q03195	Translation initiation factor RLI1	RLI1	16	16	16	29.1	1777600	1196900	177	2.44475	1.93045	-0.340746
P15700	P15700	Uridylate kinase	URA6	5	5	5	27	1058100	525000	800570	19	1.32267	0.39666	1.1732	-1.73748	-0.173006	Q12017	Q12017	Phosducin-like protein 2	PLP2	8	8	8	31.5	4603100	2173700	171	6.33068	3.50591	-0.852571
P15703	P15703	Glucan 1,3-beta-glucosidase	BGL2	7	7	7	24	1825100	1112800	2414300	46	2.28146	0.840769	3.53806	-1.44018	0.633	P32478;Q03178;P46999;Q03180	P32478	Cell wall mannoprotein HSP150	HSP150	7	7	6	39	3611700	699060	62	4.9672	1.1275	-2.13931
P15705	P15705	Heat shock protein STI1	STI1	18	18	18	34	2119300	2947900	2636900	66	2.64922	2.22727	3.86427	-0.250295	0.544626	P38009	P38009	Bifunctional purine biosynthesis protein ADE17;Phosphoribosylaminoimidazolecarboxamide formyltransferase;IMP cyclohydrolase	ADE17	18	18	13	36	1541700	620010	86	2.12031	1	-1.08428
P15731;P15732	P15731;P15732	Ubiquitin-conjugating enzyme E2 4;Ubiquitin-conjugating enzyme E2-16 kDa	UBC4;UBC5	2	2	2	12.2	6962800	9210500	6072800	23	8.70383	6.95894	8.89944	-0.322783	0.032065	P07283	P07283	Phosphomannomutase	SEC53	15	15	15	57.9	3513200	5125400	127	4.83173	8.26664	0.774761
P15790	P15790	Casein kinase II subunit alpha	CKA1	3	3	3	6.7	96545	397230	195080	4	0.120686	0.300125	0.285882	1.31431	1.24416	P38631;P40989	P38631;P40989	1,3-beta-glucan synthase component FKS1;1,3-beta-glucan synthase component GSC2	FKS1;GSC2	25	25	24	15.6	1016600	604400	216	1.39814	0.974823	-0.520294
P15873	P15873	Proliferating cell nuclear antigen	POL30	11	11	11	56.6	4402900	3959300	3240400	56	5.50383	2.99142	4.74867	-0.879604	-0.212912	Q07653	Q07653	Protein HBT1	HBT1	23	23	23	27.4	254740	0	48	0.350346	0.001	0
P15891	P15891	Actin-binding protein	ABP1	16	16	16	36.1	5488500	521510	846390	50	6.86089	0.394024	1.24035	-4.12204	-2.46765	P48836	P48836	V-type proton ATPase subunit G	VMA10	8	8	8	54.4	8059900	6514700	90	11.0848	10.5074	-0.0771818
P15992	P15992	Heat shock protein 26	HSP26	10	10	10	68.7	3381200	9122500	5910600	64	4.22666	6.89245	8.66174	0.705498	1.03514	Q12109	Q12109	Tryptophan--tRNA ligase, cytoplasmic	WRS1	8	8	8	22	2309000	1487100	41	3.17558	2.39851	-0.404884
P16120	P16120	Threonine synthase	THR4	17	17	17	40.1	3777700	3497400	3660000	102	4.72231	2.64244	5.36358	-0.837621	0.183705	P53316	P53316	Uncharacterized RNA-binding protein YGR250C	YGR250C	16	16	16	22	885810	41410	120	1.21826	0.0667892	-4.18906
P16140	P16140	V-type proton ATPase subunit B	VMA2	25	25	25	60.5	6927200	9084400	7955900	215	8.65933	6.86366	11.659	-0.335276	0.429123	Q04364	Q04364	TPR repeat-containing protein YMR018W		1	1	1	2.1	2220400	0	27	3.05373	0.001	0
P16387	P16387	Pyruvate dehydrogenase E1 component subunit alpha, mitochondrial	PDA1	10	10	10	24.3	2049100	2800800	2125500	64	2.56147	2.11613	3.11483	-0.275546	0.282182	P40010	P40010	Nuclear GTP-binding protein NUG1	NUG1	27	27	27	55	9185800	36872000	935	12.6333	59.47	2.23493
P16451	P16451	Pyruvate dehydrogenase complex protein X component, mitochondrial	PDX1	3	3	3	9.8	783000	694380	592630	14	0.978787	0.524635	0.868475	-0.899683	-0.172511	P40361	P40361	Inactive deaminase YJL070C		16	16	16	20	464080	0	42	0.638253	0.001	0
P16474	P16474	78 kDa glucose-regulated protein homolog	KAR2	22	20	20	32.8	3825400	4281100	4030200	144	4.78193	3.23456	5.90609	-0.564025	0.30461	P54839	P54839	Hydroxymethylglutaryl-CoA synthase	ERG13	13	13	13	25.9	2823400	1998000	150	3.88305	3.22253	-0.268995
P16521	P16521	Elongation factor 3A	YEF3	50	50	38	52.4	94588000	97896000	89325000	1453	118.239	73.9647	130.902	-0.676802	0.146777	P30771	P30771	ATP-dependent helicase NAM7	NAM7	14	14	14	19.9	995070	0	67	1.36853	0.001	0
P16550	P16550	Protein APA1;5,5-P-1,P-4-tetraphosphate phosphorylase;ADP-sulfurylase	APA1	8	8	8	36.1	4684400	4096100	3329200	52	5.85572	3.09478	4.87881	-0.920009	-0.263319	Q12080	Q12080	Ribosome biogenesis protein NOP53	NOP53	33	33	33	48.1	15452000	38495000	869	21.2513	62.0877	1.54676
P16649	P16649	General transcriptional corepressor TUP1	TUP1	20	20	20	33.8	5689400	8787200	4740300	60	7.11201	6.63911	6.94672	-0.0992674	-0.0339272	P26786	P26786	40S ribosomal protein S7-A	RPS7A	9	9	5	58.4	13542000	11106000	130	18.6244	17.9126	-0.0562189
P16861	P16861	ATP-dependent 6-phosphofructokinase subunit alpha	PFK1	41	41	40	47.1	13870000	13519000	11287000	533	17.3381	10.2142	16.5406	-0.763374	-0.0679351	P00942	P00942	Triosephosphate isomerase	TPI1	9	9	9	41.5	21625000	5022200	152	29.741	8.10019	-1.87643
P16862	P16862	ATP-dependent 6-phosphofructokinase subunit beta	PFK2	30	29	29	36	9960800	9547400	10010000	334	12.4515	7.21348	14.6692	-0.787548	0.236479	P53303	P53303	Zinc finger protein ZPR1	ZPR1	10	10	10	18.9	2079200	1381900	105	2.85954	2.22884	-0.359493
P17076	P17076	60S ribosomal protein L8-A	RPL8A	20	3	3	57.4	1187200	1082800	757560	22	1.48406	0.818103	1.11017	-0.859192	-0.418762	P25087	P25087	Sterol 24-C-methyltransferase	ERG6	12	12	12	32.6	2467600	1359800	56	3.39371	2.19319	-0.629831
P17106	P17106	Centromere-binding protein 1	CBF1	27	27	27	57.5	157500000	257600000	98044000	559	196.882	194.628	143.679	-0.0166139	-0.45448	P22203	P22203	V-type proton ATPase subunit E	VMA4	12	12	12	60.9	3472700	1177900	135	4.77603	1.89981	-1.32996
P17255	P17255	V-type proton ATPase catalytic subunit A;Endonuclease PI-SceI	VMA1	42	42	42	41.6	9390600	6310900	7038700	397	11.7387	4.76816	10.3149	-1.29977	-0.186539	P53191	P53191	Phosphatidylinositol 3-phosphate-binding protein 2	PIB2	11	11	11	17.6	1005800	46469	42	1.38329	0.0749488	-4.20605
P17423	P17423	Homoserine kinase	THR1	7	7	7	24.1	1475600	1051100	1132000	29	1.84457	0.794152	1.6589	-1.2158	-0.153058	P18562	P18562	Uracil phosphoribosyltransferase	FUR1	9	9	9	53.7	4598300	3836900	169	6.32408	6.18845	-0.0312776
P17442	P17442	Phosphate system positive regulatory protein PHO81	PHO81	5	5	5	4.8	725440	401690	166120	10	0.906834	0.303494	0.243442	-1.57917	-1.89726	P38707	P38707	Asparagine--tRNA ligase, cytoplasmic	DED81	15	15	15	29.8	1677300	1731800	114	2.3068	2.79318	0.276013
P17505	P17505	Malate dehydrogenase, mitochondrial	MDH1	3	3	3	11.4	103410	57012	124950	4	0.129267	0.0430751	0.183109	-1.58543	0.502345	Q04500	Q04500	U3 small nucleolar RNA-associated protein 14	UTP14	33	33	33	32.8	4900200	3346400	475	6.73928	5.39733	-0.320348
P17555	P17555	Adenylyl cyclase-associated protein	SRV2	12	12	12	27.9	4486600	1191700	809590	25	5.60846	0.900382	1.18642	-2.639	-2.24099	P39705	P39705	Nucleoporin NUP60	NUP60	26	26	26	55.5	6010700	1914500	225	8.26657	3.08785	-1.42068
P17558	P17558	37S ribosomal protein PET123, mitochondrial	PET123	3	3	3	9.4	342530	930800	630350	10	0.428178	0.70326	0.923752	0.715846	1.10929	P31412	P31412	V-type proton ATPase subunit C	VMA5	13	13	13	45.2	2191600	1847700	140	3.01412	2.98011	-0.0163716
P17629	P17629	THO complex subunit HPR1	HPR1	8	8	8	11.7	1127200	787650	1240700	28	1.40905	0.595104	1.8182	-1.24351	0.36778	P39966	P39966	Protein phosphatase 2C homolog 2	PTC2	14	14	11	35.3	2542200	804750	146	3.49631	1.29796	-1.42958
P17649	P17649	4-aminobutyrate aminotransferase	UGA1	8	8	8	20.4	658360	1344700	713820	30	0.822982	1.01598	1.04607	0.30394	0.346053	P08524	P08524	Farnesyl pyrophosphate synthase	ERG20	10	10	10	28.4	3810400	4028000	193	5.24047	6.49667	0.310003
P17709	P17709	Glucokinase-1	GLK1	11	11	11	29.2	2516500	4364600	5760300	110	3.14574	3.29765	8.44148	0.0680355	1.4241	P47135	P47135	Protein JSN1	JSN1	11	11	11	11	869980	0	36	1.19649	0.001	0
P17883	P17883	Superkiller protein 3	SKI3	9	9	9	7.1	175820	419570	174530	19	0.219783	0.317004	0.255767	0.528416	0.218745	P36152	P36152	Fe-S cluster assembly protein DRE2	DRE2	9	9	9	27.3	2041200	823020	96	2.80728	1.32743	-1.08054
P17967	P17967	Protein disulfide-isomerase	PDI1	25	25	25	55.2	19822000	11250000	19496000	262	24.7784	8.49987	28.5706	-1.54357	0.205446	P32874	P32874	Acetyl-CoA carboxylase, mitochondrial;Biotin carboxylase	HFA1	54	49	49	27.4	870970	921340	305	1.19785	1.48601	0.310993
P18239;P18238	P18239	ADP,ATP carrier protein 2	PET9	11	11	10	36.8	3143500	5775400	2762400	75	3.92952	4.36357	4.04818	0.151154	0.0429203	P47083	P47083	U3 small nucleolar RNA-associated protein MPP10	MPP10	39	39	39	51.6	6618400	8193500	740	9.10233	13.2151	0.53788
P18480	P18480	SWI/SNF chromatin-remodeling complex subunit SNF5	SNF5	5	5	5	5	145960	191630	286330	9	0.182457	0.144785	0.419605	-0.333646	1.20148	Q06412	Q06412	Rho1 guanine nucleotide exchange factor TUS1	TUS1	14	14	14	13	289310	17359	40	0.39789	0.0279979	-3.82898
P18544	P18544	Acetylornithine aminotransferase, mitochondrial	ARG8	3	3	3	7.1	492540	516690	479780	11	0.615698	0.390382	0.703098	-0.657338	0.191502	P32835;P32836	P32835;P32836	GTP-binding nuclear protein GSP1/CNR1;GTP-binding nuclear protein GSP2/CNR2	GSP1;GSP2	6	6	6	30.6	8547000	7487600	153	11.7548	12.0766	0.038967
P18562	P18562	Uracil phosphoribosyltransferase	FUR1	9	9	9	46.8	15458000	10978000	11387000	111	19.3232	8.29436	16.6872	-1.22013	-0.211597	P38682	P38682	ADP-ribosylation factor GTPase-activating protein GLO3	GLO3	10	10	10	19.1	1445500	436300	60	1.98801	0.703698	-1.49829
P18634	P18634	Arrestin-related trafficking adapter 10	ART10	2	2	2	4.1	1306100	2757900	3451900	6	1.63269	2.08371	5.05862	0.35191	1.6315	P38764	P38764	26S proteasome regulatory subunit RPN1	RPN1	22	22	22	25.2	982300	226890	200	1.35096	0.365946	-1.88429
P18759	P18759	Vesicular-fusion protein SEC18	SEC18	13	13	13	18.7	869830	592520	417450	31	1.08733	0.447675	0.611756	-1.28026	-0.829759	P53297	P53297	PAB1-binding protein 1	PBP1	11	11	11	17.7	895240	0	35	1.23123	0.001	0
P18888	P18888	Transcription regulatory protein SNF6	SNF6	3	3	3	9.3	328200	620250	657750	6	0.410265	0.468626	0.963906	0.19188	1.23233	P43573	P43573	Bud site selection protein 27	BUD27	10	10	10	16.1	137620	0	24	0.18927	0.001	0
P19073	P19073	Cell division control protein 42	CDC42	1	1	1	5.8	665580	873020	531140	9	0.832006	0.659605	0.778364	-0.334992	-0.0961489	P47120	P47120	Deoxyhypusine hydroxylase	LIA1	14	14	14	61.5	3343300	1330800	148	4.59807	2.14642	-1.0991
P19097	P19097	Fatty acid synthase subunit alpha;Acyl carrier;3-oxoacyl-[acyl-carrier-protein] reductase;3-oxoacyl-[acyl-carrier-protein] synthase	FAS2	68	68	68	44.6	5363900	6672200	5663500	571	6.70513	5.04114	8.29963	-0.411515	0.307782	P0CX50;P0CX49	P0CX50;P0CX49	60S ribosomal protein L18-B;60S ribosomal protein L18-A	RPL18B;RPL18A	6	6	6	31.7	4041000	4840700	148	5.55762	7.80745	0.490385
P19146	P19146	ADP-ribosylation factor 2	ARF2	8	2	2	48.6	554040	719720	322570	15	0.692576	0.54378	0.472713	-0.348949	-0.551007	Q04368	Q04368	Cop9 signalosome-interactor 1	CSI1	9	9	9	35.9	3227200	1548600	77	4.43839	2.4977	-0.829436
P19263	P19263	Mediator of RNA polymerase II transcription subunit 14	RGR1	2	2	2	3.1	206070	782550	56696	6	0.257597	0.591251	0.0830857	1.19865	-1.63245	P53742	P53742	Nucleolar GTP-binding protein 2	NOG2	34	34	34	63.6	5850100	11814000	1059	8.04569	19.0545	1.24385
P19358	P19358	S-adenosylmethionine synthase 2	SAM2	12	6	6	37.2	4200600	3816700	2720300	77	5.25095	2.88368	3.98649	-0.864666	-0.39746	Q07807	Q07807	mRNA-binding protein PUF3	PUF3	4	4	4	4.8	1564300	1784700	26	2.15139	2.8785	0.420047
P19414	P19414	Aconitate hydratase, mitochondrial	ACO1	10	10	10	15.7	688960	1091500	1160900	30	0.861232	0.824676	1.70125	-0.0625748	0.982122	P36094	P36094	Spindle pole body component SPC42	SPC42	1	1	1	2.2	4332000	0	8	5.95783	0.001	0
P19454	P19454	Casein kinase II subunit alpha	CKA2	4	4	4	12.4	590060	753610	367260	15	0.737603	0.569385	0.538205	-0.373439	-0.454689	Q12265	Q12265	Ribose-phosphate pyrophosphokinase 5	PRS5	11	11	11	27.8	1574500	1030500	88	2.16542	1.66207	-0.381667
P19524	P19524	Myosin-2	MYO2	5	5	5	3.7	209220	37188	25138	4	0.261535	0.0280972	0.0368387	-3.21851	-2.82771	P39960	P39960	GTPase-activating protein BEM2/IPL2	BEM2	9	9	9	4.9	833220	292710	16	1.14593	0.472105	-1.27934
P19659	P19659	Mediator of RNA polymerase II transcription subunit 15	GAL11	1	1	1	1.2	0	141940	0	4	0.0187038	0.107242	0	2.51946	0	P40495	P40495	Homoisocitrate dehydrogenase, mitochondrial	LYS12	13	13	13	34	2460700	1728600	138	3.38422	2.78802	-0.279582
P19736	P19736	Pre-mRNA-splicing factor PRP9	PRP9	2	2	2	4	38973	113060	39503	2	0.0487181	0.0854218	0.05789	0.810147	0.248858	P17709	P17709	Glucokinase-1	GLK1	10	10	10	23.6	2846700	1902700	145	3.91509	3.06882	-0.35136
P19812	P19812	E3 ubiquitin-protein ligase UBR1	UBR1	10	10	10	6.4	90627	236310	98940	16	0.113288	0.178543	0.144993	0.656272	0.355983	P25582	P25582	27S pre-rRNA (guanosine(2922)-2-O)-methyltransferase	SPB1	30	30	30	39.8	8712900	16230000	744	11.9829	26.177	1.12732
P19880	P19880	AP-1-like transcription factor YAP1	YAP1	7	7	7	11.4	2059200	2905500	4076900	24	2.5741	2.19523	5.97453	-0.229692	1.21476	Q08229	Q08229	Protein NBA1	NBA1	9	9	9	23	984960	0	23	1.35462	0.001	0
P19881	P19881	4-nitrophenylphosphatase	PHO13	6	6	6	19.6	1052300	1183800	500790	18	1.31543	0.894413	0.733887	-0.556517	-0.841899	P48415	P48415	COPII coat assembly protein SEC16	SEC16	19	19	19	9.5	259070	0	27	0.356301	0.001	0
P19882	P19882	Heat shock protein 60, mitochondrial	HSP60	23	23	23	43	7189300	7876300	6749600	136	8.98697	5.95089	9.89126	-0.594729	0.138321	P40316	P40316	Securin	PDS1	10	10	10	33.2	4421700	4067200	228	6.0812	6.55989	0.109317
P20049	P20049	Prephenate dehydrogenase [NADP(+)]	TYR1	4	4	4	10.4	110210	316040	332210	5	0.137768	0.238782	0.48684	0.793457	1.82121	P32558	P32558	FACT complex subunit SPT16	SPT16	24	24	24	25.2	1882100	838290	178	2.58847	1.35206	-0.93694
P20051	P20051	Dihydroorotase	URA4	3	3	3	10.7	765090	973140	415910	17	0.956398	0.73525	0.609499	-0.379377	-0.649987	P0CX40;P0CX39	P0CX40;P0CX39	40S ribosomal protein S8-B;40S ribosomal protein S8-A	RPS8B;RPS8A	6	6	6	39	9831000	13939000	165	13.5206	22.4819	0.733599
P20053	P20053	U4/U6 small nuclear ribonucleoprotein PRP4	PRP4	8	8	8	17.8	339490	2239600	453740	19	0.424378	1.69212	0.664937	1.99541	0.647868	P25644	P25644	DNA topoisomerase 2-associated protein PAT1	PAT1	11	11	11	13.1	539090	62302	47	0.741415	0.100485	-2.88329
P20081	P20081	FK506-binding protein 1	FPR1	2	2	2	18.4	815090	688930	621540	2	1.0189	0.520517	0.910841	-0.968998	-0.161743	P53759	P53759	tRNA-dihydrouridine(16/17) synthase [NAD(P)(+)]	DUS1	13	13	13	36.6	4496800	3995500	323	6.18449	6.44425	0.0593591
P20095	P20095	Pre-mRNA-splicing factor ATP-dependent RNA helicase-like protein PRP2	PRP2	2	2	2	2.4	35814	348210	7741300	6	0.0447692	0.263088	11.3446	2.55497	7.98528	P22515	P22515	Ubiquitin-activating enzyme E1 1	UBA1	20	20	20	23.7	1339500	76470	127	1.84223	0.123337	-3.90078
P20424	P20424	Signal recognition particle subunit SRP54	SRP54	5	5	5	15.3	450360	313070	341370	9	0.562972	0.236538	0.500264	-1.25099	-0.170373	P22217	P22217	Thioredoxin-1	TRX1	7	5	5	66	13479000	5510300	97	18.5378	8.88744	-1.06063
P20434	P20434	DNA-directed RNA polymerases I, II, and III subunit RPABC1	RPB5	2	2	2	9.3	439490	582860	348160	6	0.549383	0.440376	0.510214	-0.319076	-0.106709	Q12494	Q12494	Inositol hexakisphosphate kinase 1	KCS1	14	14	14	15.2	305320	66133	49	0.419909	0.106664	-1.977
P20436	P20436	DNA-directed RNA polymerases I, II, and III subunit RPABC3	RPB8	3	3	3	25.3	640790	676400	614260	13	0.801018	0.51105	0.900173	-0.64837	0.168368	P41338	P41338	Acetyl-CoA acetyltransferase	ERG10	10	10	10	34.7	2706900	1792600	69	3.72282	2.89124	-0.364706
P20447	P20447	ATP-dependent RNA helicase DBP3	DBP3	12	12	12	27.9	241930	5357300	414480	38	0.302424	4.04767	0.607403	3.74245	1.00608	P37302	P37302	Aminopeptidase Y	APE3	11	11	11	24.4	1422400	59282	62	1.95624	0.0956146	-4.35471
P20448	P20448	ATP-dependent RNA helicase HCA4	HCA4	30	30	30	44.5	2179400	25696000	2635500	202	2.72435	19.4145	3.86222	2.83315	0.503515	Q07532	Q07532	RNA polymerase II nuclear localization protein IWR1	IWR1	9	9	9	24.4	3191700	943240	126	4.38957	1.52133	-1.52875
P20449	P20449	ATP-dependent RNA helicase DBP5	DBP5	12	12	12	29.3	2031200	1261400	1343600	42	2.5391	0.953043	1.96899	-1.4137	-0.366859	P38426	P38426	Trehalose synthase complex regulatory subunit TPS3	TPS3	11	10	10	13.4	503020	44305	29	0.691807	0.0714585	-3.27519
P20459	P20459	Eukaryotic translation initiation factor 2 subunit alpha	SUI2	10	10	10	30.9	4618000	5503300	3990800	73	5.77272	4.15798	5.84835	-0.473366	0.0187807	P38167	P38167	Protein ECM21	ECM21	12	12	12	13.2	468750	39139	44	0.644675	0.0631264	-3.35226
P20484	P20484	Protein MAK11	MAK11	4	4	4	10.6	3601000	14206000	14116000	13	4.50142	10.7333	20.6864	1.25364	2.20023	P12709	P12709	Glucose-6-phosphate isomerase	PGI1	12	12	12	28.2	4619600	2849100	62	6.35337	4.59525	-0.467379
P20485	P20485	Choline kinase	CKI1	4	4	4	6.9	302010	118620	187120	10	0.377527	0.0896226	0.274217	-2.07464	-0.461263	P05317	P05317	60S acidic ribosomal protein P0	RPP0	9	9	9	34	10272000	7267400	144	14.1272	11.7214	-0.269323
P20606	P20606	Small COPII coat GTPase SAR1	SAR1	8	8	8	55.3	3098000	2806300	2608400	88	3.87265	2.12028	3.8225	-0.869064	-0.0188025	P22138	P22138	DNA-directed RNA polymerase I subunit RPA135	RPA135	23	23	23	23.4	812040	382940	121	1.1168	0.617635	-0.85455
P20676	P20676	Nucleoporin NUP1	NUP1	42	42	42	46.6	31745000	21831000	7867600	379	39.6828	16.4943	11.5296	-1.26655	-1.78316	P36421	P36421	Tyrosine--tRNA ligase, cytoplasmic	TYS1	13	13	13	34.3	1479000	1789000	108	2.03408	2.88544	0.504413
P21182	P21182	S-adenosylmethionine decarboxylase proenzyme;S-adenosylmethionine decarboxylase alpha chain;S-adenosylmethionine decarboxylase beta chain	SPE2	4	4	4	13.6	374980	456840	214880	8	0.468743	0.345163	0.314898	-0.441521	-0.573913	P38711;P35997	P38711;P35997	40S ribosomal protein S27-B;40S ribosomal protein S27-A	RPS27B;RPS27A	4	4	4	46.3	14981000	13378000	93	20.6035	21.5771	0.0666114
P21243	P21243	Proteasome subunit alpha type-1	SCL1	2	2	2	9.1	385870	242450	205580	2	0.482355	0.183182	0.301269	-1.39682	-0.679044	P38809	P38809	Uncharacterized protein YHR097C	YHR097C	11	11	11	36.1	2533500	1403000	136	3.48434	2.26287	-0.622736
P21304	P21304	Periodic tryptophan protein 1	PWP1	13	13	13	24.8	800940	6218200	900630	32	1.00121	4.69812	1.31984	2.23034	0.398611	P07702	P07702	L-aminoadipate-semialdehyde dehydrogenase	LYS2	25	25	25	18.5	137880	59747	61	0.189627	0.0963646	-0.976593
P21374	P21374	Pre-mRNA-splicing factor ISY1	ISY1	7	7	7	25.5	292000	2471300	802230	9	0.365014	1.86718	1.17564	2.35483	1.68742	P16120	P16120	Threonine synthase	THR4	16	16	16	33.7	2545400	1489500	92	3.50071	2.40238	-0.543182
P21524;P21672	P21524	Ribonucleoside-diphosphate reductase large chain 1	RNR1	20	20	20	24.5	3068100	992490	1312100	91	3.83527	0.74987	1.92283	-2.35462	-0.996098	P21375	P21375	Fumarate reductase 2	OSM1	2	2	2	3.6	2178400	1190500	16	2.99597	1.92013	-0.64182
P21538;Q12457	P21538	DNA-binding protein REB1	REB1	33	33	33	51.5	20582000	57537000	12395000	478	25.7285	43.4717	18.1644	0.756711	-0.502255	P11076	P11076	ADP-ribosylation factor 1	ARF1	9	9	2	60.2	4148000	5333000	205	5.70477	8.60147	0.592414
P21576	P21576	Vacuolar protein sorting-associated protein 1	VPS1	2	2	2	2.8	40596	68788	66199	5	0.0507469	0.0519723	0.0970119	0.0344243	0.934842	P39729	P39729	Ribosome-interacting GTPase 1	RBG1	9	9	9	26.6	3083900	1980000	34	4.24131	3.1935	-0.409373
P21657	P21657	Transcriptional activator protein DAL81	DAL81	6	6	6	6.7	357650	919450	354460	25	0.447079	0.694685	0.519447	0.635827	0.216445	Q06685	Q06685	Inositol hexakisphosphate and diphosphoinositol-pentakisphosphate kinase	VIP1	21	21	21	21.3	360530	29647	50	0.49584	0.047817	-3.37428
P21801	P21801	Succinate dehydrogenase [ubiquinone] iron-sulfur subunit, mitochondrial	SDH2	1	1	1	4.5	0	0	0	1	0.034449	0	0	0	0	P14742	P14742	Glutamine--fructose-6-phosphate aminotransferase [isomerizing]	GFA1	15	15	15	21.2	870290	448160	95	1.19692	0.722827	-0.7276
P21827	P21827	Guanine nucleotide exchange factor SRM1	SRM1	3	3	3	6.2	62949	219310	126660	3	0.0786892	0.165698	0.185615	1.07432	1.23808	Q12414;Q03612;Q03434;P0C2I9;P0C2I7;Q99231;Q12273;P47100;P0C2I5;Q07793;Q12269;P47098;P0C2I3;Q04711;Q04670;P0C2I2;P0C2J0;Q92393;Q12141;Q03855;Q12088;Q03619;O13535;Q99337;P0C2I6;Q12316;Q12193;P0C2J1;O13527;Q6Q5H1;Q12485;Q12470;Q12441;Q12217;Q12085;Q04706;Q03856;P47099;P0CX76;P0CX75;P0CX74;P0CX73;P0CX72;P0CX71;P0CX70;P0CX69;P0CX68;P0CX67;P0CX66;P0CX65;P0CX60;P0CX59;P0CX58;P0CX57;P0C2I8;O74302;P0C2I4;…	Q12414;Q03612;Q03434;P0C2I9;P0C2I7;Q99231;Q12273;P47100;P0C2I5;Q07793;Q12269;P47098;P0C2I3;Q04711;Q04670;P0C2I2;P0C2J0;Q92393;Q12141;Q03855;Q12088;Q03619;O13535;Q99337;P0C2I6;Q12316;Q12193;P0C2J1;O13527	Transposon Ty1-PL Gag-Pol polyprotein;Capsid protein;Ty1 protease;Integrase;Reverse transcriptase/ribonuclease H;Transposon Ty1-ER1 Gag-Pol polyprotein;Capsid protein;Ty1 protease;Integrase;Reverse transcriptase/ribonuclease H;Transposon Ty1-ML2 Gag-Pol polyprotein;Capsid protein;Ty1 protease;Integrase;Reverse transcriptase/ribonuclease H;Transposon Ty1-PR1 Gag-Pol polyprotein;Capsid protein;Ty1 …	TY1B-PL;TY1B-ER1;TY1B-ML2;TY1B-PR1;TY1B-LR4;TY1B-DR3;TY1B-OL;TY1B-JR2;TY1B-LR2;TY1B-DR4;TY1B-GR2;TY1B-JR1;TY1B-DR6;TY1B-ML1;TY1B-MR2;TY1B-DR5;TY1B-PR2;TY1B-OR;TY1B-GR1;TY1B-DR1;TY1B-LR1;TY1B-ER2;TY1B-H;TY1B-NL2;TY1B-LR3;TY1B-GR3;TY1B-BR;TY1B-PR3;TY1B-A	25	25	3	19	688280	693440	240	0.946596	1.11843	0.240658
P21951	P21951	DNA polymerase epsilon catalytic subunit A	POL2	16	16	16	9	290740	603570	525030	33	0.363439	0.456024	0.76941	0.327396	1.08204	Q06511	Q06511	Ribosomal RNA-processing protein 15	RRP15	9	9	9	30.8	14000000	88507000	298	19.2543	142.751	2.89025
P21954;P41939	P21954	Isocitrate dehydrogenase [NADP], mitochondrial	IDP1	12	12	9	33.2	2818900	3767400	3133800	60	3.52376	2.84644	4.59246	-0.307958	0.382151	P40029	P40029	Peptide methionine sulfoxide reductase	MXR1	6	6	6	32.6	2810900	1145100	101	3.86585	1.84691	-1.06568
P21957	P21957	Transcriptional repressor OPI1	OPI1	7	7	7	21.8	933600	2463800	791010	30	1.16704	1.86151	1.15919	0.673613	-0.00973871	P42941	P42941	Phosphoserine phosphatase	SER2	5	5	5	16.8	3680000	1730200	72	5.06113	2.7906	-0.858884
P21965	P21965	Protein kinase MCK1	MCK1	6	6	6	16.8	350640	678220	343590	16	0.438317	0.512425	0.503517	0.225366	0.200067	P31116	P31116	Homoserine dehydrogenase	HOM6	8	8	8	32	1316100	0	27	1.81004	0.001	0
P22035	P22035	Myb-like DNA-binding protein BAS1	BAS1	2	2	2	3	0	188260	39531	1	0.0618901	0.142239	0.0579311	1.20053	-0.0953711	Q06151	Q06151	m7GpppX diphosphatase	DCS1	13	13	13	39.1	2289500	726160	176	3.14877	1.17121	-1.42679
P22082	P22082	Transcription regulatory protein SNF2	SNF2	6	6	6	3.8	0	186490	0	6	0.042407	0.140901	0	1.73231	0	Q08773	Q08773	ISWI chromatin-remodeling complex ATPase ISW2	ISW2	31	31	28	28.1	2851800	364820	252	3.9221	0.58841	-2.73673
P22134	P22134	DNA-3-methyladenine glycosylase	MAG1	5	5	5	21.6	138940	912810	0	7	0.173682	0.689668	0	1.98946	0	P0C2H7;P0C2H6	P0C2H7;P0C2H6	60S ribosomal protein L27-B;60S ribosomal protein L27-A	RPL27B;RPL27A	7	7	7	50	22021000	41650000	302	30.2856	67.1763	1.14932
P22137	P22137	Clathrin heavy chain	CHC1	20	20	20	14.4	337300	588410	590120	49	0.421641	0.44457	0.864797	0.0763946	1.03635	P47143	P47143	Adenosine kinase	ADO1	8	8	8	35	5830600	2435000	103	8.01886	3.92736	-1.02984
P22138	P22138	DNA-directed RNA polymerase I subunit RPA135	RPA135	21	21	21	22.1	2294700	4305700	2083500	105	2.86848	3.25314	3.05328	0.181548	0.0900744	P52489	P52489	Pyruvate kinase 2	PYK2	5	2	2	7.5	1678500	0	6	2.30845	0.001	0
P22139	P22139	DNA-directed RNA polymerases I, II, and III subunit RPABC5	RPB10	1	1	1	15.7	3344000	4661400	2528400	12	4.18016	3.52189	3.70527	-0.247207	-0.17398	P15705	P15705	Heat shock protein STI1	STI1	12	12	12	22.4	1641600	588490	97	2.25771	0.949162	-1.25013
P22141	P22141	Proteasome subunit beta type-4	PRE1	1	1	1	5.6	210330	152310	121900	2	0.262922	0.115077	0.178639	-1.19204	-0.557586	P36076	P36076	Coenzyme A biosynthesis protein 3	CAB3	6	6	6	9.8	67363	0	8	0.0926449	0.001	0
P22146	P22146	1,3-beta-glucanosyltransferase GAS1	GAS1	2	2	2	4.8	504650	0	358250	2	0.630836	0	0.525001	0	-0.264946	P38934	P38934	Nuclear segregation protein BFR1	BFR1	16	16	16	33.6	1672100	620720	61	2.29965	1.00115	-1.19976
P22147	P22147	5-3 exoribonuclease 1	XRN1	6	6	6	4.2	206660	114030	101420	15	0.258335	0.0861547	0.148627	-1.58424	-0.797548	P08679;P43635	P08679	Citrate synthase, peroxisomal	CIT2	10	10	10	25.4	1019200	0	39	1.40171	0.001	0
P22202	P22202	Heat shock protein SSA4	SSA4	35	24	17	50.5	8932900	12414000	12271000	258	11.1665	9.37932	17.9826	-0.251627	0.687423	P15992	P15992	Heat shock protein 26	HSP26	9	9	9	48.1	1999000	1053900	106	2.74924	1.69981	-0.693658
P22203	P22203	V-type proton ATPase subunit E	VMA4	10	10	10	49.8	5847200	7119800	2528400	69	7.30928	5.37932	3.70527	-0.442305	-0.980151	P38801	P38801	Exosome complex protein LRP1	LRP1	12	12	12	56	15403000	20896000	356	21.1839	33.7027	0.669899
P22204	P22204	Cell cycle protein kinase DBF2	DBF2	10	10	8	19.1	4032300	1555600	860530	32	5.04057	1.17532	1.26107	-2.10053	-1.99894	Q12363	Q12363	Transcriptional modulator WTM1	WTM1	12	12	12	33.6	3816300	964790	99	5.24859	1.55609	-1.75401
P22211	P22211	Nitrogen permease reactivator protein	NPR1	3	3	3	6.3	84896	434590	386430	9	0.106124	0.328352	0.566297	1.62949	2.41581	P35691	P35691	Translationally-controlled tumor protein homolog	TMA19	7	7	7	34.7	11388000	10715000	105	15.662	17.282	0.141999
P22216	P22216	Serine/threonine-protein kinase RAD53	RAD53	6	6	6	8.3	306800	890340	189370	10	0.383514	0.672691	0.277514	0.810663	-0.46672	Q03862	Q03862	Probable metalloprotease ARX1	ARX1	17	17	17	33.6	1238300	1693900	160	1.70304	2.73205	0.68187
P22217	P22217	Thioredoxin-1	TRX1	5	4	4	58.3	5906000	15728000	3127600	51	7.38278	11.8832	4.58337	0.686687	-0.687755	P32598	P32598	Serine/threonine-protein phosphatase PP1-2	GLC7	6	6	6	26.6	2156800	1096400	109	2.96626	1.76836	-0.746236
P22276	P22276	DNA-directed RNA polymerase III subunit RPC2	RET1	3	3	3	2.8	135510	173010	110630	9	0.169394	0.130717	0.162124	-0.37394	-0.0632872	P42943	P42943	T-complex protein 1 subunit eta	CCT7	12	12	12	27.5	1745500	1314000	112	2.4006	2.11932	-0.179793
P22336	P22336	Replication factor A protein 1	RFA1	8	8	8	15.5	494030	1152000	454280	21	0.617561	0.870386	0.665729	0.495074	0.108352	Q03640	Q03640	Tricalbin-3	TCB3	11	11	11	9.5	233680	0	25	0.321382	0.001	0
P22515	P22515	Ubiquitin-activating enzyme E1 1	UBA1	22	22	22	26.9	2071800	2917500	1574500	108	2.58985	2.2043	2.30737	-0.232547	-0.16662	Q02629	Q02629	Nucleoporin NUP100/NSP100	NUP100	12	12	11	14	3071600	299440	57	4.22439	0.48296	-3.12877
P22517	P22517	Calcium/calmodulin-dependent protein kinase II	CMK2	13	13	13	33.8	7853800	875950	1684400	74	9.81762	0.661819	2.46842	-3.89087	-1.99179	Q04922	Q04922	Mitochondrial F-box protein MFB1	MFB1	10	10	10	26.2	362270	0	17	0.498233	0.001	0
P22579	P22579	Transcriptional regulatory protein SIN3	SIN3	27	27	27	21	1456200	3364000	1250900	112	1.82032	2.54165	1.83314	0.481573	0.0101273	P18759	P18759	Vesicular-fusion protein SEC18	SEC18	14	14	14	22.6	748800	136230	69	1.02983	0.219722	-2.22865
P22768	P22768	Argininosuccinate synthase	ARG1	14	14	14	35.2	16912000	14552000	12754000	181	21.1408	10.9947	18.6905	-0.943225	-0.177727	P47912;P39002	P47912	Long-chain-fatty-acid--CoA ligase 4	FAA4	11	11	11	18.6	726570	341140	126	0.999258	0.550217	-0.860857
P22803	P22803	Thioredoxin-2	TRX2	5	5	4	58.7	50677000	100030000	12212000	76	63.3486	75.577	17.8962	0.254634	-1.82366	P39517	P39517	ATP-dependent RNA helicase DHH1	DHH1	11	11	11	27.5	802240	628610	66	1.10333	1.01387	-0.121986
P22943	P22943	12 kDa heat shock protein	HSP12	4	4	4	36.7	5424000	19221000	13251000	78	6.78026	14.5223	19.4188	1.09886	1.51804	P28495	P28495	F-actin-capping protein subunit alpha	CAP1	9	9	9	32.5	1765500	474020	96	2.42811	0.764536	-1.66718
P23180	P23180	Probable oxidoreductase AIM17	AIM17	4	4	4	11.8	470670	231910	271910	4	0.58836	0.175218	0.398473	-1.74755	-0.562217	P0CX85;P0CX84	P0CX85;P0CX84	60S ribosomal protein L35-B;60S ribosomal protein L35-A	RPL35B;RPL35A	6	6	6	25	13068000	6508100	95	17.9725	10.4968	-0.775849
P23201	P23201	Protein SPA2	SPA2	14	14	14	11.9	1085800	204220	322240	30	1.3573	0.154297	0.47223	-3.13696	-1.52318	P25293	P25293	Nucleosome assembly protein	NAP1	10	10	10	30.7	1998000	7074900	73	2.74786	11.4109	2.05404
P23248	P23248	40S ribosomal protein S1-B	RPS1B	15	4	4	60.4	3079300	5309400	2795900	18	3.84927	4.01148	4.09728	0.0595514	0.0900808	P35197	P35197	ADP-ribosylation factor GTPase-activating protein GCS1	GCS1	9	9	9	33.5	935290	92980	68	1.28631	0.149965	-3.10054
P23254	P23254	Transketolase 1	TKL1	14	14	14	25.3	1602900	1250900	1104600	46	2.0037	0.94511	1.61875	-1.08411	-0.307791	Q05515	Q05515	Survival factor 1	SVF1	10	10	10	25.6	2162600	411120	102	2.97424	0.663086	-2.16525
P23255	P23255	Transcription initiation factor TFIID subunit 2	TAF2	13	13	13	9.5	89636	767910	46917	11	0.112049	0.58019	0.0687549	2.37239	-0.704597	P40564	P40564	DnaJ-like protein 1	DJP1	8	8	8	24.5	898020	0	22	1.23505	0.001	0
P23293;P32581	P23293	Serine/threonine-protein kinase BUR1	SGV1	28	28	28	47	7988600	18183000	5789300	175	9.98613	13.7381	8.48398	0.460179	-0.235185	Q01448	Q01448	Histone promoter control protein 2	HPC2	15	15	15	29	4915300	2496400	154	6.76005	4.02639	-0.747548
P23301;P19211	P23301	Eukaryotic translation initiation factor 5A-1	HYP2	12	12	12	70.7	121620000	130920000	99422000	450	152.031	98.9158	145.699	-0.62009	-0.0613734	P32074	P32074	Coatomer subunit gamma	SEC21	23	23	23	28.1	611700	485050	134	0.841276	0.782326	-0.104809
P23394	P23394	Pre-mRNA-splicing ATP-dependent RNA helicase PRP28	PRP28	8	8	8	14.1	285470	872330	239020	8	0.356851	0.659084	0.350274	0.885139	-0.0268383	P40327	P40327	26S protease regulatory subunit 4 homolog	RPT2	11	11	11	28.8	953080	477760	81	1.31078	0.770568	-0.766429
P23542	P23542	Aspartate aminotransferase, cytoplasmic	AAT2	3	3	3	9.8	325060	399210	370280	4	0.40634	0.301621	0.54263	-0.429954	0.417281	P53286	P53286	Protein BTN2	BTN2	7	7	7	17.3	899560	49242	86	1.23717	0.0794213	-3.96138
P23615	P23615	Transcription elongation factor SPT6	SPT6	65	65	65	47.7	10885000	39274000	7081400	684	13.6068	29.6732	10.3775	1.12484	-0.390864	P38328	P38328	Actin-related protein 2/3 complex subunit 1	ARC40	6	6	6	19.3	379540	0	16	0.521984	0.001	0
P23638	P23638	Proteasome subunit alpha type-3	PRE9	6	6	6	20.2	4223200	3488300	1598200	52	5.2792	2.63556	2.3421	-1.00221	-1.17252	P36139	P36139	Protein PET10	PET10	11	11	11	44.9	921570	0	18	1.26744	0.001	0
P23641	P23641	Mitochondrial phosphate carrier protein;Mitochondrial phosphate carrier protein, N-terminally processed	MIR1	7	7	7	27.7	2046800	2472300	934390	30	2.5586	1.86793	1.36931	-0.453912	-0.901904	P54838	P54838	Dihydroxyacetone kinase 1	DAK1	14	14	14	31.7	824330	379210	69	1.13371	0.611619	-0.890343
P23642	P23642	Mannan polymerase I complex VAN1 subunit	VAN1	4	4	4	9.5	297360	116160	245910	9	0.371714	0.087764	0.360371	-2.08249	-0.0447095	P54114;P47771	P54114;P47771	Aldehyde dehydrogenase [NAD(P)+] 2;Aldehyde dehydrogenase [NAD(P)+] 1	ALD3;ALD2	14	14	14	33	902370	83940	81	1.24104	0.135385	-3.19641
P23724	P23724	Proteasome subunit beta type-6	PRE7	5	5	5	20.7	967820	1558100	290250	9	1.20982	1.17721	0.42535	-0.0394174	-1.50807	P43638	P43638	MAP-homologous protein 1	MHP1	15	15	15	13.3	115350	0	30	0.158642	0.001	0
P23776	P23776	Glucan 1,3-beta-glucosidase I/II	EXG1	6	6	6	15.6	228920	387210	871070	24	0.286161	0.292554	1.27652	0.0318779	2.15732	Q03034	Q03034	Ferulic acid decarboxylase 1	FDC1	5	5	5	13.5	2720500	2760400	12	3.74153	4.45219	0.250887
P24279	P24279	DNA replication licensing factor MCM3	MCM3	3	3	3	3.4	19716	16692	24571	3	0.0246459	0.0126115	0.0360078	-0.966606	0.54696	P18239;P18238	P18239	ADP,ATP carrier protein 2	PET9	10	10	9	34	2240100	2118400	131	3.08083	3.41672	0.149295
P24280	P24280	SEC14 cytosolic factor	SEC14	6	6	5	19.4	1391200	1047600	739800	18	1.73907	0.791508	1.08415	-1.13564	-0.681752	Q03957	Q03957	CTD kinase subunit alpha	CTK1	19	19	19	40	2891400	3694600	230	3.97657	5.95894	0.583532
P24384	P24384	Pre-mRNA-splicing factor ATP-dependent RNA helicase PRP22	PRP22	6	6	6	7.7	437590	1193800	12190	10	0.547008	0.901968	0.0178639	0.721515	-4.93644	P33416	P33416	Heat shock protein 78, mitochondrial	HSP78	27	26	26	34.3	727650	402200	153	1.00074	0.648699	-0.625449
P24521	P24521	Phosphomevalonate kinase	ERG8	2	2	2	6.4	210290	142510	153780	1	0.262872	0.107673	0.225358	-1.28771	-0.222142	P32288	P32288	Glutamine synthetase	GLN1	6	6	6	15.4	1867200	1336900	81	2.56797	2.15626	-0.252103
P24783	P24783	ATP-dependent RNA helicase DBP2	DBP2	23	23	22	43.2	5224500	16633000	4748400	198	6.53087	12.567	6.95859	0.944288	0.091518	P50095	P50095	Inosine-5-monophosphate dehydrogenase 3	IMD3	14	6	3	34	2131100	678620	78	2.93092	1.09453	-1.42104
P25037	P25037	Ubiquitin carboxyl-terminal hydrolase 1	UBP1	11	11	11	14.3	1142300	775140	396160	41	1.42793	0.585652	0.580556	-1.28581	-1.29842	Q05911	Q05911	Adenylosuccinate lyase	ADE13	16	16	16	38.2	1070500	592130	70	1.47227	0.955033	-0.624417
P25040	P25040	20S rRNA accumulation protein 4	TSR4	4	4	4	10	959660	365270	387900	10	1.19962	0.275977	0.568452	-2.11996	-1.07747	Q12499	Q12499	Nucleolar protein 58	NOP58	16	16	16	41.7	3687500	5768200	354	5.07144	9.3034	0.875361
P25042	P25042	Repressor ROX1	ROX1	2	2	2	6.2	28868	506750	112790	4	0.0360864	0.382872	0.165289	3.40734	2.19547	P47117	P47117	Actin-related protein 3	ARP3	8	8	8	17.4	1426900	536350	61	1.96243	0.865067	-1.18175
P25045	P25045	Serine palmitoyltransferase 1	LCB1	3	3	3	7	63017	83890	80009	2	0.0787742	0.0633826	0.11725	-0.313638	0.573791	P31688	P31688	Trehalose-phosphatase	TPS2	13	13	13	17.2	396650	91834	62	0.545516	0.148117	-1.88088
P25087	P25087	Sterol 24-C-methyltransferase	ERG6	11	11	11	29.5	3753800	2689600	2591800	54	4.69243	2.03211	3.79818	-1.20736	-0.305027	P12385	P12385	Eukaryotic peptide chain release factor subunit 1	SUP45	12	12	12	31.6	1665600	940110	91	2.29071	1.51628	-0.595258
P25293	P25293	Nucleosome assembly protein	NAP1	5	5	5	16.8	2589300	2139100	1531500	28	3.23675	1.61618	2.24435	-1.00195	-0.528247	P14832	P14832	Peptidyl-prolyl cis-trans isomerase	CPR1	7	7	7	38.9	13887000	3847400	157	19.0989	6.20538	-1.6219
P25296	P25296	Calcineurin subunit B	CNB1	2	2	2	17.1	136030	72239	289320	3	0.170044	0.0545797	0.423987	-1.63947	1.31811	P12612	P12612	T-complex protein 1 subunit alpha	TCP1	13	13	13	27	969990	916940	92	1.33403	1.47891	0.14874
P25302	P25302	Regulatory protein SWI4	SWI4	12	12	12	14.2	647200	1727100	1234600	57	0.809031	1.3049	1.80926	0.689673	1.16113	P41911	P41911	Glycerol-3-phosphate dehydrogenase [NAD(+)] 2, mitochondrial	GPD2	7	6	6	24.3	1208000	1283300	56	1.66137	2.06981	0.31712
P25339	P25339	Pumilio homology domain family member 4	PUF4	1	1	1	1.1	223270	0	147100	8	0.279098	0	0.215569	0	-0.372623	Q12230	Q12230	Sphingolipid long chain base-responsive protein LSP1	LSP1	10	9	9	33.4	1662000	500770	83	2.28576	0.807681	-1.50082
P25343	P25343	Reduced viability upon starvation protein 161	RVS161	6	6	6	24.5	2146000	989790	832520	26	2.6826	0.74783	1.22002	-1.84285	-1.13672	P23638	P23638	Proteasome subunit alpha type-3	PRE9	8	8	8	28.7	1602600	620800	64	2.20407	1.00127	-1.13833
P25349	P25349	Flavoprotein-like protein YCP4	YCP4	4	4	4	20.6	385070	853430	433580	7	0.481356	0.644804	0.635394	0.421756	0.400547	Q12447	Q12447	Polyamine N-acetyltransferase 1	PAA1	7	7	7	36.1	1358500	1375500	36	1.86836	2.21851	0.247824
P25355	P25355	Copper transport protein 86	CTR86	4	4	4	6.7	121530	172560	81442	19	0.151918	0.130377	0.11935	-0.22061	-0.348098	P41814	P41814	tRNA (adenine(58)-N(1))-methyltransferase non-catalytic subunit TRM6	GCD10	9	9	9	25.3	4782700	1276500	92	6.57768	2.05884	-1.67575
P25357	P25357	Probable DNA-binding protein SNT1	SNT1	7	7	7	7	43096	156150	9942.1	8	0.053872	0.117978	0.0145697	1.13091	-1.88656	P36059	P36059	ATP-dependent (S)-NAD(P)H-hydrate dehydratase		9	9	9	28.8	1276200	799750	133	1.75517	1.2899	-0.444351
P25359	P25359	Exosome complex component RRP43	RRP43	4	4	4	9.9	639190	586350	314420	10	0.799017	0.443013	0.46077	-0.850878	-0.794181	P41811	P41811	Coatomer subunit beta	SEC27	8	8	8	10.7	549330	221780	59	0.755498	0.357704	-1.07866
P25368	P25368	Ribosomal RNA-processing protein 7	RRP7	2	2	2	8.4	0	482830	50527	5	0.041673	0.364799	0.0740453	3.12992	0.829296	P06101	P06101	Hsp90 co-chaperone Cdc37	CDC37	12	12	12	29.4	792070	29599	64	1.08934	0.0477396	-4.51213
P25369	P25369	LAS seventeen-binding protein 5	LSB5	2	2	2	7.6	527730	567090	125990	6	0.659688	0.428461	0.184633	-0.622619	-1.83712	P39683	P39683	Nicotinate phosphoribosyltransferase	NPT1	13	13	13	33.8	1016700	240970	48	1.39828	0.388655	-1.84709
P25373	P25373	Glutaredoxin-1	GRX1	5	5	5	54.5	6849700	8993800	2111000	41	8.56245	6.79521	3.09358	-0.333505	-1.46874	P40531	P40531	Protein GVP36	GVP36	8	8	8	35.3	1406200	443990	54	1.93396	0.716101	-1.43332
P25375	P25375	Saccharolysin	PRD1	2	2	2	3.2	46358	351820	50006	3	0.0579497	0.265815	0.0732817	2.19755	0.338653	Q07657	Q07657	Seventh homolog of septin 1	SHS1	10	10	10	19.2	556970	329770	48	0.766005	0.531879	-0.526257
P25382	P25382	Ribosome assembly protein 4	RSA4	8	8	8	20.6	144630	2559400	229050	9	0.180794	1.93374	0.335663	3.41897	0.892665	P06115	P06115	Catalase T	CTT1	8	8	8	16.7	511170	63448	55	0.703016	0.102334	-2.78027
P25386	P25386	Intracellular protein transport protein USO1	USO1	3	3	3	2.4	621280	294740	441610	17	0.77663	0.222689	0.647161	-1.8022	-0.263101	Q12518	Q12518	Epsin-1	ENT1	12	11	11	26.7	1379400	116270	44	1.8971	0.187529	-3.33861
P25441	P25441	DNA-directed RNA polymerase III subunit RPC4	RPC53	11	11	11	33.4	2021400	5366100	701430	36	2.52685	4.05432	1.02792	0.682123	-1.29761	Q01589	Q01589	Cell wall protein SED1	SED1	1	1	1	4.1	7171700	0	12	9.8633	0.001	0
P25443	P25443	40S ribosomal protein S2	RPS2	9	9	9	44.5	9074000	28921000	13847000	65	11.3429	21.8511	20.2922	0.945911	0.839132	P38431	P38431	Eukaryotic translation initiation factor 5	TIF5	8	8	8	19.5	783500	668400	78	1.07755	1.07805	0.000659775
P25454	P25454	DNA repair protein RAD51	RAD51	3	3	3	9.5	696340	986970	329930	8	0.870457	0.745699	0.483499	-0.22318	-0.848261	Q06705	Q06705	Phosphatidylinositol transfer protein CSR1	CSR1	9	9	9	27	1352700	66867	60	1.86038	0.107848	-4.10852
P25491	P25491	Mitochondrial protein import protein MAS5	YDJ1	11	11	11	34.2	10019000	11283000	11368000	227	12.5242	8.5248	16.6593	-0.554983	0.41161	Q04178	Q04178	Hypoxanthine-guanine phosphoribosyltransferase	HPT1	9	9	9	51.6	1805600	1722600	115	2.48325	2.77834	0.161992
P25555	P25555	Single-strand telomeric DNA-binding protein GBP2	GBP2	6	6	6	15.9	672020	1324500	507900	29	0.840057	1.00072	0.744307	0.252476	-0.17459	P25373	P25373	Glutaredoxin-1	GRX1	6	6	6	61.8	6657900	2910800	77	9.15666	4.69476	-0.963769
P25558	P25558	Bud site selection protein 3	BUD3	5	5	5	3.7	98128	0	12149	3	0.122665	0	0.0178039	0	-2.78446	Q06146	Q06146	Uncharacterized protein YLR257W	YLR257W	8	8	8	29.9	1113500	0	48	1.5314	0.001	0
P25567	P25567	RNA-binding protein SRO9	SRO9	5	5	5	15.9	345940	2454600	226100	7	0.432441	1.85456	0.33134	2.1005	-0.38419	P22147	P22147	5-3 exoribonuclease 1	XRN1	20	20	20	14.6	230860	19069	44	0.317503	0.030756	-3.36783
P25582	P25582	27S pre-rRNA (guanosine(2922)-2-O)-methyltransferase	SPB1	31	31	31	41.1	11397000	76482000	14967000	425	14.2468	57.7855	21.9335	2.02007	0.622502	P40856	P40856	SIT4-associating protein SAP185	SAP185	14	14	14	16.9	226720	19818	38	0.31181	0.031964	-3.28615
P25586	P25586	KRR1 small subunit processome component	KRR1	7	7	7	20.9	249650	3264900	178720	12	0.312075	2.46677	0.261907	2.98266	-0.252837	P25558	P25558	Bud site selection protein 3	BUD3	8	8	8	4.6	46383	0	11	0.0637909	0.001	0
P25588	P25588	Mediator of replication checkpoint protein 1	MRC1	20	20	20	24.7	2809400	6047600	4178000	117	3.51188	4.56923	6.12269	0.379705	0.80192	P40160	P40160	Serine/threonine-protein kinase RIO2	RIO2	9	9	9	24	1457400	590300	95	2.00437	0.952081	-1.074
P25605	P25605	Acetolactate synthase small subunit, mitochondrial	ILV6	5	5	5	34.3	2353600	1738100	1349500	34	2.94211	1.31321	1.97764	-1.16375	-0.573074	P38221	P38221	Phosphatidate cytidylyltransferase	CDS1	4	4	4	8.5	896930	1603300	17	1.23355	2.58593	1.06786
P25617	P25617	Uncharacterized protein YCR016W	YCR016W / RBP95	30	30	30	74.5	105520	2390200064	7619100	307	0.131905	1805.9	11.1655	13.7409	6.4034	P00937	P00937	Multifunctional tryptophan biosynthesis protein;Anthranilate synthase component 2;Indole-3-glycerol phosphate synthase	TRP3	9	9	9	23.6	1496600	1131600	98	2.05829	1.82513	-0.173443
P25623	P25623	Suppressor of yeast profilin deletion	SYP1	3	3	3	4	161350	0	4112.9	4	0.201695	0	0.00602729	0	0	P32909	P32909	Protein SMY2	SMY2	10	10	10	14.2	418940	0	28	0.576171	0.001	0
P25632	P25632	Chromatin structure-remodeling complex protein RSC6	RSC6	2	2	2	4.8	117490	143950	109880	4	0.146868	0.108761	0.161025	-0.433365	0.132761	P38853	P38853	Kelch repeat-containing protein 1	KEL1	14	14	14	12.7	78949	0	21	0.108579	0.001	0
P25635	P25635	Periodic tryptophan protein 2	PWP2	6	6	6	6.8	28211	447800	42884	4	0.0352651	0.338333	0.0628447	3.26213	0.833552	Q05635	Q05635	Ribonuclease H2 subunit B	RNH202	15	15	15	50.9	4899800	5374500	251	6.73873	8.66841	0.36329
P25644	P25644	DNA topoisomerase 2-associated protein PAT1	PAT1	15	15	15	18.5	980790	104460	258650	28	1.22603	0.0789241	0.379041	-3.95739	-1.69357	P14747	P14747	Serine/threonine-protein phosphatase 2B catalytic subunit A2	CMP2	13	13	11	22.4	592800	38067	54	0.815282	0.0613974	-3.73105
P25651	P25651	Monopolin complex subunit CSM1	CSM1	2	2	2	13.2	7773000	7168300	4373300	15	9.71661	5.41596	6.40889	-0.843235	-0.600379	P09032	P09032	Translation initiation factor eIF-2B subunit gamma	GCD1	8	8	8	19.7	1111300	460770	49	1.52838	0.743165	-1.04025
P25655	P25655	General negative regulator of transcription subunit 1	CDC39	15	15	15	7.5	122900	124310	127660	29	0.153631	0.0939217	0.187081	-0.709938	0.284192	Q02326	Q02326	60S ribosomal protein L6-A	RPL6A	11	11	5	54.5	9233700	8077000	195	12.6992	13.0272	0.0367929
P25659	P25659	Silencing boundary-establishment protein FUB1	FUB1	2	2	2	9.6	719370	213260	73894	3	0.899247	0.161127	0.108289	-2.48052	-3.05384	P00358	P00358	Glyceraldehyde-3-phosphate dehydrogenase 2	TDH2	15	3	2	44.9	3537000	958630	27	4.86446	1.54615	-1.6536
P25694	P25694	Cell division control protein 48	CDC48	27	27	27	42	7871700	6918600	7219300	309	9.83999	5.22731	10.5796	-0.91259	0.104554	Q06631	Q06631	Protein BFR2	BFR2	27	27	27	58.4	4030700	2889600	478	5.54345	4.66057	-0.250278
P25808	P25808	ATP-dependent rRNA helicase SPB4	SPB4	3	3	3	5.6	16942	185290	29117	4	0.0211783	0.139995	0.0426698	2.72471	1.01063	P48837	P48837	Nucleoporin NUP57	NUP57	10	10	10	20.3	1088400	201750	45	1.49689	0.325398	-2.20169
P25847	P25847	DNA mismatch repair protein MSH2	MSH2	4	4	4	5	35222	253960	33099	3	0.0440292	0.191878	0.0485052	2.12366	0.139681	P32861	P32861	UTP--glucose-1-phosphate uridylyltransferase	UGP1	9	9	9	19.4	906130	722940	51	1.24621	1.16601	-0.0959596
P26321	P26321	60S ribosomal protein L5	RPL5	11	11	11	62.3	36498000	46934000	31734000	175	45.6243	35.4607	46.5049	-0.36358	0.0275811	P16451	P16451	Pyruvate dehydrogenase complex protein X component, mitochondrial	PDX1	8	8	8	25.6	655410	319570	65	0.901391	0.515427	-0.806384
P26570;P33329	P26570;P33329	Serine/threonine-protein phosphatase PP-Z1;Serine/threonine-protein phosphatase PP-Z2	PPZ1;PPZ2	3	3	3	2.9	399120	271590	233290	24	0.498919	0.205198	0.341877	-1.28179	-0.545328	P38791	P38791	Deoxyhypusine synthase	DYS1	9	9	9	27.9	838970	30569	37	1.15384	0.049304	-4.5486
P26637;Q12165	P26637	Leucine--tRNA ligase, cytoplasmic	CDC60	36	36	36	42.4	6080100	7501600	6292100	365	7.60041	5.66779	9.22082	-0.423292	0.278817	P40202	P40202	Superoxide dismutase 1 copper chaperone	CCS1	6	6	6	29.3	996260	989880	54	1.37016	1.59655	0.220614
P26755	P26755	Replication factor A protein 3	RFA3	1	1	1	12.3	0	244970	146630	1	0.0392216	0.185086	0.21488	2.23847	2.45381	P11792	P11792	Serine/threonine-protein kinase SCH9	SCH9	8	8	8	8.5	820070	602290	65	1.12785	0.97142	-0.215407
P26783	P26783	40S ribosomal protein S5	RPS5	11	11	11	47.6	25905000	25494000	18533000	173	32.3825	19.2618	27.1594	-0.749469	-0.253765	P36015	P36015	Synaptobrevin homolog YKT6	YKT6	9	9	9	51	684590	49446	43	0.941522	0.0797503	-3.56143
P26784	P26784	60S ribosomal protein L16-A	RPL16A	2	1	1	10.1	0	0	56254	1	0.0384562	0	0.0824379	0	1.10009	P53877	P53877	Pre-rRNA-processing protein IPI3	IPI3	23	23	23	44.1	1788900	2307100	254	2.46029	3.72107	0.59689
P26785	P26785	60S ribosomal protein L16-B	RPL16B	6	6	5	28.8	1381600	6446800	1935000	38	1.72707	4.87084	2.83566	1.49585	0.715363	P13188	P13188	Glutamine--tRNA ligase	GLN4	18	18	18	24.5	425190	413520	86	0.584767	0.666957	0.189732
P26786	P26786	40S ribosomal protein S7-A	RPS7A	8	8	5	54.7	13259000	24816000	10320000	74	16.5744	18.7496	15.1235	0.177903	-0.132159	P29311	P29311	Protein BMH1	BMH1	14	3	3	60.7	1710000	712290	41	2.35178	1.14884	-1.03358
P26793	P26793	Flap endonuclease 1	RAD27	4	4	4	12	225460	1242600	181220	7	0.281836	0.938839	0.265571	1.73602	-0.08576	P35182	P35182	Protein phosphatase 2C homolog 1	PTC1	8	8	8	32.7	179210	399400	65	0.246469	0.644183	1.38606
P27351	P27351	AP-2 complex subunit beta	APL1	14	14	14	22.6	2667900	3267300	1588200	54	3.335	2.46859	2.32744	-0.434001	-0.518942	P43621	P43621	Coatomer subunit delta	RET2	7	7	7	15.4	2264800	0	36	3.1148	0.001	0
P27476	P27476	Nuclear localization sequence-binding protein	NSR1	12	12	12	26.8	2309500	10856000	2420600	97	2.88698	8.20218	3.54729	1.50645	0.297155	P14020	P14020	Dolichol-phosphate mannosyltransferase	DPM1	10	10	10	50.2	1449000	1738000	61	1.99282	2.80318	0.492254
P27614	P27614	Carboxypeptidase S	CPS1	2	2	2	4	0	31721	125460	2	0.0277807	0.0239666	0.183857	-0.213057	2.72643	P04449	P04449	60S ribosomal protein L24-A	RPL24A	7	7	2	27.7	1671300	13963000	43	2.29855	22.5206	3.29245
P27616	P27616	Phosphoribosylaminoimidazole-succinocarboxamide synthase	ADE1	5	5	5	17	680480	600900	139060	22	0.850633	0.454006	0.203787	-0.905824	-2.06148	P38701	P38701	40S ribosomal protein S20	RPS20	5	5	5	38.8	5914600	3415900	50	8.1344	5.50943	-0.562133
P27692	P27692	Transcription elongation factor SPT5	SPT5	31	31	31	34	12736000	37506000	11121000	420	15.9206	28.3374	16.2974	0.831813	0.0337439	P53855	P53855	Autophagy-related protein 2	ATG2	3	3	3	2	0	0	1	0.0308391	0.001	0
P28004	P28004	Pre-mRNA-processing protein 45	PRP45	22	22	22	57.8	7135000	15050000	9385400	191	8.91908	11.3709	13.7539	0.350383	0.624875	P42843	P42843	F-box protein SKP2	SKP2	11	11	11	15.5	655250	86842	51	0.90117	0.140065	-2.6857
P28241	P28241	Isocitrate dehydrogenase [NAD] subunit 2, mitochondrial	IDH2	6	6	6	20.3	2830300	2767800	2597400	44	3.53801	2.09119	3.80638	-0.758611	0.105483	P47122	P47122	GPN-loop GTPase 1	NPA3	6	6	6	17.9	941590	464620	35	1.29498	0.749375	-0.789166
P28272	P28272	Dihydroorotate dehydrogenase (fumarate)	URA1	2	2	2	9.2	368120	410840	111380	4	0.460167	0.310408	0.163223	-0.567995	-1.49532	P08417	P08417	Fumarate hydratase, mitochondrial	FUM1	11	11	11	28.1	1229400	493410	63	1.6908	0.79581	-1.08721
P28273	P28273	5-oxoprolinase	OXP1	5	5	5	4.4	13373	18777	14251	4	0.0167169	0.0141868	0.0208843	-0.236752	0.321111	P39078	P39078	T-complex protein 1 subunit delta	CCT4	14	14	14	34.5	746790	854980	58	1.02707	1.37898	0.42507
P28274	P28274	CTP synthase 1	URA7	20	20	18	42.3	6074200	6996500	4347000	117	7.59304	5.28616	6.37035	-0.522457	-0.253305	P53691	P53691	Peptidyl-prolyl cis-trans isomerase CPR6	CPR6	7	7	7	17	3207400	923890	80	4.41116	1.49012	-1.56573
P28320	P28320	Protein CWC16	YJU2	3	3	3	12.9	218240	837980	79536	6	0.27281	0.633131	0.116557	1.21461	-1.22687	Q02206	Q02206	Chromatin structure-remodeling complex subunit RSC4	RSC4	9	9	9	16.5	1477400	1919700	40	2.03188	3.09624	0.607703
P28495	P28495	F-actin-capping protein subunit alpha	CAP1	9	9	9	32.5	3000000	1383600	2194300	42	3.75014	1.04537	3.21566	-1.84293	-0.221832	Q06385	Q06385	Vacuolar protein sorting-associated protein 74	VPS74	7	7	7	24.9	1047600	428480	59	1.44077	0.691086	-1.05991
P28519	P28519	DNA repair protein RAD14	RAD14	2	2	2	8.9	288070	519110	188060	3	0.360101	0.39221	0.275594	0.123225	-0.385857	P32497	P32497	Eukaryotic translation initiation factor 3 subunit C	NIP1	13	13	13	17.7	695990	516820	118	0.9572	0.833567	-0.199522
P28707	P28707	Co-chaperone protein SBA1	SBA1	1	1	1	5.1	277880	347150	0	1	0.347363	0.262287	0	-0.405298	0	P53184	P53184	Nicotinamidase	PNC1	8	8	8	60.2	1784600	672200	68	2.45438	1.08418	-1.17876
P28777	P28777	Chorismate synthase	ARO2	10	10	10	33.2	6567400	4015700	1500100	64	8.20956	3.03404	2.19834	-1.43607	-1.90089	P32356	P32356	Neutral trehalase	NTH1	13	13	11	17.7	326810	0	75	0.449464	0.001	0
P28789	P28789	Porphobilinogen deaminase	HEM3	3	3	3	12.5	1338300	1003200	446380	17	1.67294	0.757962	0.654152	-1.14219	-1.35469	P36047	P36047	Protein phosphatase 1 regulatory subunit SDS22	SDS22	2	2	2	6.5	1960700	3119000	23	2.69657	5.03056	0.899597
P29055	P29055	Transcription initiation factor IIB	SUA7	4	4	4	13	1471800	1552500	1705100	8	1.83982	1.17298	2.49875	-0.649385	0.441644	Q12044	Q12044	Regulator of calcineurin 2	RCN2	6	6	6	27.2	1581900	242850	72	2.1756	0.391687	-2.47364
P29056	P29056	Transcription factor IIIB 70 kDa subunit	BRF1	2	2	2	5	48118	233990	52691	8	0.0601498	0.17679	0.0772165	1.5554	0.36035	P14164	P14164	ARS-binding factor 1	ABF1	16	16	16	26.5	3029400	952140	170	4.16636	1.53568	-1.43991
P29295	P29295	Casein kinase I homolog HRR25	HRR25	9	9	9	20.4	822590	451020	591980	16	1.02828	0.340765	0.867522	-1.59338	-0.245256	P19414	P19414	Aconitate hydratase, mitochondrial	ACO1	16	16	16	25.6	620540	178740	77	0.853433	0.288286	-1.56578
P29311	P29311	Protein BMH1	BMH1	16	16	4	61.4	32716000	30266000	20505000	294	40.8966	22.8673	30.0492	-0.838694	-0.444651	Q12440	Q12440	Anaphase-promoting complex subunit 2	APC2	1	1	1	1.3	1246600	0	22	1.71446	0.001	0
P29453	P29453	60S ribosomal protein L8-B	RPL8B	20	20	3	57.4	27632000	32878000	19271000	290	34.5413	24.8408	28.2409	-0.475613	-0.290539	Q06523	Q06523	Uncharacterized protein YPR148C	YPR148C	8	8	8	17.9	417770	78898	29	0.574563	0.127253	-2.17477
P29468	P29468	Poly(A) polymerase	PAP1	3	3	3	4.2	63336	220700	98886	10	0.079173	0.166749	0.144913	1.07459	0.872111	P32634	P32634	Negative regulator of sporulation PMD1	PMD1	3	3	3	2.7	579900	0	8	0.797541	0.001	0
P29478	P29478	Signal recognition particle subunit SEC65	SEC65	5	5	5	15.8	1692900	3812900	1246400	55	2.1162	2.88081	1.82655	0.444997	-0.212359	P24783	P24783	ATP-dependent RNA helicase DBP2	DBP2	23	22	22	46.9	1358000	1999400	291	1.86767	3.22479	0.787965
P29509;P38816	P29509	Thioredoxin reductase 1	TRR1	10	10	10	48	10935000	7961000	6070300	107	13.6693	6.01488	8.89578	-1.18433	-0.619744	Q04087	Q04087	Monopolin complex subunit LRS4	LRS4	15	15	15	39.2	2863500	863290	126	3.93819	1.39238	-1.49998
P29547	P29547	Elongation factor 1-gamma 1	CAM1	8	6	6	17.1	1057700	786230	799890	38	1.32217	0.594031	1.17221	-1.1543	-0.173687	Q03825	Q03825	Transcription activator MSS11	MSS11	5	5	5	6.7	1528200	860380	88	2.10174	1.38769	-0.598905
P29704	P29704	Squalene synthase	ERG9	11	11	11	27	1657000	4121900	1524200	41	2.07133	3.11428	2.23365	0.58834	0.108848	Q03940	Q03940	RuvB-like protein 1	RVB1	10	10	10	25.9	740320	662680	95	1.01817	1.06882	0.0700456
P29952	P29952	Mannose-6-phosphate isomerase	PMI40	6	6	6	16.6	1051000	685090	458040	22	1.3138	0.517616	0.671239	-1.34379	-0.968848	Q04344	Q04344	Hit family protein 1	HNT1	4	4	4	44.3	433090	3327100	47	0.595632	5.3662	3.17141
P30624	P30624	Long-chain-fatty-acid--CoA ligase 1	FAA1	18	18	18	33.1	2691800	3056900	2494700	66	3.36488	2.30962	3.65588	-0.542897	0.119665	Q02792	Q02792	5-3 exoribonuclease 2	RAT1	35	35	35	34	2892600	2024400	494	3.97822	3.26511	-0.284991
P30665	P30665	DNA replication licensing factor MCM4	MCM4	5	5	5	5.6	165560	132710	159770	6	0.206958	0.100268	0.234136	-1.04547	0.178013	P39936	P39936	Eukaryotic initiation factor 4F subunit p130	TIF4632	10	8	8	12.1	28042	0	21	0.0385664	0.001	0
P30771	P30771	ATP-dependent helicase NAM7	NAM7	13	13	13	18.4	984960	179990	484260	47	1.23125	0.13599	0.709663	-3.17854	-0.794914	P50101	P50101	Ubiquitin carboxyl-terminal hydrolase 15	UBP15	16	16	16	17.2	257940	27351	58	0.354747	0.0441138	-3.00749
P30822	P30822	Exportin-1	CRM1	16	16	16	18.7	507280	1611800	620610	52	0.634124	1.21779	0.909479	0.941423	0.520274	P53115	P53115	Putative DNA helicase INO80	INO80	22	22	22	15.4	381030	15271	44	0.524034	0.0246302	-4.41116
P31116	P31116	Homoserine dehydrogenase	HOM6	8	8	8	27.9	1507500	1369600	691430	16	1.88445	1.03479	1.01326	-0.8648	-0.895134	P03962	P03962	Orotidine 5-phosphate decarboxylase	URA3	5	5	5	24.7	619980	642010	49	0.852663	1.03548	0.280257
P31373	P31373	Cystathionine gamma-lyase	CYS3	11	11	11	42.4	20194000	17265000	8971500	125	25.2435	13.0445	13.1474	-0.952472	-0.941136	Q06677	Q06677	Auxilin-like clathrin uncoating factor SWA2	SWA2	4	4	4	7	248460	0	9	0.341709	0.001	0
P31380	P31380	ATP-dependent helicase FUN30	FUN30	21	21	21	23.3	992310	3575500	583140	69	1.24043	2.70145	0.854568	1.12289	-0.537578	P08018	P08018	MAP kinase kinase PBS2	PBS2	8	8	8	15.7	182390	0	17	0.250842	0.001	0
P31383	P31383	Protein phosphatase PP2A regulatory subunit A	TPD3	5	5	5	10.7	393760	275180	356240	16	0.492219	0.207911	0.522055	-1.24334	0.0849021	P27351	P27351	AP-2 complex subunit beta	APL1	16	16	16	27.1	1078300	1320200	124	1.48299	2.12932	0.52188
P31384	P31384	Glucose-repressible alcohol dehydrogenase transcriptional effector	CCR4	2	2	2	2.4	211930	54403	0	3	0.264922	0.0411038	0	-2.68822	0	Q03790	Q03790	Nucleoporin NUP53	NUP53	9	9	9	18.5	2312300	1365100	75	3.18013	2.20174	-0.53044
P31385	P31385	Transcriptional regulatory protein DEP1	DEP1	9	9	9	25.9	986220	2142300	1506500	19	1.23282	1.6186	2.20771	0.392783	0.840589	P08153	P08153	Transcriptional factor SWI5	SWI5	2	2	2	3	54863	0	6	0.0754535	0.001	0
P31412	P31412	V-type proton ATPase subunit C	VMA5	12	12	12	43.4	5313300	4943200	3147000	91	6.64188	3.7348	4.6118	-0.830559	-0.526261	P00729	P00729	Carboxypeptidase Y	PRC1	9	9	9	17.9	1101000	97664	77	1.51421	0.15752	-3.26496
P31539	P31539	Heat shock protein 104	HSP104	47	47	46	58.4	20148000	22452000	20750000	760	25.186	16.9635	30.4083	-0.570188	0.271845	P22137	P22137	Clathrin heavy chain	CHC1	22	22	22	17.4	258750	197110	79	0.355861	0.317914	-0.162676
P31688	P31688	Trehalose-phosphatase	TPS2	13	13	13	17.9	1340200	1043900	1282700	50	1.67531	0.788712	1.87974	-1.08686	0.166105	P10869	P10869	Aspartokinase	HOM3	10	10	10	18.4	776820	433110	59	1.06837	0.698553	-0.612965
P32074	P32074	Coatomer subunit gamma	SEC21	27	27	27	32.6	2249400	3731900	2749700	171	2.81186	2.81961	4.02957	0.00397495	0.519104	P06208;Q12166	P06208;Q12166	2-isopropylmalate synthase;2-isopropylmalate synthase 2, mitochondrial	LEU4;LEU9	8	8	8	15	1011700	435290	53	1.3914	0.702069	-0.986851
P32179	P32179	3(2),5-bisphosphate nucleotidase	MET22	1	1	1	2.8	76707	97550	29613	3	0.0958873	0.0737033	0.0433966	-0.379611	-1.14376	P04050	P04050	DNA-directed RNA polymerase II subunit RPB1	RPO21	23	22	22	14.2	261680	76877	110	0.359891	0.123993	-1.5373
P32263	P32263	Pyrroline-5-carboxylate reductase	PRO3	4	4	4	15.4	1875300	1591300	1514900	17	2.34421	1.2023	2.22002	-0.963311	-0.0785286	P39976	P39976	D-lactate dehydrogenase [cytochrome] 3	DLD3	11	11	11	31.7	1168600	693650	77	1.60718	1.11877	-0.522619
P32288	P32288	Glutamine synthetase	GLN1	7	7	7	19.5	4432400	2364800	3394200	44	5.54071	1.78671	4.97406	-1.63277	-0.155646	P09733	P09733	Tubulin alpha-1 chain	TUB1	7	7	3	18.8	1865200	1516200	130	2.56522	2.44544	-0.0689875
P32316	P32316	Acetyl-CoA hydrolase	ACH1	2	2	2	4.9	1420800	1133100	1038700	5	1.77607	0.856107	1.52217	-1.05282	-0.222555	P25588	P25588	Mediator of replication checkpoint protein 1	MRC1	18	18	18	20.9	1822200	892040	193	2.50609	1.43875	-0.80062
P32324	P32324	Elongation factor 2	EFT1	46	46	46	62.4	55204000	56247000	54762000	1284	69.0076	42.4971	80.2515	-0.699392	0.217772	Q05948	Q05948	Uncharacterized SVF1-like protein YLR225C	YLR225C	7	7	7	18.7	1282900	53668	37	1.76438	0.0865599	-4.34932
P32327	P32327	Pyruvate carboxylase 2	PYC2	96	96	44	72.5	2242500096	2592900096	3198799872	8743	2803.23	1959.05	4687.71	-0.516938	0.741792	P08518	P08518	DNA-directed RNA polymerase II subunit RPB2	RPB2	13	13	13	12.5	348820	133740	89	0.479735	0.215706	-1.15317
P32328	P32328	Serine/threonine-protein kinase DBF20	DBF20	5	3	3	9.8	235300	0	31599	1	0.294136	0	0.046307	0	-2.66718	P40483	P40483	Putative zinc metalloproteinase YIL108W	YIL108W	13	13	13	22	874100	0	28	1.20216	0.001	0
P32332	P32332	Mitochondrial oxaloacetate transport protein	OAC1	6	6	6	13	910200	1492100	1050900	4	1.13779	1.12735	1.54005	-0.0133067	0.43674	P16550	P16550	Protein APA1;5,5-P-1,P-4-tetraphosphate phosphorylase;ADP-sulfurylase	APA1	7	7	7	28.3	2204000	1706800	35	3.03118	2.75286	-0.138949
P32333	P32333	TATA-binding protein-associated factor MOT1	MOT1	9	9	9	6.5	124980	249030	141720	12	0.156231	0.188153	0.207685	0.268227	0.410717	P00899	P00899	Anthranilate synthase component 1	TRP2	8	8	8	17.4	433580	333310	56	0.596306	0.537588	-0.149552
P32337	P32337	Importin subunit beta-3	PSE1	15	15	15	18.1	1238100	1489900	783370	58	1.54768	1.12568	1.148	-0.459308	-0.430992	P14922	P14922	General transcriptional corepressor CYC8	CYC8	15	15	15	18.2	1078800	465320	124	1.48368	0.750504	-0.983251
P32338	P32338	Zinc finger protein RME1	RME1	5	5	5	17.3	440780	2882900	1127100	25	0.550996	2.17816	1.65172	1.983	1.58386	Q02775	Q02775	Pre-mRNA-splicing factor SLU7	SLU7	16	16	16	38.5	2604700	2179900	225	3.58226	3.51591	-0.0269723
P32345	P32345	Serine/threonine-protein phosphatase 4 catalytic subunit	PPH3	2	2	2	6.5	63412	55982	195810	8	0.079268	0.0422969	0.286952	-0.906188	1.856	P53110	P53110	Uncharacterized protein YGL159W		2	2	2	6.8	1703800	2395900	33	2.34325	3.86429	0.721693
P32349	P32349	DNA-directed RNA polymerase III subunit RPC3	RPC82	18	18	18	30.6	1515200	4986400	883160	46	1.89407	3.76744	1.29423	0.992095	-0.549391	P07251	P07251	ATP synthase subunit alpha, mitochondrial	ATP1	15	15	15	29.2	1025200	631160	93	1.40997	1.01798	-0.469946
P32353	P32353	C-5 sterol desaturase	ERG3	2	2	2	6	201560	284850	142300	7	0.251959	0.215217	0.208535	-0.227402	-0.272903	P53145	P53145	Large subunit GTPase 1	LSG1	15	15	15	28.4	384230	4589800	130	0.528435	7.40278	3.80827
P32354	P32354	Minichromosome maintenance protein 10	MCM10	9	9	9	18.7	531700	2261900	592240	43	0.66465	1.70896	0.867904	1.36246	0.38494	Q08977	Q08977	UPF0662 protein YPL260W	YPL260W	17	17	17	32.1	744100	198480	67	1.02337	0.320124	-1.67662
P32356;P35172	P32356	Neutral trehalase	NTH1	11	11	11	14	683780	721650	333880	21	0.854758	0.545238	0.489287	-0.648629	-0.804833	P40433	P40433	6-phosphofructo-2-kinase 1	PFK26	8	8	8	9.9	137610	0	35	0.189256	0.001	0
P32366	P32366	V-type proton ATPase subunit d	VMA6	4	4	4	13.6	752790	900940	736640	33	0.941024	0.6807	1.07952	-0.467213	0.198082	P43592	P43592	Factor arrest protein 7	FAR7	6	6	6	33.5	498910	191230	25	0.686154	0.308431	-1.15359
P32367	P32367	Transcription factor tau 95 kDa subunit	TFC1	3	3	3	4.6	96501	177710	29098	1	0.120631	0.134268	0.0426419	0.154514	-1.50025	Q04894	Q04894	NADP-dependent alcohol dehydrogenase 6	ADH6	11	11	11	35.3	1316300	801770	99	1.81032	1.29316	-0.485345
P32368	P32368	Phosphoinositide phosphatase SAC1	SAC1	5	5	5	10.1	102790	173460	96181	6	0.128492	0.131057	0.140949	0.0285084	0.133495	P39969;P38041	P39969	Protein BOI2	BOI2	11	11	11	11.5	230590	22487	37	0.317132	0.0362688	-3.12828
P32381	P32381	Actin-related protein 2	ARP2	2	2	2	4.1	412530	257550	348890	5	0.515682	0.19459	0.511284	-1.40604	-0.0123558	P39523	P39523	Uncharacterized protein YMR124W		7	7	7	9.3	147880	0	16	0.20338	0.001	0
P32389	P32389	Transcriptional activator of sulfur metabolism MET4	MET4	10	10	10	16.4	2420900	6619800	2912200	41	3.02624	5.00155	4.26771	0.724849	0.495937	Q12242	Q12242	UBA domain-containing protein RUP1	RUP1	9	9	9	17.3	535440	389350	67	0.736395	0.627974	-0.229775
P32419	P32419	Malate dehydrogenase, peroxisomal	MDH3	12	12	12	50.4	2580400	2314800	1443400	60	3.22562	1.74893	2.11524	-0.883103	-0.608754	P0CX83;P0CX82	P0CX83;P0CX82	60S ribosomal protein L19-B;60S ribosomal protein L19-A	RPL19B;RPL19A	7	7	7	33.9	11270000	10002000	129	15.4997	16.132	0.0576839
P32449	P32449	Phospho-2-dehydro-3-deoxyheptonate aldolase, tyrosine-inhibited	ARO4	11	10	10	40	24854000	25929000	10487000	172	31.0687	19.5905	15.3683	-0.665307	-1.01551	P41810	P41810	Coatomer subunit beta	SEC26	13	13	13	16.2	463210	343850	112	0.637056	0.554588	-0.200004
P32453	P32453	Protein ATP11, mitochondrial	ATP11	2	2	2	6.3	45820	69577	37284	0	0.0572772	0.0525685	0.0546382	-0.123763	-0.0680512	P53912	P53912	Uncharacterized protein YNL134C		6	6	6	22.9	3326700	181460	37	4.57524	0.292673	-3.96649
P32454	P32454	Aminopeptidase 2, mitochondrial	APE2	8	8	8	9.9	306840	360200	286580	15	0.383565	0.272147	0.419971	-0.495084	0.130821	P38295	P38295	Medium-chain fatty acid ethyl ester synthase/esterase 2	EHT1	7	7	7	18.4	596260	406400	31	0.820041	0.655473	-0.323158
P32461	P32461	Diphthamide biosynthesis protein 2	DPH2	4	4	4	9.7	660970	385860	358160	8	0.826243	0.291534	0.524869	-1.5029	-0.65461	P48570	P48570	Homocitrate synthase, cytosolic isozyme	LYS20	24	7	7	62.6	1455100	950510	121	2.00121	1.53306	-0.384462
P32465	P32465	Low-affinity glucose transporter HXT1	HXT1	3	2	2	5.3	596200	779670	502990	7	0.745278	0.589075	0.737111	-0.339328	-0.015896	P53235	P53235	Eukaryotic translation initiation factor 2A	YGR054W	14	14	14	27.4	1173300	122480	48	1.61365	0.197545	-3.03007
P32466;P39004;P39003;P38695	P32466	Low-affinity glucose transporter HXT3	HXT3	3	3	2	7.8	1243500	2406200	1356400	16	1.55443	1.81799	1.98775	0.225954	0.354746	P07172	P07172	Histidinol-phosphate aminotransferase	HIS5	8	8	8	28.1	1121700	476630	54	1.54268	0.768746	-1.00486
P32469	P32469	Diphthine synthase	DPH5	1	1	1	4.3	195810	113470	0	2	0.244772	0.0857316	0	-1.51354	0	Q12176	Q12176	Ribosome biogenesis protein MAK21	MAK21	33	33	33	39.1	2216400	3071700	520	3.04823	4.95427	0.700702
P32471	P32471	Elongation factor 1-beta	EFB1	6	6	6	44.2	18125000	6176500	6375200	46	22.6571	4.66662	9.3426	-2.27951	-1.27807	Q12250	Q12250	26S proteasome regulatory subunit RPN5	RPN5	9	9	9	18	651890	240260	49	0.896549	0.38751	-1.21015
P32473	P32473	Pyruvate dehydrogenase E1 component subunit beta, mitochondrial	PDB1	4	4	4	13.7	1308800	1278100	1107800	39	1.63606	0.965661	1.62344	-0.760639	-0.0111767	Q01217	Q01217	Protein ARG5,6, mitochondrial;N-acetyl-gamma-glutamyl-phosphate reductase;Acetylglutamate kinase	ARG5,6	15	15	15	19.7	417460	433180	44	0.574136	0.698666	0.283211
P32476	P32476	Squalene monooxygenase	ERG1	10	10	10	22.4	1192500	2319700	1670100	55	1.49068	1.75263	2.44746	0.233553	0.715315	Q07878	Q07878	Vacuolar protein sorting-associated protein 13	VPS13	25	25	25	8.8	16273	0	40	0.0223804	0.001	0
P32477	P32477	Glutamate--cysteine ligase	GSH1	6	6	6	9.3	326120	202470	265660	13	0.407665	0.152975	0.389314	-1.41409	-0.066451	P38691	P38691	Serine/threonine-protein kinase KSP1	KSP1	7	7	7	9.4	311640	0	27	0.428601	0.001	0
P32478;Q03178;P47001;P46999;Q03180	P32478	Cell wall mannoprotein HSP150	HSP150	7	7	7	39.7	3809900	4448000	5142700	28	4.76256	3.36066	7.53642	-0.502992	0.662142	Q12149	Q12149	Exosome complex exonuclease RRP6	RRP6	26	26	26	44.7	3873100	6614200	502	5.3267	10.6679	1.00196
P32481	P32481	Eukaryotic translation initiation factor 2 subunit gamma	GCD11	18	18	18	41.4	10041000	9244500	9385700	150	12.5517	6.98462	13.7544	-0.845631	0.132004	Q12335	Q12335	Protoplast secreted protein 2	PST2	4	4	4	28.3	3060100	589460	36	4.20858	0.950727	-2.14623
P32485	P32485	Mitogen-activated protein kinase HOG1	HOG1	4	4	4	13.3	242760	966120	591160	12	0.303462	0.729946	0.866321	1.26628	1.51339	P40580	P40580	Benzil reductase ((S)-benzoin forming) IRC24	IRC24	6	6	6	24	0	18672	35	0.0170891	0.0301156	0.817439
P32486	P32486	Beta-glucan synthesis-associated protein KRE6	KRE6	2	2	2	3.9	607330	144110	70806	2	0.759192	0.108881	0.103763	-2.80171	-2.87117	P23254	P23254	Transketolase 1	TKL1	11	11	11	21.6	1076700	357010	59	1.48079	0.575813	-1.3627
P32494	P32494	Chromatin-remodeling complexes subunit NGG1	NGG1	6	6	6	9.4	104250	701410	224590	12	0.130317	0.529946	0.329127	2.02382	1.33662	P23641	P23641	Mitochondrial phosphate carrier protein;Mitochondrial phosphate carrier protein, N-terminally processed	MIR1	8	8	8	27.7	769250	871020	73	1.05796	1.40485	0.409136
P32496	P32496	26S proteasome regulatory subunit RPN12	RPN12	3	3	3	11.3	113410	276890	212880	6	0.141768	0.209203	0.311967	0.561369	1.13786	P53044	P53044	Ubiquitin fusion degradation protein 1	UFD1	8	8	8	26.3	1417100	299720	61	1.94895	0.483412	-2.01137
P32497	P32497	Eukaryotic translation initiation factor 3 subunit C	NIP1	18	18	18	26.2	1469600	2224500	1298900	74	1.83707	1.68071	1.90348	-0.128338	0.0512371	P40413	P40413	T-complex protein 1 subunit epsilon	CCT5	10	10	10	15.7	365980	261770	44	0.503335	0.422203	-0.253583
P32499	P32499	Nucleoporin NUP2	NUP2	50	50	50	76	53348000	73710000	20504000	716	66.6875	55.6911	30.0478	-0.259968	-1.15016	Q08963	Q08963	U2 small nuclear ribonucleoprotein A	LEA1	11	11	11	63	2555400	1790700	118	3.51446	2.88818	-0.283144
P32501	P32501	Translation initiation factor eIF-2B subunit epsilon	GCD6	3	3	3	4.4	116900	92567	57758	4	0.146131	0.0699384	0.084642	-1.0631	-0.787812	P38754;P36105	P38754;P36105	60S ribosomal protein L14-B;60S ribosomal protein L14-A	RPL14B;RPL14A	7	7	7	44.2	5026700	2466700	90	6.91326	3.97848	-0.797148
P32502	P32502	Translation initiation factor eIF-2B subunit beta	GCD7	3	3	3	11.5	328980	1584600	1601000	7	0.411241	1.19723	2.3462	1.54165	2.51227	P0CX26;P0CX25	P0CX26;P0CX25	60S ribosomal protein L43-B;60S ribosomal protein L43-A	RPL43B;RPL43A	3	3	3	30.4	5359800	7618800	45	7.37138	12.2882	0.737266
P32521	P32521	Actin cytoskeleton-regulatory complex protein PAN1	PAN1	1	1	1	0.9	68573	12843	14676	2	0.0857195	0.00970345	0.0215071	0	-1.99481	P39926;P32867	P39926	Protein SSO2	SSO2	6	6	6	25.4	662930	0	16	0.911733	0.001	0
P32524	P32524	Pre-mRNA-splicing factor PRP21	PRP21	9	9	9	34.6	2106200	4894800	1941300	38	2.63285	3.69824	2.8449	0.490213	0.111751	Q06505	Q06505	Transcription factor SPN1	SPN1	16	16	16	45.6	2146400	787720	127	2.95196	1.2705	-1.21628
P32527	P32527	Zuotin	ZUO1	9	9	9	23.6	1358900	1067900	810990	23	1.69869	0.806845	1.18847	-1.07406	-0.515314	P38788	P38788	Ribosome-associated complex subunit SSZ1	SSZ1	12	12	12	27.3	1310700	4341300	78	1.80261	7.00198	1.95767
P32528	P32528	Urea amidolyase;Urea carboxylase;Allophanate hydrolase	DUR1,2	71	71	71	47.6	17128000	19042000	30195000	1108	21.4108	14.3871	44.2495	-0.573568	1.04732	P10614	P10614	Lanosterol 14-alpha demethylase	ERG11	7	7	7	19.2	848240	750770	55	1.16659	1.2109	0.0537809
P32558	P32558	FACT complex subunit SPT16	SPT16	26	26	26	30.5	1718800	4623200	1632300	115	2.14858	3.49303	2.39207	0.701094	0.154874	P40310	P40310	Outward-rectifier potassium channel TOK1	TOK1	3	3	3	3.5	0	0	5	0.0954073	0.001	0
P32562	P32562	Cell cycle serine/threonine-protein kinase CDC5/MSD2	CDC5	2	2	2	3	0	97176	0	2	0.0324908	0.0734207	0	1.17615	0	P07170	P07170	Adenylate kinase	ADK1	8	8	8	35.6	2318500	662690	68	3.18865	1.06884	-1.5769
P32565	P32565	26S proteasome regulatory subunit RPN2	RPN2	5	5	5	6.3	243260	214010	145020	15	0.304086	0.161694	0.212521	-0.911216	-0.516877	P40208	P40208	Glucose-induced degradation protein 8	GID8	2	2	2	5.3	1904200	1670800	6	2.61886	2.6948	0.0412358
P32567	P32567	Phosphatidic acid phosphohydrolase 1	PAH1	8	8	8	10.3	1055600	0	100890	16	1.31955	0	0.14785	0	-3.15784	P54005	P54005	Protein DIA1	DIA1	9	9	9	24.7	685700	398080	91	0.943049	0.642054	-0.554637
P32569	P32569	Mediator of RNA polymerase II transcription subunit 17	SRB4	4	4	4	7.4	78396	148900	96629	4	0.0979986	0.1125	0.141606	0.199097	0.531047	P38891	P38891	Branched-chain-amino-acid aminotransferase, mitochondrial	BAT1	11	8	8	35.9	1338200	772500	47	1.84044	1.24595	-0.562804
P32582	P32582	Cystathionine beta-synthase	CYS4	17	17	17	42.6	4093000	3484800	2738400	100	5.11644	2.63292	4.01301	-0.958478	-0.350456	P01120	P01120	Ras-like protein 2	RAS2	4	4	4	16.1	859260	179660	18	1.18175	0.28977	-2.02794
P32583	P32583	Suppressor protein SRP40	SRP40	2	2	2	5.7	477740	4326000	182710	11	0.597197	3.26848	0.267754	2.45234	-1.1573	P02557	P02557	Tubulin beta chain	TUB2	14	14	14	38.5	2122200	2343300	151	2.91868	3.77946	0.372862
P32588	P32588	Nuclear and cytoplasmic polyadenylated RNA-binding protein PUB1	PUB1	4	4	4	8.4	3590200	4046000	3815400	24	4.48792	3.05693	5.59131	-0.553963	0.31714	P06780	P06780	GTP-binding protein RHO1	RHO1	3	3	3	16.7	1303600	1005700	44	1.79285	1.62207	-0.144419
P32589	P32589	Heat shock protein homolog SSE1	SSE1	28	28	24	47.3	27634000	19675000	17686000	489	34.5438	14.8653	25.9181	-1.21648	-0.414466	P38272	P38272	SWI5-dependent HO expression protein 3	SHE3	6	6	6	13.9	283500	70261	19	0.3899	0.113322	-1.78267
P32590	P32590	Heat shock protein homolog SSE2	SSE2	6	2	2	9.7	295880	324840	364410	5	0.369864	0.245431	0.534028	-0.591678	0.529921	P53950	P53950	Vacuolar segregation protein 7	VAC7	6	6	6	7.6	392340	38782	19	0.539588	0.0625506	-3.10876
P32591	P32591	SWI/SNF complex subunit SWI3	SWI3	8	8	8	12	268820	431530	421930	22	0.336038	0.32604	0.618321	-0.0435756	0.879733	P19880	P19880	AP-1-like transcription factor YAP1	YAP1	6	6	6	11.2	781280	9702.5	33	1.0745	0.0156489	-6.10146
P32597	P32597	Nuclear protein STH1/NPS1	STH1	25	25	25	20.8	270650	1410800	182660	41	0.338325	1.06592	0.267681	1.65562	-0.337897	P25343	P25343	Reduced viability upon starvation protein 161	RVS161	9	9	9	38.5	184090	153160	45	0.25318	0.247028	-0.0354891
P32598	P32598	Serine/threonine-protein phosphatase PP1-2	GLC7	5	5	5	22.1	3908800	3143600	2610200	90	4.88619	2.37513	3.82514	-1.0407	-0.353195	P16387	P16387	Pyruvate dehydrogenase E1 component subunit alpha, mitochondrial	PDA1	10	10	10	24.3	798950	381890	41	1.0988	0.615942	-0.835066
P32599	P32599	Fimbrin	SAC6	20	20	20	39.6	3558100	2383600	1638300	80	4.4478	1.80091	2.40086	-1.30436	-0.889538	Q05518	Q05518	Protein PAL1	PAL1	8	8	8	19.2	129510	42458	16	0.178116	0.0684795	-1.37907
P32602	P32602	Alpha-soluble NSF attachment protein	SEC17	4	4	4	19.5	2917600	1018600	1153800	8	3.64714	0.769597	1.69085	-2.24459	-1.10902	Q06251	Q06251	Uncharacterized protein YLR177W	YLR177W	7	7	5	14	254370	37428	37	0.349837	0.0603668	-2.53486
P32608	P32608	Retrograde regulation protein 2	RTG2	1	1	1	2.2	67750	38163	37889	3	0.0846907	0.0288338	0.0555248	-1.55444	-0.609072	Q03761	Q03761	Transcription initiation factor TFIID subunit 12	TAF12	15	15	15	28.2	1182900	506270	116	1.62685	0.816551	-0.994467
P32610	P32610	V-type proton ATPase subunit D	VMA8	2	2	2	4.7	392320	443800	65573	5	0.490418	0.33531	0.0960946	-0.548516	-2.35149	P25037	P25037	Ubiquitin carboxyl-terminal hydrolase 1	UBP1	11	11	11	15	341390	398450	50	0.469516	0.642651	0.45286
P32614	P32614	Fumarate reductase 1	FRD1	5	5	5	11.5	254070	480040	404370	20	0.317599	0.362691	0.592588	0.191533	0.89982	Q03780	Q03780	Uncharacterized protein YDR239C	YDR239C	8	8	8	12.3	217650	0	11	0.299336	0.001	0
P32617	P32617	Chromatin-remodeling complex subunit IES6	IES6	3	3	3	18.7	297880	3074900	486850	5	0.372364	2.32322	0.713459	2.64134	0.938116	P32917	P32917	Protein STE5	STE5	3	3	3	3.3	795160	678710	27	1.09359	1.09468	0.00143251
P32628	P32628	UV excision repair protein RAD23	RAD23	4	4	4	13.1	558620	570720	518180	6	0.698301	0.431204	0.759372	-0.695479	0.120957	P54730	P54730	UBX domain-containing protein 4	UBX4	11	11	11	33.9	931020	528600	61	1.28044	0.852567	-0.586754
P32639	P32639	Pre-mRNA-splicing helicase BRR2	BRR2	13	13	13	6.8	33779	248820	44838	15	0.0422254	0.187994	0.0657083	2.15451	0.637965	Q3E754;P0C0V8	Q3E754;P0C0V8	40S ribosomal protein S21-B;40S ribosomal protein S21-A	RPS21B;RPS21A	6	6	6	73.6	2537800	3042700	57	3.49025	4.9075	0.491656
P32657	P32657	Chromo domain-containing protein 1	CHD1	33	33	33	28.7	401000	2812300	178520	47	0.501269	2.12482	0.261614	2.08368	-0.938147	P53550	P53550	mRNA-decapping enzyme subunit 2	DCP2	9	9	9	9.8	162800	0	14	0.2239	0.001	0
P32767	P32767	Importin beta-like protein KAP122	KAP122	1	1	1	1.8	53378	123520	34700	1	0.066725	0.0933248	0.0508514	0.484032	-0.391939	P40218	P40218	Uncharacterized protein YMR147W		4	4	4	27.8	964900	2105900	38	1.32703	3.39656	1.35587
P32769	P32769	Elongation factor 1 alpha-like protein	HBS1	11	11	11	21.3	2085400	139340	243050	24	2.60685	0.105277	0.35618	-4.63004	-2.87163	P38879	P38879	Nascent polypeptide-associated complex subunit alpha	EGD2	4	4	4	20.7	0	3394200	8	0.0403143	5.47443	7.08527
P32771	P32771	S-(hydroxymethyl)glutathione dehydrogenase	SFA1	3	3	3	8.5	1070300	1566300	1140000	30	1.33792	1.18341	1.67062	-0.177049	0.320389	P40482	P40482	Protein transport protein SEC24	SEC24	9	9	9	11.2	114510	0	23	0.157487	0.001	0
P32775	P32775	1,4-alpha-glucan-branching enzyme	GLC3	6	6	6	11.4	102730	64537	252840	12	0.128417	0.0487605	0.370527	-1.39706	1.52874	P0CS90;P39987	P0CS90	Heat shock protein SSC1, mitochondrial	SSC1	15	15	15	24.9	1908000	227280	57	2.62409	0.366575	-2.83964
P32776	P32776	RNA polymerase II transcription factor B subunit 1	TFB1	10	10	10	16.5	462370	1468600	659430	19	0.577984	1.10959	0.966368	0.940927	0.741543	P20606	P20606	Small COPII coat GTPase SAR1	SAR1	6	6	6	38.4	2277800	1954000	85	3.13268	3.15156	0.0086719
P32783	P32783	mRNA cap guanine-N7 methyltransferase	ABD1	5	5	5	10.6	385120	1797300	412720	13	0.481418	1.35794	0.604824	1.49606	0.329225	P20449	P20449	ATP-dependent RNA helicase DBP5	DBP5	10	10	10	23.7	642840	806540	67	0.884103	1.30085	0.557169
P32790	P32790	Actin cytoskeleton-regulatory complex protein SLA1	SLA1	2	2	2	1.8	74214	62446	57524	4	0.092771	0.0471807	0.0842991	-0.975477	-0.138157	P22943	P22943	12 kDa heat shock protein	HSP12	3	3	3	36.7	5741500	1444600	39	7.89633	2.32996	-1.76088
P32797	P32797	Cell division control protein 13	CDC13	3	3	3	3.6	0	197380	39227	3	0.018468	0.149129	0.0574856	3.01346	1.63817	P15274	P15274	AMP deaminase	AMD1	10	10	10	14	129890	0	16	0.178639	0.001	0
P32829	P32829	Double-strand break repair protein MRE11	MRE11	7	7	7	13.9	548560	1175300	218290	8	0.685726	0.887991	0.319895	0.372912	-1.10003	P24280	P24280	SEC14 cytosolic factor	SEC14	7	7	6	22	905600	247330	50	1.24548	0.398913	-1.64256
P32831	P32831	Negative growth regulatory protein NGR1	NGR1	4	4	4	6	593880	609960	366130	11	0.742378	0.460851	0.536549	-0.687852	-0.468445	Q06706	Q06706	Elongator complex protein 1	IKI3	12	12	12	11.2	48923	9750.5	25	0.0672842	0.0157264	-2.09708
P32832	P32832	Chromatin structure-remodeling complex subunit RSC7	NPL6	8	8	8	21.4	467270	1707700	306260	18	0.58411	1.29024	0.448812	1.14333	-0.380129	Q12469	Q12469	Serine/threonine-protein kinase SKM1	SKM1	1	1	1	2.1	1563500	0	7	2.15029	0.001	0
P32835;P32836	P32835;P32836	GTP-binding nuclear protein GSP1/CNR1;GTP-binding nuclear protein GSP2/CNR2	GSP1;GSP2	7	7	7	33.8	8498600	11455000	6945300	101	10.6236	8.65475	10.1781	-0.295714	-0.0618175	P38828	P38828	Protein LSM12	LSM12	7	7	7	46	837650	118340	69	1.15203	0.190868	-2.59353
P32860	P32860	NifU-like protein, mitochondrial	NFU1	1	1	1	5.9	54441	0	0	1	0.0680538	0	0	0	0	P32911	P32911	Eukaryotic translation initiation factor eIF-1	SUI1	5	5	5	36.1	3200500	1740300	50	4.40167	2.80689	-0.649078
P32861	P32861	UTP--glucose-1-phosphate uridylyltransferase	UGP1	10	10	10	20.4	2647100	2475700	2556600	69	3.309	1.8705	3.74659	-0.822972	0.179184	Q05040	Q05040	Factor arrest protein 8	FAR8	5	5	5	11.5	133590	0	5	0.183727	0.001	0
P32864	P32864	Rab proteins geranylgeranyltransferase component A	MRS6	5	5	5	8.3	429800	518840	389600	19	0.537271	0.392006	0.570943	-0.454772	0.0876978	P22579	P22579	Transcriptional regulatory protein SIN3	SIN3	32	32	32	25.8	1414600	129340	176	1.94551	0.20861	-3.22127
P32874	P32874	Acetyl-CoA carboxylase, mitochondrial;Biotin carboxylase	HFA1	59	54	54	30	1274700	2451500	2156700	265	1.59344	1.85222	3.16056	0.217111	0.988037	P12688	P12688	Serine/threonine-protein kinase YPK1	YPK1	11	11	8	20.3	394080	26252	45	0.541981	0.0423413	-3.67811
P32891	P32891	D-lactate dehydrogenase [cytochrome] 1, mitochondrial	DLD1	8	8	8	17.4	824880	711480	682050	21	1.03114	0.537554	0.999516	-0.939756	-0.0449358	Q12154	Q12154	ATPase GET3	GET3	6	6	6	20.9	438910	256960	27	0.603637	0.414445	-0.5425
P32892	P32892	ATP-dependent RNA helicase DRS1	DRS1	7	7	7	10.9	135650	1199700	108400	13	0.169569	0.906426	0.158856	2.41832	-0.0941548	P04806	P04806	Hexokinase-1	HXK1	8	7	7	20.8	567990	0	26	0.781161	0.001	0
P32895	P32895	Ribose-phosphate pyrophosphokinase 1	PRS1	5	5	5	15.2	1176300	573290	874840	14	1.47043	0.433146	1.28204	-1.76331	-0.197795	Q03016;Q12276	Q03016	GLC7-interacting protein 3	GIP3	12	12	12	9.6	150830	12080	17	0.207438	0.0194836	-3.41235
P32899	P32899	U3 small nucleolar ribonucleoprotein protein IMP3	IMP3	7	7	7	41.5	746440	4057000	376830	23	0.933085	3.06524	0.552229	1.71592	-0.756742	P28004	P28004	Pre-mRNA-processing protein 45	PRP45	19	19	19	49.3	2013200	1289800	175	2.76877	2.08029	-0.412461
P32909	P32909	Protein SMY2	SMY2	10	10	10	14.6	643770	102380	119020	14	0.804743	0.0773526	0.174419	-3.37901	-2.20597	P00445	P00445	Superoxide dismutase [Cu-Zn]	SOD1	5	5	5	38.3	3655900	1416300	47	5.02799	2.28432	-1.13822
P32911	P32911	Eukaryotic translation initiation factor eIF-1	SUI1	5	5	5	50	4779300	7127200	3151200	26	5.97435	5.38491	4.61795	-0.149859	-0.371528	P38758	P38758	Putative oxidoreductase TDA3	TDA3	11	11	11	24.7	359680	212510	64	0.494671	0.342753	-0.529301
P32914	P32914	Transcription elongation factor SPT4	SPT4	1	1	1	14.7	2195700	2716600	530360	10	2.74473	2.05251	0.777221	-0.419275	-1.82027	P39721	P39721	Protein AIM2	AIM2	5	5	5	33.3	965410	476730	59	1.32774	0.768907	-0.788088
P32915	P32915	Protein transport protein SEC61	SEC61	2	2	2	6.5	0	343170	0	2	0.020191	0.25928	0	3.68273	0	P13382	P13382	DNA polymerase alpha catalytic subunit A	POL1	29	29	29	21.6	926640	316440	229	1.27442	0.510379	-1.32019
P32916	P32916	Signal recognition particle receptor subunit alpha homolog	SRP101	3	3	3	9.3	73501	243650	59133	4	0.0918797	0.184088	0.086657	1.00258	-0.08443	P07276	P07276	DNA repair protein RAD2	RAD2	23	23	23	25.9	1084000	723140	171	1.49083	1.16634	-0.354136
P32939	P32939	GTP-binding protein YPT7	YPT7	2	2	2	10.1	814010	766140	502960	26	1.01755	0.578852	0.737067	-0.813834	-0.465233	P43558	P43558	Ubiquitin thioesterase OTU1	OTU1	7	7	7	35.5	2424500	988530	85	3.33443	1.59438	-1.06445
P33201	P33201	Ribosome assembly factor MRT4	MRT4	9	9	9	34.7	1601600	6860700	846470	36	2.00208	5.18356	1.24047	1.37245	-0.690613	P14065	P14065	Glycerol 2-dehydrogenase (NADP(+))	GCY1	2	1	1	7.4	1037700	432000	23	1.42716	0.696763	-1.0344
P33297	P33297	26S protease regulatory subunit 6A	RPT5	5	5	5	13.4	335290	362430	299150	6	0.419128	0.273832	0.438392	-0.614102	0.0648304	Q06315	Q06315	Protein SKG3	SKG3	6	6	6	6.4	109610	0	14	0.150747	0.001	0
P33299	P33299	26S protease regulatory subunit 7 homolog	RPT1	5	5	5	10.9	497320	779460	531400	9	0.621673	0.588916	0.778745	-0.0780947	0.324994	P36123	P36123	SIT4-associating protein SAP190	SAP190	8	8	8	7.9	183720	0	10	0.252671	0.001	0
P33302;Q04182	P33302;Q04182	Pleiotropic ABC efflux transporter of multiple drugs;ATP-dependent permease PDR15	PDR5;PDR15	2	2	2	1.9	24359	49525	39526	7	0.0304499	0.0374183	0.0579237	0.297307	0.927717	P39081	P39081	Protein PCF11	PCF11	19	19	19	32.1	1882300	711810	133	2.58874	1.14806	-1.17305
P33307	P33307	Importin alpha re-exporter	CSE1	6	6	6	6.2	146860	394040	254680	11	0.183582	0.297714	0.373223	0.697506	1.02361	P38439	P38439	RNA polymerase-associated protein LEO1	LEO1	4	4	4	12.7	340530	0	13	0.468334	0.001	0
P33322	P33322	H/ACA ribonucleoprotein complex subunit 4	CBF5	7	7	7	20.3	236540	8671700	634470	26	0.295686	6.55185	0.92979	4.46976	1.65284	P32588	P32588	Nuclear and cytoplasmic polyadenylated RNA-binding protein PUB1	PUB1	4	4	4	8.4	479830	1168800	18	0.659914	1.88513	1.51432
P33330	P33330	Phosphoserine aminotransferase	SER1	8	8	8	26.6	1656800	1593300	1651800	27	2.07108	1.20381	2.42065	-0.782776	0.22501	P53743	P53743	Pre-rRNA-processing protein ESF2	ESF2	11	11	11	30.7	3243800	4251900	261	4.46122	6.85779	0.620305
P33399	P33399	La protein homolog	LHP1	4	4	4	19.6	584690	1653600	281940	8	0.73089	1.24937	0.413172	0.773471	-0.822914	P33330	P33330	Phosphoserine aminotransferase	SER1	7	7	7	26.6	1288300	229760	16	1.77181	0.370575	-2.25739
P33411	P33411	Pre-mRNA-splicing factor 18	PRP18	6	6	6	31.9	227680	1834200	141570	10	0.284611	1.38582	0.207465	2.28368	-0.456122	P38144	P38144	ISWI chromatin-remodeling complex ATPase ISW1	ISW1	25	22	22	23.8	817210	103150	114	1.12391	0.166368	-2.75608
P33416	P33416	Heat shock protein 78, mitochondrial	HSP78	15	14	14	19.4	1293100	3167100	2728100	91	1.61644	2.39288	3.99792	0.565933	1.30643	Q01855	Q01855	40S ribosomal protein S15	RPS15	5	5	5	57	5866500	6841600	61	8.06824	11.0347	0.451717
P33417	P33417	Intrastrand cross-link recognition protein	IXR1	6	6	6	10.6	3750800	8119900	2577400	24	4.68867	6.13494	3.77707	0.387869	-0.311911	P07263	P07263	Histidine--tRNA ligase, mitochondrial	HTS1	5	5	5	10.6	623330	527840	15	0.85727	0.851341	-0.0100124
P33441	P33441	THO complex subunit MFT1	MFT1	7	7	7	18.4	608000	1651800	1060800	18	0.760029	1.24801	1.55456	0.715499	1.03238	P38351	P38351	RNA polymerase II-associated protein 1	PAF1	16	16	16	35.1	1955500	1074300	147	2.68942	1.73271	-0.634259
P33442	P33442	40S ribosomal protein S1-A	RPS1A	15	15	4	60.4	20601000	30444000	17433000	293	25.7522	23.0018	25.5473	-0.162952	-0.0115237	P29295	P29295	Casein kinase I homolog HRR25	HRR25	8	8	8	20.6	267100	134250	45	0.367344	0.216529	-0.762575
P33734	P33734	Imidazole glycerol phosphate synthase hisHF;Glutamine amidotransferase;Cyclase	HIS7	12	12	12	24.6	841530	664380	616730	22	1.05195	0.501968	0.903793	-1.0674	-0.219006	P12962	P12962	Cap-associated protein CAF20	CAF20	2	2	2	15.5	984030	0	21	1.35334	0.001	0
P33750	P33750	Protein SOF1	SOF1	12	12	12	26.2	1045100	6280300	1217700	34	1.30642	4.74504	1.78449	1.8608	0.449889	Q00764	Q00764	Alpha,alpha-trehalose-phosphate synthase [UDP-forming] 56 kDa subunit	TPS1	8	8	8	16.6	624410	364690	44	0.858756	0.5882	-0.545941
P33753	P33753	tRNA (uracil(54)-C(5))-methyltransferase	TRM2	2	2	2	4.5	33200	199660	44247	5	0.0415016	0.150852	0.0648422	1.8619	0.643767	P05744	P05744	60S ribosomal protein L33-A	RPL33A	3	3	1	25.2	4852800	3767800	44	6.67409	6.077	-0.135213
P33755	P33755	Nuclear protein localization protein 4	NPL4	5	5	5	9.3	129690	173170	70305	5	0.162119	0.130838	0.103029	-0.309273	-0.653997	P46367	P46367	Potassium-activated aldehyde dehydrogenase, mitochondrial	ALD4	10	10	9	22.9	530720	182990	34	0.729903	0.29514	-1.3063
P33767	P33767	Dolichyl-diphosphooligosaccharide--protein glycosyltransferase subunit WBP1	WBP1	3	3	3	8.1	257160	269980	205960	6	0.321462	0.203982	0.301826	-0.65621	-0.0909325	P32461	P32461	Diphthamide biosynthesis protein 2	DPH2	5	5	5	11	240150	78365	12	0.33028	0.126393	-1.38577
P33892	P33892	Translational activator GCN1	GCN1	37	37	37	17.2	654130	920740	682710	124	0.817693	0.695659	1.00048	-0.233179	0.291066	P34227	P34227	Mitochondrial peroxiredoxin PRX1	PRX1	6	6	6	26.8	383830	0	45	0.527884	0.001	0
P34078	P34078	Protein LTV1	LTV1	4	4	4	16	587540	37553	254710	2	0.734453	0.0283729	0.373267	-4.69408	-0.976462	P32521	P32521	Actin cytoskeleton-regulatory complex protein PAN1	PAN1	5	5	5	3.5	61864	0	6	0.0850821	0.001	0
P34110	P34110	Vacuolar protein sorting-associated protein 35	VPS35	21	21	21	25.6	4169200	94118	683410	80	5.2117	0.0711103	1.00151	-6.19555	-2.37958	Q12449	Q12449	Hsp90 co-chaperone AHA1	AHA1	7	7	7	24.3	1104300	681580	53	1.51875	1.0993	-0.466296
P34160	P34160	Nuclear cap-binding protein complex subunit 1	STO1	3	3	3	3	370340	325330	449190	6	0.462943	0.245801	0.65827	-0.913342	0.507845	P52919	P52919	NAP1-binding protein	NBP1	2	2	2	3.1	2272500	1334200	21	3.12539	2.1519	-0.538423
P34162	P34162	Mediator of RNA polymerase II transcription subunit 20	SRB2	5	5	5	24.8	417090	849790	2609500	8	0.521383	0.642054	3.82412	0.300351	2.87471	Q03656	Q03656	Serine/threonine-protein kinase SKY1	SKY1	10	10	10	16.2	515700	154810	42	0.709247	0.24969	-1.50615
P34167	P34167	Eukaryotic translation initiation factor 4B	TIF3	25	25	25	56	29747000	5634300	4994700	202	37.1851	4.25696	7.31953	-3.12683	-2.3449	P25040	P25040	20S rRNA accumulation protein 4	TSR4	6	6	6	16.9	486090	450810	38	0.668523	0.727101	0.121179
P34216	P34216	EH domain-containing and endocytosis protein 1	EDE1	8	8	8	7.5	752320	4530.4	67865	17	0.940435	0.00342292	0.0994534	0	-3.24124	P32771	P32771	S-(hydroxymethyl)glutathione dehydrogenase	SFA1	4	4	4	10.6	446360	203170	43	0.613883	0.327688	-0.905639
P34219	P34219	Transcriptional regulatory protein TOD6	TOD6	12	12	11	27.8	718260	4397300	918180	42	0.897859	3.32235	1.34556	1.88764	0.58364	Q04002	Q04002	Sister chromatid cohesion protein 2	SCC2	2	2	2	1.1	461850	318770	17	0.635186	0.514137	-0.305026
P34221	P34221	Protein phosphatase 2C homolog 3	PTC3	4	1	1	8.5	0	75749	35799	2	0.0418828	0.0572317	0.052462	0.450456	0.324914	P05373	P05373	Delta-aminolevulinic acid dehydratase	HEM2	8	8	8	30.4	687110	397650	38	0.944988	0.641361	-0.559161
P34223	P34223	UBX domain-containing protein 1	SHP1	6	6	6	20.1	1115300	838750	1011700	22	1.39418	0.633712	1.48261	-1.13751	0.0887194	P14904	P14904	Vacuolar aminopeptidase 1	APE1	5	5	5	12.5	0	0	9	0.036626	0.001	0
P34227	P34227	Mitochondrial peroxiredoxin PRX1	PRX1	4	4	4	16.5	1279900	2222100	767600	22	1.59994	1.67889	1.12489	0.0694974	-0.508234	P38840	P38840	Aromatic amino acid aminotransferase 2	ARO9	10	10	10	18.5	633500	468570	56	0.871258	0.755746	-0.205198
P34228	P34228	Putative transcription factor SEF1	SEF1	6	6	6	6.5	67507	174630	51649	6	0.0843869	0.131941	0.0756895	0.644797	-0.156927	P07703	P07703	DNA-directed RNA polymerases I and III subunit RPAC1	RPC40	6	6	6	19.4	523740	284880	24	0.720304	0.459476	-0.648614
P34241	P34241	Nucleolar pre-ribosomal-associated protein 1	URB1 / NPA1	85	85	85	49	10607	598820	138980000	498	0.0132593	0.452435	203.67	5.09264	13.9069	P07246	P07246	Alcohol dehydrogenase 3, mitochondrial	ADH3	13	11	11	36.3	624710	300230	51	0.859168	0.484234	-0.827236
P34243	P34243	DNA polymerase alpha-associated DNA helicase A	HCS1	3	3	3	4.4	288930	0	0	1	0.361176	0	0	0	0	P32473	P32473	Pyruvate dehydrogenase E1 component subunit beta, mitochondrial	PDB1	6	6	6	16.9	916370	1422500	61	1.26029	2.29432	0.864309
P34247	P34247	U3 small nucleolar RNA-associated protein 11	UTP11	5	5	5	24.4	733880	3453100	648760	21	0.917384	2.60897	0.950731	1.50788	0.0515117	P15703	P15703	Glucan 1,3-beta-glucosidase	BGL2	8	8	8	25.6	1238200	239210	69	1.70291	0.385816	-2.14201
P34253	P34253	Protein KTI12	KTI12	2	2	2	7	214800	119350	78339	1	0.26851	0.0901742	0.114803	-1.57419	-1.22582	Q05905	Q05905	Protein HRI1	HRI1	9	9	9	36.5	515800	1274100	26	0.709384	2.05497	1.53448
P34730	P34730	Protein BMH2	BMH2	15	3	3	58.2	4324200	3454400	1913800	22	5.40546	2.60995	2.8046	-1.05039	-0.946624	P38198	P38198	Protein STU1	STU1	24	24	24	17.3	966830	208800	127	1.32969	0.336769	-1.98126
P34756	P34756	1-phosphatidylinositol 3-phosphate 5-kinase FAB1	FAB1	6	6	6	3	107320	4737.5	16000	7	0.134155	0.00357939	0.0234473	0	-2.5164	P41696	P41696	Asparagine-rich zinc finger protein AZF1	AZF1	12	12	12	18.2	1407300	619880	94	1.93547	0.99979	-0.952986
P34760;Q04120	P34760	Peroxiredoxin TSA1	TSA1	10	10	10	49	15520000	19375000	16292000	221	19.4007	14.6387	23.8753	-0.406327	0.299406	Q06214	Q06214	WD repeat-containing protein JIP5	JIP5	18	18	18	31.7	3958200	13574000	394	5.44374	21.8932	2.00781
P34761	P34761	Protein WHI3	WHI3	4	4	4	8.3	613230	101640	202480	6	0.766566	0.0767935	0.296726	-3.31936	-1.36928	P11986	P11986	Inositol-3-phosphate synthase	INO1	6	6	6	12.2	139400	46771	21	0.191718	0.0754359	-1.34566
P34909	P34909	General negative regulator of transcription subunit 4	MOT2	1	1	1	1.7	163530	48349	64139	5	0.20442	0.0365298	0.0939931	-2.48439	-1.12091	P0CX52;P0CX51	P0CX52;P0CX51	40S ribosomal protein S16-B;40S ribosomal protein S16-A	RPS16B;RPS16A	8	8	8	55.9	8697200	2210200	57	11.9613	3.56478	-1.74649
P35056	P35056	Peroxisomal targeting signal receptor	PEX5	3	3	3	6.9	18251000	15182000	16040000	5	22.8146	11.4707	23.506	-0.992008	0.0430694	P53111	P53111	NADPH-dependent aldehyde reductase ARI1	ARI1	5	5	5	23.6	965540	415980	40	1.32791	0.670925	-0.984939
P35127	P35127	Ubiquitin carboxyl-terminal hydrolase YUH1	YUH1	1	1	1	7.6	0	0	0	2	0.0274185	0	0	0	0	Q00711;P47052	Q00711	Succinate dehydrogenase [ubiquinone] flavoprotein subunit, mitochondrial	SDH1	8	8	8	16.6	250810	112280	19	0.344941	0.181094	-0.929612
P35177	P35177	Transcriptional activator SPT7	SPT7	2	2	2	1.9	0	104640	25097	3	0.0407062	0.0790601	0.0367786	0.9577	-0.146382	P02309	P02309	Histone H4	HHF1	8	8	8	58.3	4343200	356490	100	5.97324	0.574975	-3.37694
P35179	P35179	Protein transport protein SSS1	SSS1	1	1	1	12.5	1356600	2002800	1181800	15	1.69582	1.5132	1.73188	-0.164373	0.0303596	P38080	P38080	Serine/threonine-protein kinase AKL1	AKL1	10	10	9	12	96950	0	17	0.133336	0.001	0
P35182	P35182	Protein phosphatase 2C homolog 1	PTC1	6	6	6	23.1	1990700	734700	445870	33	2.48847	0.555098	0.653404	-2.16444	-1.92921	P43616	P43616	Cys-Gly metallodipeptidase DUG1	DUG1	6	6	6	16.6	784510	0	23	1.07894	0.001	0
P35189	P35189	Transcription initiation factor TFIID subunit 14	TAF14	2	2	2	13.1	87769	846290	134240	8	0.109715	0.639409	0.196723	2.54297	0.842402	P15454	P15454	Guanylate kinase	GUK1	7	7	7	45.5	3816900	2586600	45	5.24941	4.17187	-0.331462
P35191	P35191	DnaJ homolog 1, mitochondrial	MDJ1	2	2	2	4.7	402440	397520	284760	14	0.503069	0.300344	0.417304	-0.744141	-0.269657	Q06142	Q06142	Importin subunit beta-1	KAP95	8	8	8	12.3	419180	331040	48	0.576501	0.533927	-0.110682
P35194	P35194	U3 small nucleolar RNA-associated protein 20	UTP20	3	3	3	1.3	0	39138	2159.9	3	0.0269013	0.0295705	0.00316525	0.136483	0	P39715	P39715	Shuttling pre-60S factor ECM1	ECM1	14	14	14	54.2	3824800	8118800	338	5.26028	13.0946	1.31576
P35197	P35197	ADP-ribosylation factor GTPase-activating protein GCS1	GCS1	10	10	10	37.5	3513500	2387700	1517700	66	4.39204	1.80401	2.22413	-1.28368	-0.981653	P38689;P38063	P38689	Ribose-phosphate pyrophosphokinase 3	PRS3	9	9	9	27.2	482020	677430	86	0.662925	1.09261	0.720862
P35207	P35207	Antiviral helicase SKI2	SKI2	32	32	32	28	2094300	577410	1521900	101	2.61798	0.436259	2.23028	-2.5852	-0.231225	P04161	P04161	Phosphoribosylglycinamide formyltransferase	ADE8	4	4	4	27.6	1991200	1698600	64	2.73851	2.73963	0.000589739
P35691	P35691	Translationally-controlled tumor protein homolog	TMA19	7	7	7	38.9	19357000	17357000	15436000	82	24.1972	13.114	22.6208	-0.883733	-0.0971866	Q03772	Q03772	Pre-mRNA-splicing factor CWC15	CWC15	11	11	11	53.1	2687500	976510	93	3.69614	1.57499	-1.23068
P35719	P35719	Uncharacterized protein MRP8	MRP8	9	9	9	45.2	1304400	593100	735000	15	1.63056	0.448113	1.07711	-1.86343	-0.5982	P36114	P36114	Mitochondrial outer membrane protein YKR018C	YKR018C	8	8	8	13.8	209000	0	27	0.287439	0.001	0
P35728	P35728	Protein MPE1	MPE1	2	2	2	4.5	0	1447200	623760	4	0.0194872	1.09342	0.914095	5.81018	5.55175	Q00402	Q00402	Nuclear migration protein NUM1	NUM1	6	6	6	16.2	123490	9894.6	14	0.169837	0.0159588	-3.41173
P35729	P35729	Nucleoporin NUP120	NUP120	2	2	2	2	23170	31981	13854	1	0.0289636	0.024163	0.0203025	-0.261438	-0.512585	P05748;P54780	P05748;P54780	60S ribosomal protein L15-A;60S ribosomal protein L15-B	RPL15A;RPL15B	7	7	7	31.4	864860	2271500	65	1.18945	3.66365	1.62299
P35732	P35732	RNA polymerase II degradation factor 1	DEF1	5	5	5	6.2	3153500	364310	502940	24	3.94202	0.275252	0.737038	-3.84011	-2.41913	P38066	P38066	GTP cyclohydrolase-2	RIB1	6	6	6	25.8	162590	41921	19	0.223611	0.0676134	-1.72561
P35817	P35817	Bromodomain-containing factor 1	BDF1	15	15	15	19.7	815300	5842400	429290	26	1.01916	4.41419	0.629107	2.11476	-0.696009	P53941	P53941	U3 small nucleolar ribonucleoprotein protein IMP4	IMP4	13	13	13	52.8	1601500	1074400	182	2.20256	1.73288	-0.34601
P35844	P35844	Protein KES1	KES1	23	23	23	55.8	54895000	29360000	28949000	424	68.6213	22.1828	42.4236	-1.62922	-0.693791	P19881	P19881	4-nitrophenylphosphatase	PHO13	8	8	8	29.5	282550	206350	25	0.388593	0.332817	-0.223531
P38711;P35997	P38711;P35997	40S ribosomal protein S27-B;40S ribosomal protein S27-A	RPS27B;RPS27A	4	4	4	46.3	29958000	40094000	25679000	73	37.4489	30.2928	37.6315	-0.30595	0.00701849	P53978	P53978	Elongation factor 3B	HEF3	14	2	2	15.2	0	0	4	0.0147656	0.001	0
P36000	P36000	AP-1 complex subunit beta-1	APL2	8	8	8	11.7	215610	124450	193790	11	0.269523	0.0940274	0.283991	-1.51925	0.0754394	P41920	P41920	Ran-specific GTPase-activating protein 1	YRB1	4	4	4	31.3	2280000	854620	16	3.1357	1.3784	-1.1858
P36005	P36005	Serine/threonine-protein kinase KDX1	KDX1	4	4	4	10.2	129980	278850	279970	5	0.162481	0.210683	0.410285	0.374804	1.33635	P28241	P28241	Isocitrate dehydrogenase [NAD] subunit 2, mitochondrial	IDH2	7	7	7	25.2	1461200	966980	57	2.0096	1.55962	-0.365713
P36008	P36008	Elongation factor 1-gamma 2	TEF4	15	15	13	39.1	10539000	12535000	10155000	185	13.1743	9.47074	14.8817	-0.476172	0.175822	P40093	P40093	UPF0160 protein YER156C	YER156C	8	8	8	22.2	985470	856490	55	1.35532	1.38141	0.0275071
P36009	P36009	Probable ATP-dependent RNA helicase DHR2	DHR2	6	6	6	9.5	0	660980	16598	9	0.0372785	0.499399	0.0243237	3.74378	-0.615983	P43583	P43583	Proteasome activator BLM10	BLM10	23	23	23	12.3	253850	224720	81	0.349122	0.362446	0.0540341
P36010	P36010	Nucleoside diphosphate kinase	YNK1	2	2	2	13.7	252620	417720	383990	5	0.315787	0.315606	0.562722	-0.0008282	0.83347	P39079	P39079	T-complex protein 1 subunit zeta	CCT6	13	13	13	25.6	328630	580150	44	0.451968	0.935711	1.04984
P36012	P36012	Histone H3-like centromeric protein CSE4	CSE4	4	4	4	17	214920	1030300	540060	7	0.26866	0.778437	0.791436	1.5348	1.55869	P32657	P32657	Chromo domain-containing protein 1	CHD1	24	24	24	20.2	351130	74853	106	0.482912	0.120729	-1.99999
P36015	P36015	Synaptobrevin homolog YKT6	YKT6	6	6	6	30.5	1529100	863510	385840	20	1.91145	0.65242	0.565433	-1.55079	-1.75724	P14120	P14120	60S ribosomal protein L30	RPL30	4	4	4	57.1	7663900	4798000	81	10.5402	7.73858	-0.445764
P36018;P36017;P36019	P36018	GTP-binding protein YPT52	YPT52	3	3	3	13.2	465750	225200	208500	1	0.58221	0.170148	0.305548	-1.77475	-0.930139	P06103	P06103	Eukaryotic translation initiation factor 3 subunit B	PRT1	8	8	8	10	302430	161540	36	0.415934	0.260544	-0.674828
P36036	P36036	RNA annealing protein YRA2	YRA2	1	1	1	4.9	0	250590	32860	2	0.0248836	0.189332	0.048155	2.92765	0.952492	P27616	P27616	Phosphoribosylaminoimidazole-succinocarboxamide synthase	ADE1	5	5	5	17	1182500	418530	21	1.6263	0.675037	-1.26855
P36040	P36040	Proteasome assembly chaperone 2	ADD66	5	5	5	23.2	973910	642070	410570	10	1.21743	0.485112	0.601674	-1.32745	-1.01679	Q07349	Q07349	Uncharacterized protein YDL027C		15	15	15	32.4	402770	0	43	0.553933	0.001	0
P36041	P36041	Protein EAP1	EAP1	7	7	7	12.3	3831900	277850	929670	19	4.79006	0.209928	1.36239	-4.51208	-1.8139	P39939;P39938	P39939;P39938	40S ribosomal protein S26-B;40S ribosomal protein S26-A	RPS26B;RPS26A	2	2	2	20.2	1984000	5593900	19	2.72861	9.02227	1.72532
P36046	P36046	Mitochondrial intermembrane space import and assembly protein 40	MIA40	1	1	1	3.5	219950	0	0	1	0.274948	0	0	0	0	P53277	P53277	Pre-mRNA-splicing factor SYF2	SYF2	8	8	8	38.1	3923000	6891600	93	5.39533	11.1153	1.04276
P36047	P36047	Protein phosphatase 1 regulatory subunit SDS22	SDS22	2	2	2	6.5	3908500	1781800	878620	11	4.88581	1.34623	1.28758	-1.85968	-1.92393	Q08723	Q08723	26S proteasome regulatory subunit RPN8	RPN8	5	5	5	17.5	821070	754310	33	1.12922	1.21661	0.107534
P36048	P36048	Pre-mRNA-splicing factor SNU114	SNU114	5	5	5	5.6	187730	353740	117810	16	0.234671	0.267266	0.172646	0.187635	-0.442827	P50109	P50109	Protein PSP2	PSP2	5	5	5	12	0	0	12	0.102449	0.001	0
P36049	P36049	rRNA-processing protein EBP2	EBP2	15	15	15	29.3	1108600	18668000	1029300	65	1.3858	14.1045	1.5084	3.34736	0.122295	P47112	P47112	Cell division cycle protein CDT1	TAH11	5	5	5	8.3	507450	0	13	0.6979	0.001	0
P36054	P36054	Calcipressin-like protein	RCN1	2	2	2	13.7	68459	387010	264370	10	0.085577	0.292403	0.387423	1.77266	2.17862	P36060	P36060	NADH-cytochrome b5 reductase 2;NADH-cytochrome b5 reductase p34 form;NADH-cytochrome b5 reductase p32 form	MCR1	7	7	7	27.5	766440	305250	47	1.05409	0.492331	-1.0983
P36059	P36059	ATP-dependent (S)-NAD(P)H-hydrate dehydratase		8	8	8	22.8	4313000	3887600	1185600	59	5.39145	2.93725	1.73745	-0.876207	-1.6337	P53221	P53221	60S ribosomal protein L26-B	RPL26B	8	8	2	36.2	6748100	4453700	75	9.28072	7.18327	-0.369595
P36060	P36060	NADH-cytochrome b5 reductase 2;NADH-cytochrome b5 reductase p34 form;NADH-cytochrome b5 reductase p32 form	MCR1	5	5	5	21.2	901480	402390	334580	19	1.12689	0.304023	0.490313	-1.8901	-1.20057	P06785	P06785	Thymidylate synthase	CDC21	7	7	7	22.4	410830	246720	51	0.565018	0.397929	-0.505785
P36069	P36069	Probable phosphomutase PMU1	PMU1	4	4	4	15.3	1513700	804350	643670	23	1.8922	0.607722	0.943272	-1.63858	-1.00432	P47988	P47988	TY1 enhancer activator	TEA1	6	6	6	8.4	0	81290	22	0.00861156	0.131111	3.92837
P36076	P36076	Coenzyme A biosynthesis protein 3	CAB3	4	4	4	9.6	179570	0	0	5	0.224471	0	0	0	0	P43593	P43593	Ubiquitin carboxyl-terminal hydrolase 6	UBP6	7	7	7	14	492900	432800	48	0.67789	0.698053	0.0422868
P36080	P36080	Ribosomal RNA-processing protein 14	RRP14	10	10	10	22.6	754380	15640000	1150200	32	0.94301	11.8167	1.68557	3.64741	0.837892	P53854	P53854	Pre-mRNA-splicing factor CWC25	CWC25	13	13	13	58.1	4278000	4270900	105	5.88357	6.88844	0.227486
P36084	P36084	Splicing factor MUD2	MUD2	8	8	8	22.4	442470	1436100	234270	18	0.553109	1.08504	0.343313	0.972109	-0.688038	P09064	P09064	Eukaryotic translation initiation factor 2 subunit beta	SUI3	8	8	8	40.4	1308800	852800	40	1.8	1.37546	-0.388083
P36088	P36088	Free methionine-R-sulfoxide reductase		2	2	2	12.8	841270	845870	410020	5	1.05163	0.639092	0.600868	-0.718528	-0.807504	P40357	P40357	Protein transport protein SEC9	SEC9	6	6	6	11.7	130830	0	10	0.179931	0.001	0
P36100	P36100	Transcription initiation factor IIE subunit alpha	TFA1	13	13	13	32.6	2802100	8627700	1144200	54	3.50276	6.51861	1.67678	0.896072	-1.0628	Q02875	Q02875	SMY2 homolog 2	SYH1	5	5	5	6.6	98438	0	7	0.135383	0.001	0
P38754;P36105	P38754;P36105	60S ribosomal protein L14-B;60S ribosomal protein L14-A	RPL14B;RPL14A	7	7	7	43.5	5436800	7198800	4637700	38	6.79626	5.43901	6.79636	-0.321397	2.13935e-05	P51996	P51996	GTP-binding protein YPT32/YPT11	YPT32	9	9	3	44.1	251810	123200	36	0.346316	0.198706	-0.801452
P36106	P36106	Transcription factor BYE1	BYE1	10	10	10	19.9	527820	1884000	232920	18	0.6598	1.42344	0.341335	1.10928	-0.950842	P38996	P38996	Nuclear polyadenylated RNA-binding protein 3	NAB3	10	10	10	16.1	1677100	859330	134	2.30653	1.38599	-0.734803
P36112	P36112	MICOS complex subunit MIC60	MIC60	3	3	3	5.7	658720	0	35003	3	0.823431	0	0.0512955	0	-4.00474	P54858	P54858	Protein DOS2	DOS2	2	2	2	9	457050	0	2	0.628584	0.001	0
P36114	P36114	Mitochondrial outer membrane protein YKR018C	YKR018C	8	8	8	14.3	441070	855140	564290	21	0.551359	0.646096	0.826944	0.228757	0.584799	P07213	P07213	Mitochondrial import receptor subunit TOM70	TOM70	7	7	7	14.1	264640	482580	17	0.363962	0.778342	1.09662
P36119	P36119	Uncharacterized protein YKR023W	YKR023W	12	12	12	19.8	3119300	309010	383300	28	3.89927	0.233471	0.56171	-4.06189	-2.79531	P38236	P38236	Protein MUM2	MUM2	4	4	4	10.4	501800	0	21	0.690129	0.001	0
P36120	P36120	ATP-dependent RNA helicase DBP7	DBP7	35	35	35	55.4	0	1381600	24519	138	0.0253412	1.04386	0.0359316	5.3643	0.503766	P47104	P47104	Regulator of V-ATPase in vacuolar membrane protein 1	RAV1	4	4	4	3.1	118860	0	6	0.163469	0.001	0
P36123	P36123	SIT4-associating protein SAP190	SAP190	9	9	9	10.6	958180	361040	528430	26	1.19777	0.272782	0.774393	-2.13453	-0.629215	P15303	P15303	Protein transport protein SEC23	SEC23	8	8	8	11.3	231790	55593	35	0.318782	0.0896647	-1.82996
P36124	P36124	SET domain-containing protein 3	SET3	9	9	9	12.9	160860	1005200	319800	13	0.201083	0.759473	0.468654	1.91721	1.22073	P29952	P29952	Mannose-6-phosphate isomerase	PMI40	8	8	8	21.7	882910	304370	50	1.21427	0.490911	-1.30656
P36131	P36131	DASH complex subunit SPC34	SPC34	3	3	3	10.5	470480	799770	355740	3	0.588123	0.604261	0.521322	0.0390554	-0.173941	P32368	P32368	Phosphoinositide phosphatase SAC1	SAC1	8	8	8	16.5	53547	0	18	0.0736436	0.001	0
P36135	P36135	Probable secreted beta-glucosidase UTH1	UTH1	2	2	2	6	2661200	302340	1683900	5	3.32662	0.228431	2.46769	-3.86423	-0.4309	Q06344	Q06344	Pre-rRNA-processing protein ESF1	ESF1	22	22	22	35	2669200	3506000	426	3.67097	5.65475	0.6233
P36139	P36139	Protein PET10	PET10	4	4	4	17.7	543940	92186	66268	11	0.67995	0.0696506	0.097113	-3.28722	-2.80769	P0CX30;P0CX29	P0CX30;P0CX29	40S ribosomal protein S23-B;40S ribosomal protein S23-A	RPS23B;RPS23A	5	5	5	31	1974100	6701900	47	2.71499	10.8093	1.99326
P36145	P36145	Transcription initiation factor IIE subunit beta	TFA2	15	15	15	46	5837300	22119000	3419400	93	7.2969	16.7119	5.01099	1.19552	-0.542188	P53890	P53890	Bud neck protein 5	BNI5	4	4	4	10.3	0	0	9	0.0122205	0.001	0
P36150	P36150	Uroporphyrinogen-III C-methyltransferase	MET1	2	2	2	5.4	44219	141950	0	2	0.0552758	0.107249	0	0.956249	0	P20051	P20051	Dihydroorotase	URA4	3	3	3	12.6	730980	389620	25	1.00532	0.628409	-0.677883
P36152	P36152	Fe-S cluster assembly protein DRE2	DRE2	6	6	6	23.3	3745100	1861100	905380	40	4.68155	1.40614	1.3268	-1.73524	-1.81904	P00360	P00360	Glyceraldehyde-3-phosphate dehydrogenase 1	TDH1	12	6	6	46.1	322480	38744	13	0.443509	0.0624893	-2.82728
P36154	P36154	Altered inheritance rate of mitochondria protein 29	AIM29	2	2	2	12.3	131260	536130	0	2	0.164081	0.40507	0	1.30376	0	P32263	P32263	Pyrroline-5-carboxylate reductase	PRO3	3	3	3	12.2	450220	198020	13	0.619191	0.319382	-0.955103
P36160	P36160	Ribosome biogenesis protein RPF2	RPF2	13	13	13	38.4	567480	3651300	169380	98	0.709377	2.75872	0.248219	1.95937	-1.51494	P29453	P29453	60S ribosomal protein L8-B	RPL8B	25	5	5	65.2	396310	1055100	48	0.545048	1.70175	1.64256
P36161	P36161	Nucleoporin NUP133	NUP133	15	15	15	16.6	631200	1212600	297720	53	0.78903	0.916172	0.436296	0.215539	-0.854772	Q08491	Q08491	Superkiller protein 7	SKI7	5	5	5	8.8	64112	32598	13	0.0881737	0.0525766	-0.745929
P36224	P36224	Nuclear migration protein JNM1	JNM1	2	2	2	6.4	92563	0	36107	3	0.115708	0	0.0529133	0	-1.12879	P43597	P43597	Uncharacterized protein YFR016C	YFR016C	8	8	8	6.7	0	0	8	0.0715686	0.001	0
P36421	P36421	Tyrosine--tRNA ligase, cytoplasmic	TYS1	13	13	13	36.5	4609400	3541600	3204200	96	5.76197	2.67583	4.69562	-1.10657	-0.295246	Q08162	Q08162	Exosome complex exonuclease DIS3	DIS3	8	8	8	10	251130	111490	12	0.345381	0.17982	-0.941637
P37012	P37012	Phosphoglucomutase 2	PGM2	3	3	1	6	0	121590	220200	2	0.0330678	0.0918666	0.322694	1.47411	3.28667	P05755;O13516	P05755;O13516	40S ribosomal protein S9-B;40S ribosomal protein S9-A	RPS9B;RPS9A	7	7	7	30.3	3645000	1872700	70	5.013	3.02044	-0.730917
P37262;P50278	P37262;P50278	6-phosphogluconolactonase-like protein 2;6-phosphogluconolactonase-like protein 1	SOL2;SOL1	2	2	2	7.6	267320	179680	165150	2	0.334163	0.135756	0.242021	-1.29953	-0.46542	P01123	P01123	GTP-binding protein YPT1	YPT1	5	5	5	20.9	777980	0	28	1.06996	0.001	0
P37263	P37263	UPF0743 protein YCR087C-A		2	2	2	13.1	206150	3936800	137960	8	0.257697	2.97442	0.202175	3.52886	-0.350075	P32476	P32476	Squalene monooxygenase	ERG1	6	6	6	13.7	495120	331750	46	0.680943	0.535072	-0.3478
P37291	P37291	Serine hydroxymethyltransferase, cytosolic	SHM2	20	20	19	49.9	8899300	9327300	7286200	184	11.1245	7.04718	10.6776	-0.658628	-0.0591552	P32565	P32565	26S proteasome regulatory subunit RPN2	RPN2	6	6	5	6.2	169490	24193	23	0.233101	0.0390203	-2.57866
P37302	P37302	Aminopeptidase Y	APE3	7	7	7	16.4	2128500	830240	1493600	24	2.66073	0.627283	2.18881	-2.08463	-0.281674	P0CX46;P0CX45	P0CX46;P0CX45	60S ribosomal protein L2-B;60S ribosomal protein L2-A	RPL2B;RPL2A	11	11	11	51.6	2435700	13604000	261	3.34984	21.9416	2.71151
P37303	P37303	Low specificity L-threonine aldolase	GLY1	12	12	12	39	9579700	11434000	9109100	175	11.9751	8.63889	13.349	-0.471118	0.156698	P07560	P07560	Ras-related protein SEC4	SEC4	5	5	4	29.8	1393300	773680	67	1.91622	1.24785	-0.618815
P37366	P37366	Cyclin CCL1	CCL1	2	2	2	6.1	0	336340	62156	2	0.0297502	0.25412	0.0910871	3.09454	1.61435	Q01477	Q01477	Ubiquitin carboxyl-terminal hydrolase 3	UBP3	7	7	7	8.6	0	0	10	0.0166619	0.001	0
P37838	P37838	Nucleolar protein 4	NOP4	25	25	25	38.4	618300	11910000	1152400	145	0.772904	8.99853	1.6888	3.54133	1.12763	Q99383	Q99383	Nuclear polyadenylated RNA-binding protein 4	HRP1	8	8	8	17.8	2687900	1493200	78	3.69669	2.40835	-0.618189
P38009	P38009	Bifunctional purine biosynthesis protein ADE17;Phosphoribosylaminoimidazolecarboxamide formyltransferase;IMP cyclohydrolase	ADE17	15	15	11	32.1	1634200	1096200	1662900	52	2.04283	0.828227	2.43691	-1.30247	0.254486	P34078	P34078	Protein LTV1	LTV1	4	4	4	9.3	1204800	0	6	1.65697	0.001	0
P38011	P38011	Guanine nucleotide-binding protein subunit beta-like protein	ASC1	13	13	13	57.7	27474000	22720000	17201000	213	34.3438	17.166	25.2074	-1.0005	-0.446204	P32337	P32337	Importin subunit beta-3	PSE1	11	11	11	12.6	498010	209690	31	0.684917	0.338204	-1.01803
P38013	P38013	Peroxiredoxin type-2	AHP1	7	7	7	52.3	21295000	17670000	14791000	82	26.6198	13.3505	21.6756	-0.995608	-0.296425	Q01476	Q01476	Ubiquitin carboxyl-terminal hydrolase 2	UBP2	17	17	17	15.6	159990	0	33	0.220036	0.001	0
P38061	P38061	60S ribosomal protein L32	RPL32	5	5	5	35.4	2627100	9296300	4994300	33	3.284	7.02376	7.31894	1.09679	1.15618	Q12000	Q12000	Translation machinery-associated protein 46	TMA46	8	8	8	27	176060	501000	49	0.242137	0.808051	1.73863
P38066	P38066	GTP cyclohydrolase-2	RIB1	7	7	7	25.8	1445100	1216900	996840	25	1.80644	0.919421	1.46083	-0.974354	-0.306366	P00498	P00498	ATP phosphoribosyltransferase	HIS1	7	7	7	25.6	59657	160760	27	0.0820467	0.259286	1.66003
P38074	P38074	Protein arginine N-methyltransferase 1	HMT1	4	4	4	13.8	326180	276850	246320	9	0.407741	0.209172	0.360972	-0.96296	-0.175765	Q07655	Q07655	Protein WHI4	WHI4	7	7	7	13.3	122550	0	14	0.168544	0.001	0
P38075	P38075	Pyridoxamine 5-phosphate oxidase	PDX3	8	8	8	36.8	8531600	11362000	2928300	84	10.6649	8.58449	4.2913	-0.313067	-1.31338	P19524	P19524	Myosin-2	MYO2	10	10	8	7.6	70315	21778	13	0.0967048	0.0351252	-1.46108
P38077	P38077	ATP synthase subunit gamma, mitochondrial	ATP3	3	3	3	12.2	166400	130840	103920	3	0.208008	0.0988554	0.152291	-1.07325	-0.449812	P02406	P02406	60S ribosomal protein L28	RPL28	7	7	7	38.9	2435600	5266800	152	3.3497	8.4947	1.34253
P38080	P38080	Serine/threonine-protein kinase AKL1	AKL1	3	3	3	3.2	118780	57257	18489	7	0.148481	0.0432602	0.0270949	-1.77916	-2.45418	P29704	P29704	Squalene synthase	ERG9	12	12	12	29.5	698480	753300	50	0.960624	1.21498	0.338889
P38081	P38081	Uncharacterized glycosyl hydrolase YBR056W		3	3	3	6	154320	35418	76725	3	0.192907	0.0267599	0.112437	-2.84977	-0.778786	P15731;P15732	P15731;P15732	Ubiquitin-conjugating enzyme E2 4;Ubiquitin-conjugating enzyme E2-16 kDa	UBC4;UBC5	2	2	2	12.2	3755200	1495900	25	5.16455	2.4127	-1.09799
P38086	P38086	DNA repair and recombination protein RDH54;DNA topoisomerase;Putative helicase	RDH54	3	3	3	4.1	18459	361510	0	3	0.0230746	0.273137	0	3.56524	0	P41818	P41818	Protein GLC8	GLC8	5	5	5	25.8	165190	0	20	0.227187	0.001	0
P38088	P38088	Glycine--tRNA ligase 1, mitochondrial	GRS1	29	29	29	44.5	5677000	5837900	60032000	179	7.09652	4.41079	87.9744	-0.686074	3.6319	Q12159	Q12159	RNA annealing protein YRA1	YRA1	13	13	13	46.5	1711300	14528000	270	2.35356	23.4319	3.31555
P38089	P38089	Protein phosphatase 2C homolog 4	PTC4	3	3	3	7.6	0	0	22296	10	0.029386	0	0.0326739	0	0.153009	P00927	P00927	Threonine dehydratase, mitochondrial	ILV1	7	7	7	15.5	362280	294030	44	0.498246	0.474234	-0.0712594
P38112	P38112	ATP-dependent RNA helicase MAK5	MAK5	20	20	20	30.1	260020	7270600	474130	82	0.325037	5.49326	0.694818	4.07899	1.09603	P38628	P38628	Phosphoacetylglucosamine mutase	PCM1	7	7	7	14	475120	339500	46	0.653436	0.547572	-0.254999
P38113	P38113	Alcohol dehydrogenase 5	ADH5	8	7	7	27.6	1086000	956360	923360	18	1.35755	0.722572	1.35315	-0.909794	-0.00468868	P21954;P53982;P41939	P21954	Isocitrate dehydrogenase [NADP], mitochondrial	IDP1	12	12	12	31.8	804850	454860	48	1.10692	0.733633	-0.593415
P38116	P38116	ADP-ribosylation factor-like protein 1	ARL1	2	2	2	10.4	287240	406330	258160	7	0.359064	0.307	0.378323	-0.226	0.075379	P40159	P40159	Uncharacterized protein YNL208W		2	2	2	20.6	889520	0	17	1.22336	0.001	0
P38121	P38121	DNA polymerase alpha subunit B	POL12	5	5	5	8.7	348960	874510	179120	10	0.436217	0.660731	0.262493	0.599017	-0.732766	P45978	P45978	Protein SCD6	SCD6	3	3	3	10.3	547700	214940	24	0.753256	0.346672	-1.11957
P38129	P38129	Transcription initiation factor TFIID subunit 5	TAF5	13	13	13	19.4	709870	1433000	382050	29	0.887371	1.08269	0.559879	0.287017	-0.664423	P12945	P12945	N-terminal acetyltransferase A complex subunit NAT1	NAT1	10	10	10	14.1	58950	418920	30	0.0810744	0.675667	3.05899
P38137	P38137	Peroxisomal-coenzyme A synthetase	PCS60	4	4	4	7.9	111190	244700	196040	9	0.138993	0.184882	0.287289	0.411592	1.04749	Q12074	Q12074	Spermidine synthase	SPE3	7	7	7	32.8	1078100	1424200	46	1.48272	2.29706	0.631542
P38139	P38139	Lipid droplet hydrolase 1	LDH1	1	1	1	5.3	0	0	0	0	0.0343133	0	0	0	0	P50107	P50107	Lactoylglutathione lyase	GLO1	6	6	6	20.2	660600	0	26	0.908529	0.001	0
P38144	P38144	ISWI chromatin-remodeling complex ATPase ISW1	ISW1	35	32	32	31.6	1747700	6376600	758730	139	2.18471	4.8178	1.11189	1.14093	-0.974429	P42942	P42942	Uncharacterized GTP-binding protein YGR210C		4	4	4	13.9	81353	0	12	0.111885	0.001	0
P38145	P38145	Riboflavin synthase	RIB5	3	3	3	18.1	342900	469350	171000	6	0.428641	0.354614	0.250594	-0.273519	-0.774421	P39990	P39990	13 kDa ribonucleoprotein-associated protein	SNU13	2	2	2	27	0	1559400	10	0.0281505	2.51512	6.48132
P38149	P38149	Probable di- and tripeptidase DUG2	DUG2	3	3	3	3.6	67705	84228	172440	3	0.0846344	0.0636379	0.252704	-0.411357	1.57813	Q12035	Q12035	rRNA-processing protein FCF2	FCF2	9	9	9	30.4	3163800	5776700	150	4.3512	9.31711	1.09847
P38153	P38153	AP-3 complex subunit mu	APM3	3	3	3	8.1	356750	471170	77380	9	0.445954	0.35599	0.113397	-0.325061	-1.97551	P49435	P49435	Adenine phosphoribosyltransferase 1	APT1	6	6	6	42.2	1630100	846060	32	2.24189	1.36459	-0.716247
P38165	P38165	Retrograde regulation protein 3	RTG3	3	3	3	5.8	295320	333630	657310	6	0.369164	0.252072	0.963261	-0.550425	1.38367	P32602	P32602	Alpha-soluble NSF attachment protein	SEC17	4	4	4	19.5	259640	0	16	0.357085	0.001	0
P38167	P38167	Protein ECM21	ECM21	8	8	8	9.4	480700	11938	121290	16	0.600898	0.00901968	0.177746	0	-1.75731	P36135	P36135	Probable secreted beta-glucosidase UTH1	UTH1	3	3	3	8.2	1833700	0	23	2.5219	0.001	0
P38177	P38177	Uncharacterized protein YBL086C		2	2	2	5.6	109870	154850	47021	4	0.137343	0.116996	0.0689074	-0.231321	-0.99505	P05756	P05756	40S ribosomal protein S13	RPS13	8	8	8	51	5464400	3130300	157	7.51523	5.04879	-0.57388
P38187	P38187	Ubiquitin carboxyl-terminal hydrolase 13	UBP13	2	2	2	3.2	0	26949	38351	2	0.034314	0.0203611	0.0562018	-0.752979	0.711819	P36145	P36145	Transcription initiation factor IIE subunit beta	TFA2	13	13	13	49.1	2047500	2122600	151	2.81594	3.42349	0.281852
P38193	P38193	Serine/threonine-protein phosphatase 4 regulatory subunit 2	PSY4	6	6	6	13.8	2123100	6032100	2510700	71	2.65397	4.55752	3.67933	0.780093	0.471288	P38881	P38881	Nucleus-vacuole junction protein 1	NVJ1	5	5	5	18.1	554880	295820	39	0.76313	0.477121	-0.677573
P38197	P38197	UPF0001 protein YBL036C		6	6	6	24.1	799000	544250	217950	10	0.998788	0.411205	0.319397	-1.28032	-1.64483	P16649	P16649	General transcriptional corepressor TUP1	TUP1	15	15	15	22	668880	183450	61	0.919915	0.295882	-1.63648
P38198	P38198	Protein STU1	STU1	23	23	23	18.7	646020	2107300	521550	99	0.807556	1.59216	0.76431	0.979349	-0.0794039	P53301	P53301	Probable glycosidase CRH1	CRH1	5	5	5	8.7	271570	13349	16	0.373492	0.0215303	-4.11664
P38205	P38205	Multisite-specific tRNA:(cytosine-C(5))-methyltransferase	NCL1	16	16	16	27.5	1271000	3346000	1324400	84	1.58881	2.52805	1.94085	0.670078	0.288745	Q12204	Q12204	Probable phospholipase YOR022C, mitochondrial		3	3	3	4.9	348280	0	3	0.478992	0.001	0
P38217	P38217	Importin subunit beta-2	KAP104	4	4	4	5.4	234950	407680	184640	14	0.293698	0.30802	0.270582	0.0686889	-0.118268	Q04279	Q04279	Eisosome protein SEG1	SEG1	4	4	4	4.2	35879	0	7	0.0493447	0.001	0
P38219	P38219	Obg-like ATPase 1	OLA1	16	16	16	38.8	21226000	18733000	14661000	375	26.5335	14.1536	21.4851	-0.906646	-0.304479	P25359	P25359	Exosome complex component RRP43	RRP43	5	5	5	11.9	500010	13558	10	0.687667	0.0218674	-4.97486
P38221	P38221	Phosphatidate cytidylyltransferase	CDS1	3	3	3	6.6	7481900	6559900	3395600	8	9.35272	4.95629	4.97611	-0.916125	-0.910367	P25623	P25623	Suppressor of yeast profilin deletion	SYP1	4	4	4	4.7	123590	0	11	0.169974	0.001	0
P38236	P38236	Protein MUM2	MUM2	4	4	4	10.4	987520	695810	705730	11	1.23445	0.525715	1.03422	-1.23151	-0.255323	P32448	P32448	Anti-silencing protein 2	ASF2	4	4	4	8.8	0	105150	6	0.0474341	0.169594	1.83809
P38248	P38248	Cell wall protein ECM33	ECM33	1	1	1	2.3	276540	309230	254530	7	0.345688	0.233637	0.373003	-0.565204	0.109717	P11745	P11745	Ran GTPase-activating protein 1	RNA1	9	9	9	27.5	115450	82306	17	0.158779	0.132749	-0.258316
P38249	P38249	Eukaryotic translation initiation factor 3 subunit A	RPG1	17	17	17	18.5	1254800	660630	812680	71	1.56856	0.499135	1.19095	-1.65194	-0.397328	P33734	P33734	Imidazole glycerol phosphate synthase hisHF;Glutamine amidotransferase;Cyclase	HIS7	10	10	10	20.8	265710	0	27	0.365433	0.001	0
P38251	P38251	Replication factor C subunit 5	RFC5	4	4	4	12.7	398270	1422500	543220	29	0.497857	1.07476	0.796067	1.11021	0.677159	P23642	P23642	Mannan polymerase I complex VAN1 subunit	VAN1	3	3	3	5.4	285320	0	12	0.392403	0.001	0
P38254	P38254	Probable tubulin--tyrosine ligase PBY1	PBY1	2	2	2	2.8	111550	48002	72955	4	0.139443	0.0362676	0.106913	-1.94292	-0.383241	Q08412	Q08412	Ubiquitin-binding protein CUE5	CUE5	6	6	6	20.4	173710	0	6	0.238905	0.001	0
P38255	P38255	Transcriptional regulatory protein RXT2	RXT2	7	7	7	18.8	2661500	3243400	2918700	31	3.327	2.45053	4.27724	-0.441127	0.362457	P32831	P32831	Negative growth regulatory protein NGR1	NGR1	6	6	6	8.8	446930	0	20	0.614666	0.001	0
P38260	P38260	Hsp70 nucleotide exchange factor FES1	FES1	12	12	12	56.9	14880000	25421000	6937600	122	18.6007	19.2067	10.1668	0.0462502	-0.871497	P38193	P38193	Serine/threonine-protein phosphatase 4 regulatory subunit 2	PSY4	10	10	10	25.6	1631000	944770	74	2.24313	1.5238	-0.55784
P38261	P38261	Exocyst complex component EXO84	EXO84	2	2	2	3.9	1430800	3837500	33569	3	1.78857	2.8994	0.049194	0.696949	-5.18418	P13574	P13574	Protein STE12	STE12	4	4	4	5.5	748280	705100	12	1.02911	1.13724	0.144133
P38264	P38264	Inorganic phosphate transport protein PHO88	PHO88	1	1	1	7.4	0	103140	34209	2	0.0225408	0.0779268	0.0501319	1.78958	1.15319	Q12500	Q12500	Late secretory pathway protein AVL9	AVL9	3	3	3	4.1	104150	0	3	0.143238	0.001	0
P38272	P38272	SWI5-dependent HO expression protein 3	SHE3	5	5	5	10.8	807750	19889	23434	8	1.00973	0.015027	0.0343416	-6.07026	-4.87786	Q02979	Q02979	Glycerophosphodiester phosphodiesterase GDE1	GDE1	9	9	9	9.3	84572	0	20	0.116313	0.001	0
P38282	P38282	Pre-mRNA-splicing factor SPP381	SPP381	2	2	2	7.2	175820	1507700	63546	3	0.219783	1.13913	0.0931241	2.37378	-1.23886	P38113	P38113	Alcohol dehydrogenase 5	ADH5	5	4	4	19.1	103840	104020	6	0.142812	0.167771	0.23238
P38283	P38283	Inner centromere protein-related protein SLI15	SLI15	4	4	4	7	30040	207200	30762	2	0.0375514	0.156549	0.0450805	2.05967	0.263634	Q06103	Q06103	26S proteasome regulatory subunit RPN7	RPN7	8	8	8	14.7	408800	267430	41	0.562226	0.431332	-0.382351
P38288	P38288	Protein TOS1	TOS1	3	3	3	11	627860	353070	413150	7	0.784855	0.26676	0.605454	-1.55688	-0.374408	P23180	P23180	Probable oxidoreductase AIM17	AIM17	5	5	5	16.8	219420	86580	24	0.30177	0.139643	-1.11171
P38295	P38295	Medium-chain fatty acid ethyl ester synthase/esterase 2	EHT1	8	8	8	20.6	1241400	566340	636250	23	1.55181	0.427895	0.932398	-1.85862	-0.734932	P46990	P46990	60S ribosomal protein L17-B	RPL17B	5	5	1	30.4	5131400	4291400	63	7.05725	6.9215	-0.0280212
P38304	P38304	Mediator of RNA polymerase II transcription subunit 8	MED8	2	2	2	11.7	168560	131450	289700	2	0.210708	0.0993162	0.424544	-1.08514	1.01067	P17883	P17883	Superkiller protein 3	SKI3	11	11	11	8.2	49651	12729	21	0.0682854	0.0205303	-1.73382
P38314	P38314	Protein SDS24	SDS24	5	5	5	14.6	367420	1118600	786370	15	0.459292	0.845151	1.15239	0.879797	1.32715	P48361	P48361	Activator of SKN7 protein 10	ASK10	5	5	3	4.9	40095	0	3	0.055143	0.001	0
P38321	P38321	Uncharacterized protein YBR225W		1	1	1	1.3	38077	0	4186.2	5	0.047598	0	0.00613471	0	0	P40075	P40075	Vesicle-associated membrane protein-associated protein SCS2	SCS2	3	3	3	14.8	2493000	2139200	39	3.42864	3.45027	0.00907141
P38325	P38325	Mitochondrial outer membrane protein OM14	OM14	1	1	1	19.4	0	0	0	1	0.0277208	0	0	0	0	Q02725	Q02725	Vacuolar transporter chaperone 3	VTC3	5	4	4	6.8	0	0	6	0.0468204	0.001	0
P38326	P38326	SWR1-complex protein 5	SWC5	7	7	7	26.4	1663600	4425700	1252600	39	2.07958	3.34381	1.83563	0.685202	-0.180012	P30822	P30822	Exportin-1	CRM1	16	16	16	14.5	176200	65232	80	0.242329	0.105211	-1.20368
P38328	P38328	Actin-related protein 2/3 complex subunit 1	ARC40	3	3	3	8.1	576050	189150	188110	10	0.720089	0.142911	0.275668	-2.33306	-1.38525	P33442	P33442	40S ribosomal protein S1-A	RPS1A	24	5	5	72.9	578980	959250	54	0.796276	1.54715	0.958275
P38331	P38331	HD domain-containing protein YBR242W		3	3	3	16	60933	548760	176320	5	0.0761692	0.414612	0.25839	2.44448	1.76227	P53929	P53929	Uncharacterized protein YNL108C		6	6	6	22.2	488510	0	30	0.671852	0.001	0
P38333	P38333	Essential nuclear protein 1	ENP1	16	16	16	37.1	1177600	8408800	1572000	74	1.47206	6.35322	2.3037	2.10966	0.646122	P0CX24;P0CX23	P0CX24;P0CX23	60S ribosomal protein L20-B;60S ribosomal protein L20-A	RPL20B;RPL20A	10	10	10	48.8	5773500	18910000	202	7.94033	30.4995	1.94151
P38342	P38342	3-ketodihydrosphingosine reductase TSC10	TSC10	2	2	2	8.1	249050	190450	117180	4	0.311324	0.143893	0.171723	-1.11342	-0.858338	P32775	P32775	1,4-alpha-glucan-branching enzyme	GLC3	11	11	11	18.6	30175	0	31	0.0414999	0.001	0
P38349	P38349	UBX domain-containing protein 7	UBX7	2	2	2	4.6	84515	344960	121290	6	0.105648	0.260632	0.177746	1.30275	0.750551	Q02821	Q02821	Importin subunit alpha	SRP1	7	7	7	15.5	1652300	0	17	2.27242	0.001	0
P38351	P38351	RNA polymerase II-associated protein 1	PAF1	12	12	12	29.9	4451600	7540700	5283100	95	5.56471	5.69733	7.74217	0.0339799	0.476432	P18899	P18899	Stress protein DDR48	DDR48	1	1	1	2.1	795040	157720	14	1.09342	0.254383	-2.10378
P38426	P38426	Trehalose synthase complex regulatory subunit TPS3	TPS3	7	6	6	9.3	1020700	338790	379320	27	1.27592	0.255971	0.555878	-2.31749	-1.1987	P41895	P41895	Transcription initiation factor IIF subunit alpha	TFG1	13	13	13	14.8	1136600	808980	140	1.56317	1.30479	-0.260666
P38427	P38427	Trehalose synthase complex regulatory subunit TSL1	TSL1	23	23	22	26.5	25023000	19115000	18568000	86	31.2799	14.4422	27.2106	-1.11495	-0.201067	P54885	P54885	Gamma-glutamyl phosphate reductase	PRO2	6	6	6	18.6	799350	83136	20	1.09935	0.134088	-3.0354
P38429	P38429	Transcriptional regulatory protein SAP30	SAP30	2	2	2	11.4	263260	572970	317100	5	0.329087	0.432904	0.464697	0.395576	0.49782	P20424	P20424	Signal recognition particle subunit SRP54	SRP54	4	4	4	5.7	282170	39788	7	0.388071	0.0641732	-2.59628
P38431	P38431	Eukaryotic translation initiation factor 5	TIF5	11	11	11	31.1	3149000	2858100	3169400	80	3.9364	2.15942	4.64463	-0.866232	0.238686	P48234	P48234	Ribosome biogenesis protein ENP2	ENP2	20	20	20	29	1087800	1614200	303	1.49606	2.60351	0.799288
P38623	P38623	Serine/threonine-protein kinase RCK2	RCK2	2	2	2	4.8	219360	0	0	3	0.27421	0	0	0	0	P06779	P06779	DNA repair protein RAD7	RAD7	2	2	2	4.2	598810	0	5	0.823548	0.001	0
P38624	P38624	Proteasome subunit beta type-1	PRE3	5	5	5	26.5	298440	626250	387490	12	0.373064	0.473159	0.567851	0.342901	0.606087	P39940	P39940	E3 ubiquitin-protein ligase RSP5	RSP5	7	7	7	8.2	0	0	12	0.0147974	0.001	0
P38625	P38625	GMP synthase [glutamine-hydrolyzing]	GUA1	20	20	20	47	11351000	9970900	11629000	262	14.1893	7.53345	17.0418	-0.913419	0.264278	Q03148;P53824;P43545	Q03148;P53824;P43545	Pyridoxal 5-phosphate synthase subunit SNZ1;Probable pyridoxal 5-phosphate synthase subunit SNZ2;Probable pyridoxal 5-phosphate synthase subunit SNZ3	SNZ1;SNZ2;SNZ3	4	4	4	16.2	0	210410	25	0.0216485	0.339365	3.9705
P38626	P38626	NADH-cytochrome b5 reductase 1	CBR1	3	3	3	15.8	547300	528560	312180	6	0.684151	0.39935	0.457487	-0.776659	-0.580583	P38970	P38970	Serine/threonine-protein kinase HAL5	HAL5	5	5	5	6.3	0	0	24	0.022002	0.001	0
P38627	P38627	CTP synthase 2	URA8	5	3	3	11.9	111280	71705	61515	7	0.139105	0.0541763	0.0901477	-1.36044	-0.625813	P28789	P28789	Porphobilinogen deaminase	HEM3	7	7	7	23.9	367150	0	37	0.504944	0.001	0
P38628	P38628	Phosphoacetylglucosamine mutase	PCM1	10	10	10	18.1	1774600	1283600	1035800	34	2.21833	0.969816	1.51792	-1.19369	-0.547378	P04456	P04456	60S ribosomal protein L25	RPL25	8	8	8	47.9	5575300	3844900	61	7.66775	6.20135	-0.306221
P38629	P38629	Replication factor C subunit 3	RFC3	6	6	6	21.2	547920	1330800	600550	18	0.684926	1.00548	0.880081	0.553861	0.361689	P29478	P29478	Signal recognition particle subunit SEC65	SEC65	5	5	5	15.8	806470	596490	83	1.10914	0.962065	-0.205241
P38630	P38630	Replication factor C subunit 1	RFC1	7	7	7	11.1	65970	789730	112310	17	0.0824657	0.596676	0.164586	2.85508	0.996974	P53173	P53173	ER-derived vesicles protein ERV14	ERV14	1	1	1	8	2613900	2001000	13	3.59492	3.22737	-0.1556
P38631;P40989	P38631;P40989	1,3-beta-glucan synthase component FKS1;1,3-beta-glucan synthase component GSC2	FKS1;GSC2	22	22	21	13.1	1509000	2942600	1491700	162	1.88632	2.22326	2.18603	0.237103	0.212734	P50896	P50896	Protein PSP1	PSP1	5	3	3	7.3	168140	0	11	0.231244	0.001	0
P38682	P38682	ADP-ribosylation factor GTPase-activating protein GLO3	GLO3	6	6	6	12.8	2280200	346580	518230	14	2.85036	0.261856	0.759445	-3.4443	-1.90813	P39929	P39929	Vacuolar-sorting protein SNF7	SNF7	3	3	3	12.1	371460	0	15	0.510872	0.001	0
P38687	P38687	Signal recognition particle subunit SRP68	SRP68	9	9	9	18	326730	1001000	507420	23	0.408428	0.756299	0.743603	0.888876	0.864451	P50942	P50942	Polyphosphatidylinositol phosphatase INP52;SAC1-like phosphoinositide phosphatase;Phosphatidylinositol 4,5-bisphosphate 5-phosphatase	INP52	9	8	8	8.8	0	0	14	0.0134164	0.001	0
P38688	P38688	Signal recognition particle subunit SRP72	SRP72	9	9	9	17.3	211370	1369500	333640	18	0.264223	1.03472	0.488936	1.96941	0.887892	P53295	P53295	Ribosome-interacting GTPase 2	RBG2	10	10	10	28.5	387370	117530	59	0.532753	0.189561	-1.4908
P38689	P38689	Ribose-phosphate pyrophosphokinase 3	PRS3	9	9	8	24.7	3337200	2147600	1685100	73	4.17166	1.62261	2.46945	-1.36231	-0.756433	P25655	P25655	General negative regulator of transcription subunit 1	CDC39	12	12	12	6.5	7899.5	0	22	0.0108642	0.001	0
P38691	P38691	Serine/threonine-protein kinase KSP1	KSP1	5	5	5	6	364820	0	161400	13	0.456042	0	0.236525	0	-0.947175	P38713	P38713	Oxysterol-binding protein homolog 3	OSH3	5	5	5	6.1	56002	0	12	0.07702	0.001	0
P38694	P38694	Putative aldehyde dehydrogenase-like protein YHR039C	MSC7	4	4	4	8.9	112720	311960	101700	6	0.140905	0.235699	0.149037	0.742221	0.0809453	P19812	P19812	E3 ubiquitin-protein ligase UBR1	UBR1	25	25	25	15	72447	81359	88	0.0996369	0.131222	0.397258
P38697;P39567;O42831	P38697	Inosine-5-monophosphate dehydrogenase 2	IMD2	17	17	8	44.4	46812000	41415000	27869000	387	58.5172	31.2908	40.8409	-0.903121	-0.518847	P06782	P06782	Carbon catabolite-derepressing protein kinase	SNF1	4	4	4	8.2	137980	47956	22	0.189765	0.0773471	-1.29479
P38698	P38698	Exopolyphosphatase	PPX1	2	2	2	6.3	147350	144430	135250	3	0.184195	0.109123	0.198203	-0.755273	0.105751	P38817	P38817	ADP-ribosylation factor-binding protein GGA2	GGA2	6	6	6	12.5	7372.6	159680	16	0.0101396	0.257544	4.66675
P38701	P38701	40S ribosomal protein S20	RPS20	6	6	6	46.3	2791600	5645300	4749500	38	3.48963	4.26527	6.9602	0.289563	0.996054	Q12038	Q12038	Lethal(2) giant larvae protein homolog SRO7	SRO7	10	10	10	11.8	79659	0	17	0.109556	0.001	0
P38707	P38707	Asparagine--tRNA ligase, cytoplasmic	DED81	16	16	16	30.7	3486400	2955500	2762800	71	4.35817	2.23301	4.04877	-0.964731	-0.106237	P38795	P38795	Glutamine-dependent NAD(+) synthetase	QNS1	4	4	4	7.4	61896	0	9	0.0851261	0.001	0
P38708	P38708	Putative proline--tRNA ligase YHR020W	YHR020W	21	21	21	34.2	6033400	6405000	5934800	153	7.54204	4.83926	8.69721	-0.640168	0.205598	Q01662	Q01662	Methionine aminopeptidase 1	MAP1	7	7	7	21.2	766680	322780	13	1.05442	0.520605	-1.01819
P38710	P38710	Inositol monophosphatase 1	INM1	1	1	1	3.7	194140	153510	111590	5	0.242684	0.115984	0.163531	-1.06516	-0.56952	Q12415	Q12415	Transcription factor tau 55 kDa subunit	TFC7	4	4	4	11.5	393590	0	34	0.541307	0.001	0
P38712	P38712	ATP-dependent rRNA helicase RRP3	RRP3	4	4	4	8.4	300450	807290	128440	12	0.375577	0.609943	0.188224	0.699566	-0.996661	Q04418	Q04418	RNA polymerase II-associated protein RBA50	RBA50	5	5	5	12.3	160700	29882	8	0.221012	0.048196	-2.19714
P38713	P38713	Oxysterol-binding protein homolog 3	OSH3	3	3	3	4	0	0	0	3	0.0311919	0	0	0	0	P40395	P40395	Guanine nucleotide exchange factor subunit RIC1	RIC1	5	5	5	5.2	51745	0	15	0.0711653	0.001	0
P38715	P38715	NADPH-dependent aldose reductase GRE3	GRE3	14	14	14	36.4	10104000	8990100	9235100	120	12.6305	6.79241	13.5337	-0.894913	0.0996431	P36024;Q08438	P36024	Phosphopantothenoylcysteine decarboxylase subunit SIS2	SIS2	4	4	4	7.1	89692	0	11	0.123354	0.001	0
P38717	P38717	Protein SIP3	SIP3	1	1	1	0.9	429730	484680	395010	23	0.537183	0.366197	0.578871	-0.552794	0.107828	Q04067	Q04067	Eukaryotic translation initiation factor 3 subunit G	TIF35	4	4	4	16.1	508300	262010	18	0.699069	0.42259	-0.726176
P38720;P53319	P38720	6-phosphogluconate dehydrogenase, decarboxylating 1	GND1	28	28	28	65	39481000	41980000	36607000	698	49.3531	31.7177	53.6461	-0.637852	0.120331	P53852	P53852	Cysteine--tRNA ligase		5	5	5	6	99799	25060	11	0.137254	0.0404187	-1.76376
P38737	P38737	Proteasome component ECM29	ECM29	14	14	14	9	58947	325690	132700	23	0.0736865	0.246073	0.194466	1.73961	1.40005	Q12420	Q12420	66 kDa U4/U6.U5 small nuclear ribonucleoprotein component	SNU66	12	12	12	28.6	730220	495450	47	1.00428	0.7991	-0.32971
P38749	P38749	AP-1-like transcription factor YAP3	YAP3	7	7	7	20.6	1820000	1508500	2246600	23	2.27509	1.13974	3.2923	-0.99722	0.533174	P36040	P36040	Proteasome assembly chaperone 2	ADD66	6	6	6	29.6	100610	0	28	0.13837	0.001	0
P38758	P38758	Putative oxidoreductase TDA3	TDA3	11	11	11	23.9	2018600	2838900	1041500	38	2.52335	2.14491	1.52628	-0.234418	-0.725322	P32501	P32501	Translation initiation factor eIF-2B subunit epsilon	GCD6	5	5	5	7.4	159480	29557	6	0.219334	0.0476718	-2.20192
P38764	P38764	26S proteasome regulatory subunit RPN1	RPN1	17	17	17	18.8	1566300	2259600	1203700	94	1.95795	1.70723	1.76397	-0.197689	-0.150515	P38314	P38314	Protein SDS24	SDS24	5	5	5	14.2	156160	0	12	0.214768	0.001	0
P38765	P38765	Uncharacterized isomerase YHI9	YHI9	3	3	3	13.6	319900	238010	183220	20	0.39989	0.179827	0.268501	-1.15299	-0.574674	P38626	P38626	NADH-cytochrome b5 reductase 1	CBR1	4	4	4	20.1	0	0	6	0.0310447	0.001	0
P38779	P38779	Proteasome-interacting protein CIC1	CIC1	5	5	5	13.8	1313400	3741600	1168100	37	1.64181	2.82694	1.7118	0.783954	0.0602275	P11972	P11972	Protein SST2	SST2	7	7	7	12.9	112610	0	20	0.154873	0.001	0
P38781;P38780	P38781	Chromatin structure-remodeling complex protein RSC30	RSC30	5	5	5	6	258980	706970	68717	3	0.323737	0.534147	0.100702	0.722413	-1.68473	Q00245	Q00245	GTP-binding protein RHO3	RHO3	5	5	5	23.4	293830	1119700	23	0.404106	1.80594	2.15994
P38787	P38787	2-dehydropantoate 2-reductase	PAN5	4	4	4	13.7	413010	612010	357310	15	0.516282	0.4624	0.523623	-0.159017	0.0203698	P38288	P38288	Protein TOS1	TOS1	2	2	2	5.3	717490	136920	25	0.986769	0.220835	-2.15974
P38788	P38788	Ribosome-associated complex subunit SSZ1	SSZ1	15	15	15	36.1	3095700	2851300	2495200	77	3.86977	2.15428	3.65661	-0.845041	-0.0817403	Q02892	Q02892	Nucleolar GTP-binding protein 1	NOG1	37	37	37	53.8	883910	75040000	782	1.21565	121.03	6.6375
P38789	P38789	Ribosome biogenesis protein SSF1	SSF1	8	8	3	18.8	159080	6409300	505420	50	0.198857	4.84251	0.740672	4.60595	1.8971	P23776	P23776	Glucan 1,3-beta-glucosidase I/II	EXG1	8	8	8	23.2	935260	167810	38	1.28627	0.270657	-2.24866
P38791	P38791	Deoxyhypusine synthase	DYS1	8	8	8	25.8	1223400	1114500	697570	26	1.52931	0.842054	1.02226	-0.860896	-0.581117	P40529	P40529	ADP-ribosylation factor GTPase-activating protein effector protein 2	AGE2	6	6	6	24.5	234900	0	16	0.32306	0.001	0
P38792	P38792	Exosome complex component RRP4	RRP4	1	1	1	3.3	166570	297100	0	3	0.20822	0.224472	0	0.108424	0	P41058;P41057	P41058;P41057	40S ribosomal protein S29-B;40S ribosomal protein S29-A	RPS29B;RPS29A	1	1	1	19.6	2215800	1627800	13	3.0474	2.62544	-0.215021
P38793	P38793	tRNA (guanine(37)-N1)-methyltransferase	TRM5	1	1	1	3.4	0	120080	67900	3	0.0321631	0.0907257	0.0995047	1.49611	1.62936	P32485	P32485	Mitogen-activated protein kinase HOG1	HOG1	3	3	3	11.3	427590	33731	18	0.588067	0.054404	-3.4342
P38795	P38795	Glutamine-dependent NAD(+) synthetase	QNS1	5	5	5	8.8	429620	389390	124320	11	0.537045	0.294201	0.182186	-0.868241	-1.55963	P54861	P54861	Dynamin-related protein DNM1	DNM1	6	6	6	9.1	113070	0	15	0.155506	0.001	0
P38801	P38801	Exosome complex protein LRP1	LRP1	11	11	11	55.4	26750000	72106000	21737000	190	33.4387	54.4792	31.8547	0.704186	-0.0700151	P32477	P32477	Glutamate--cysteine ligase	GSH1	9	9	9	15.2	1070400	0	30	1.47213	0.001	0
P38809	P38809	Uncharacterized protein YHR097C	YHR097C	12	12	12	40.7	5653600	14790000	1977200	82	7.06727	11.1745	2.89751	0.660985	-1.28634	Q12163	Q12163	NAP1-binding protein 2	NBP2	5	5	5	25.4	0	0	9	0.041827	0.001	0
P38810	P38810	SED5-binding protein 3	SFB3	15	15	15	22.5	3879800	1937800	1273600	82	4.84993	1.46409	1.86641	-1.72796	-1.3777	O13547	O13547	Covalently-linked cell wall protein 14	CCW14	1	1	1	6.7	192000	0	7	0.264059	0.001	0
P38811	P38811	Transcription-associated protein 1	TRA1	14	14	14	4.4	149580	548070	41419	21	0.186982	0.414091	0.0606979	1.14705	-1.62318	P0CX32;P0CX31	P0CX32;P0CX31	40S ribosomal protein S24-B;40S ribosomal protein S24-A	RPS24B;RPS24A	7	7	7	39.3	4825400	3573300	117	6.63641	5.76329	-0.203509
P38817	P38817	ADP-ribosylation factor-binding protein GGA2	GGA2	6	6	6	12.3	734580	276850	320150	10	0.91826	0.209172	0.469167	-2.13421	-0.968802	P10962	P10962	Protein MAK16	MAK16	5	5	5	17.3	1495800	2772800	128	2.05718	4.47219	1.12031
P38828	P38828	Protein LSM12	LSM12	7	7	7	46	1207700	773140	534240	23	1.50968	0.584141	0.782907	-1.36986	-0.947332	P19454	P19454	Casein kinase II subunit alpha	CKA2	3	3	3	10	0	339280	11	0.0168404	0.547217	5.02211
P38840	P38840	Aromatic amino acid aminotransferase 2	ARO9	7	7	7	14	759380	1020300	784360	41	0.949261	0.770881	1.14945	-0.300295	0.276064	P40212;Q12690	P40212;Q12690	60S ribosomal protein L13-B;60S ribosomal protein L13-A	RPL13B;RPL13A	13	13	13	51.8	3654200	3897300	210	5.02565	6.28587	0.322801
P38845	P38845	Cruciform DNA-recognizing protein 1;CRP1 short N-terminal subpeptide;CRP1 short C-terminal subpeptide	CRP1	3	3	3	7.5	1163000	0	0	3	1.45381	0	0	0	0	P38986	P38986	L-asparaginase 1	ASP1	4	4	4	10.8	283700	212140	4	0.390175	0.342156	-0.189467
P38850	P38850	Regulator of Ty1 transposition protein 107	RTT107	14	14	14	15.2	617930	3053600	227680	54	0.772441	2.30713	0.333656	1.5786	-1.21107	P32454	P32454	Aminopeptidase 2, mitochondrial	APE2	7	7	6	8.2	99401	48200	18	0.136707	0.0777407	-0.814345
P38852	P38852	Protein LIN1	LIN1	2	2	2	7.4	59023	428070	0	2	0.0737815	0.323426	0	2.1321	0	P31374	P31374	Serine/threonine-protein kinase PSK1	PSK1	5	5	4	5.8	15834	0	20	0.0217766	0.001	0
P38853	P38853	Kelch repeat-containing protein 1	KEL1	8	8	8	7.2	138410	0	0	11	0.173019	0	0	0	0	P53185	P53185	Uncharacterized protein YGL036W	YGL036W	6	6	6	7.8	43234	0	9	0.05946	0.001	0
P38858	P38858	6-phosphogluconolactonase 3	SOL3	2	2	2	8.8	233580	209430	151190	6	0.291986	0.158234	0.221563	-0.883844	-0.398184	P22146	P22146	1,3-beta-glucanosyltransferase GAS1	GAS1	3	3	3	7.3	215170	0	12	0.295925	0.001	0
P38859	P38859	DNA replication ATP-dependent helicase/nuclease DNA2;DNA replication nuclease DNA2;DNA replication ATP-dependent helicase DNA2	DNA2	6	6	6	3.9	172860	196420	145840	8	0.216083	0.148404	0.213723	-0.542057	-0.0158473	Q04175	Q04175	Importin beta SMX1	SXM1	9	9	9	10.2	125820	190400	51	0.173041	0.307092	0.827554
P38861	P38861	60S ribosomal export protein NMD3	NMD3	12	12	12	25.3	1444400	1253100	1053100	62	1.80557	0.946772	1.54328	-0.931363	-0.226457	P04912;P04911	P04912;P04911	Histone H2A.2;Histone H2A.1	HTA2;HTA1	3	3	2	29.5	6163500	3095600	28	8.47671	4.99282	-0.763649
P38863	P38863	Spindle pole body component SPC97	SPC97	13	13	13	17.1	28733	226230	224280	23	0.0359176	0.170927	0.328673	2.25061	3.19389	Q05016	Q05016	Uncharacterized oxidoreductase YMR226C		8	8	8	37.5	308970	0	50	0.424929	0.001	0
P38879	P38879	Nascent polypeptide-associated complex subunit alpha	EGD2	3	3	3	16.7	2457000	949830	557420	21	3.07137	0.717638	0.816876	-2.09755	-1.91069	P33297	P33297	26S protease regulatory subunit 6A	RPT5	5	5	5	13.1	0	0	22	0.0215067	0.001	0
P38881	P38881	Nucleus-vacuole junction protein 1	NVJ1	5	5	5	20.9	885050	2079800	330080	14	1.10635	1.57138	0.483719	0.506218	-1.19357	P32389	P32389	Transcriptional activator of sulfur metabolism MET4	MET4	10	10	10	16.2	745060	298560	53	1.02469	0.481541	-1.08945
P38882	P38882	U3 small nucleolar RNA-associated protein 9	UTP9	2	2	2	3.8	14697	73003	1639000	5	0.0183719	0.055157	2.40189	1.58604	7.03052	P31380	P31380	ATP-dependent helicase FUN30	FUN30	23	23	23	24.2	508850	168000	121	0.699825	0.270963	-1.3689
P38883	P38883	Pre-rRNA-processing protein RIX1	RIX1	28	28	28	42.3	10379000	40553000	5405600	298	12.9742	30.6396	7.92169	1.23975	-0.71177	P53898	P53898	Protein NSG2	NSG2	5	5	5	20.7	533780	503860	28	0.734112	0.812664	0.146659
P38885	P38885	Altered inheritance of mitochondria protein 46, mitochondrial	AIM46	2	2	2	9.7	707360	686550	788280	3	0.884233	0.518719	1.15519	-0.769475	0.385634	P40032	P40032	Prolyl 3,4-dihydroxylase TPA1	TPA1	18	18	18	35.7	1194700	506670	114	1.64308	0.817196	-1.00765
P38890	P38890	Putative protein lysine methyltransferase SET5	SET5	5	5	5	11.6	167010	358130	83878	6	0.20877	0.270583	0.12292	0.374153	-0.7642	P11938	P11938	DNA-binding protein RAP1	RAP1	13	13	13	23	738490	677110	86	1.01565	1.0921	0.104694
P38891	P38891	Branched-chain-amino-acid aminotransferase, mitochondrial	BAT1	9	9	6	26.5	3743000	3273400	3111300	95	4.67893	2.4732	4.55948	-0.919801	-0.0373078	Q04493	Q04493	Prefoldin subunit 5	GIM5	4	4	4	27.6	144360	0	6	0.198539	0.001	0
P38903	P38903	Serine/threonine-protein phosphatase 2A 56 kDa regulatory subunit delta isoform	RTS1	3	3	3	4.6	297000	247240	81158	9	0.371264	0.186801	0.118934	-0.990946	-1.64229	P46988	P46988	Prefoldin subunit 1	PFD1	4	4	4	42.2	864370	0	22	1.18877	0.001	0
P38904	P38904	Protein SPP41	SPP41	3	3	3	2	0	85224	0	2	0.0181937	0.0643905	0	1.82341	0	P38187	P38187	Ubiquitin carboxyl-terminal hydrolase 13	UBP13	3	3	3	4.7	0	0	6	0.0143885	0.001	0
P38910	P38910	10 kDa heat shock protein, mitochondrial	HSP10	2	2	2	25.5	0	2313700	1432200	26	0.0217093	1.7481	2.09883	6.33133	6.59513	P40007	P40007	Nucleolar protein 16	NOP16	13	13	13	27.3	2414100	5481000	161	3.32013	8.84018	1.41284
P38911	P38911	FK506-binding nuclear protein	FPR3	4	4	3	14.6	847990	6009700	632280	16	1.06003	4.54059	0.92658	2.09878	-0.194113	P00044;P00045	P00044;P00045	Cytochrome c iso-1;Cytochrome c iso-2	CYC1;CYC7	2	2	2	24.8	1379400	1224500	55	1.8971	1.97497	0.0580346
P38912	P38912	Eukaryotic translation initiation factor 1A	TIF11	3	3	3	18.3	1755300	2169800	1810700	10	2.19421	1.63938	2.65351	-0.420551	0.2742	P29547	P29547	Elongation factor 1-gamma 1	CAM1	6	4	4	13	319270	101920	21	0.439095	0.164384	-1.41746
P38915	P38915	Transcription factor SPT8	SPT8	5	5	5	11.1	209850	645340	48845	7	0.262322	0.487583	0.0715804	0.894306	-1.87371	P12683;P12684	P12683	3-hydroxy-3-methylglutaryl-coenzyme A reductase 1	HMG1	6	6	6	6	69531	0	9	0.0956265	0.001	0
P38920	P38920	DNA mismatch repair protein MLH1	MLH1	3	3	3	4.2	46444	130270	31821	6	0.0580572	0.0984247	0.0466324	0.761546	-0.316143	P53981	P53981	Uncharacterized phosphatase YNL010W		6	6	6	25.7	632800	636520	42	0.870295	1.02663	0.238338
P38930	P38930	Casein kinase II subunit beta	CKB2	3	3	3	16.3	530200	1164600	394160	17	0.662775	0.879906	0.577625	0.408831	-0.198384	P24384	P24384	Pre-mRNA-splicing factor ATP-dependent RNA helicase PRP22	PRP22	7	7	7	6.5	289110	182290	25	0.397615	0.294011	-0.4355
P38932	P38932	Vacuolar protein sorting-associated protein 45	VPS45	3	3	3	6.1	179350	125890	106780	6	0.224196	0.0951154	0.156482	-1.23701	-0.518765	P38248	P38248	Cell wall protein ECM33	ECM33	3	3	3	6.1	972960	0	8	1.33812	0.001	0
P38934	P38934	Nuclear segregation protein BFR1	BFR1	3	3	3	6.6	164500	121260	81140	2	0.205633	0.0916172	0.118907	-1.16638	-0.790233	P87262;P40525	P87262;P40525	60S ribosomal protein L34-A;60S ribosomal protein L34-B	RPL34A;RPL34B	1	1	1	6.6	511180	2594400	40	0.70303	4.18445	2.57338
P38961	P38961	25S rRNA (adenine(645)-N(1))-methyltransferase	RRP8	8	8	8	23.7	234760	3914300	545980	21	0.293461	2.95743	0.800111	3.3331	1.44703	Q06336	Q06336	ADP-ribosylation factor-binding protein GGA1	GGA1	6	6	6	14.5	104270	0	12	0.143403	0.001	0
P38968	P38968	Protein transport protein SEC31	SEC31	9	9	9	9	946170	845370	1020600	12	1.18276	0.638714	1.49565	-0.888912	0.338616	Q04336	Q04336	Uncharacterized protein YMR196W		6	6	6	5.9	957440	0	10	1.31677	0.001	0
P38970	P38970	Serine/threonine-protein kinase HAL5	HAL5	3	3	3	4	129420	34127	35599	4	0.161781	0.0257844	0.0521689	-2.64947	-1.63278	Q86ZR7	Q86ZR7	Putative uncharacterized hydrolase YKL033W-A	YKL033W-A	6	6	6	22.5	254690	182420	38	0.350277	0.294221	-0.251597
P38972	P38972	Phosphoribosylformylglycinamidine synthase	ADE6	28	28	28	24.7	2012900	2193300	2429300	164	2.51622	1.65713	3.56004	-0.602567	0.500636	P48164	P48164	40S ribosomal protein S7-B	RPS7B	9	5	5	53.7	2055600	1415400	43	2.82708	2.28287	-0.308468
P38986	P38986	L-asparaginase 1	ASP1	4	4	4	12.1	1321100	768170	645530	11	1.65144	0.580386	0.945998	-1.50864	-0.803815	P33338	P33338	Protein SLA2	SLA2	3	3	3	4.5	50524	0	3	0.0694861	0.001	0
P38993	P38993	Iron transport multicopper oxidase FET3	FET3	3	3	3	6.4	358180	199820	244710	2	0.447742	0.150973	0.358613	-1.56838	-0.320241	O13297	O13297	mRNA-capping enzyme subunit beta	CET1	13	13	13	27	506960	315840	55	0.697226	0.509411	-0.452797
P38996	P38996	Nuclear polyadenylated RNA-binding protein 3	NAB3	10	10	10	13.6	2732800	9947100	2616200	75	3.41613	7.51547	3.83393	1.1375	0.166463	P36100	P36100	Transcription initiation factor IIE subunit alpha	TFA1	10	10	10	24.9	1070100	306020	83	1.47172	0.493573	-1.57617
P38998	P38998	Saccharopine dehydrogenase [NAD(+), L-lysine-forming]	LYS1	5	5	5	18	869610	819730	464220	24	1.08705	0.619342	0.680295	-0.811615	-0.67619	P08678	P08678	Adenylate cyclase	CYR1	7	7	7	3.8	10018	0	8	0.0137778	0.001	0
P39001	P39001	Transcriptional regulatory protein UME6	UME6	13	13	13	17	914920	3249100	1258000	52	1.14369	2.45484	1.84355	1.10193	0.688785	P37296	P37296	V-type proton ATPase subunit a, Golgi isoform	STV1	3	3	3	3.5	39231	0	5	0.0539547	0.001	0
P39011	P39011	Bud emergence protein 4	BEM4	2	2	2	3.8	0	104580	0	0	0.030999	0.0790148	0	1.3499	0	P43585	P43585	Vacuolar transporter chaperone 2	VTC2	5	5	4	6.4	0	0	5	0.00994892	0.001	0
P39015	P39015	Suppressor protein STM1	STM1	5	5	5	29.3	6197100	4503800	2302200	35	7.74667	3.40282	3.37378	-1.18685	-1.19921	P34217	P34217	RNA-binding protein PIN4	PIN4	3	3	3	6.3	0	0	4	0.0303934	0.001	0
P39076	P39076	T-complex protein 1 subunit beta	CCT2	18	18	18	42.5	6351400	4928100	3568200	163	7.93955	3.7234	5.22905	-1.09244	-0.602507	P02992	P02992	Elongation factor Tu, mitochondrial	TUF1	10	10	10	25.4	187350	523580	36	0.257664	0.84447	1.71256
P39077	P39077	T-complex protein 1 subunit gamma	CCT3	20	20	20	36.5	4948200	4701400	4144400	156	6.18548	3.55211	6.07345	-0.800208	-0.0263701	P21182	P21182	S-adenosylmethionine decarboxylase proenzyme;S-adenosylmethionine decarboxylase alpha chain;S-adenosylmethionine decarboxylase beta chain	SPE2	5	5	5	15.9	256150	164860	22	0.352285	0.265899	-0.405865
P39078	P39078	T-complex protein 1 subunit delta	CCT4	12	12	12	28.6	1447399936	1251200000	1255500032	72	1809.32	945.336	1839.88	-0.936547	0.0241683	Q03533	Q03533	Serine/threonine-protein kinase TDA1	TDA1	7	7	7	14.7	113570	0	20	0.156194	0.001	0
P39079	P39079	T-complex protein 1 subunit zeta	CCT6	12	12	12	25.6	1923600	2048900	1879200	49	2.40459	1.54803	2.75389	-0.635355	0.19568	P32367	P32367	Transcription factor tau 95 kDa subunit	TFC1	4	4	4	6.8	0	0	14	0.0236025	0.001	0
P39081	P39081	Protein PCF11	PCF11	20	20	20	32.9	3879200	9113800	4102600	92	4.84918	6.88588	6.01219	0.505899	0.31015	Q06106	Q06106	Multiple RNA-binding domain-containing protein 1	MRD1	34	34	34	37.7	1015100	764860	299	1.39607	1.23363	-0.178472
P39101	P39101	Protein CAJ1	CAJ1	21	21	21	50.4	7636200	10672000	2685100	130	9.54561	8.06316	3.9349	-0.243492	-1.27851	P25339	P25339	Pumilio homology domain family member 4	PUF4	3	3	3	4.3	230560	43874	11	0.317091	0.0707634	-2.16382
P39107	P39107	Mannan polymerase complexes subunit MNN9	MNN9	2	2	2	5.3	30976	141170	23866	2	0.0387215	0.10666	0.0349746	1.46182	-0.146824	P32351	P32351	Sugar utilization regulatory protein IMP2	IMP2	2	2	2	7.8	541440	0	12	0.744647	0.001	0
P39517	P39517	ATP-dependent RNA helicase DHH1	DHH1	8	8	8	18	2786400	2139200	1590400	39	3.48313	1.61626	2.33067	-1.10773	-0.579643	P47116	P47116	Serine/threonine-protein kinase PTK2/STK2	PTK2	4	4	4	4.8	0	0	10	0.0240319	0.001	0
P39520	P39520	Protein IFH1	IFH1	3	3	3	4.1	175430	740810	166800	2	0.219296	0.559714	0.244439	1.35181	0.156594	P40079	P40079	U3 small nucleolar ribonucleoprotein protein LCP5	LCP5	10	10	10	30.8	528810	469320	67	0.727277	0.756956	0.0577044
P39521	P39521	Pre-rRNA-processing protein FHL1	FHL1	5	5	5	7.2	94920	492790	40992	8	0.118654	0.372324	0.0600721	1.64979	-0.981999	P00830	P00830	ATP synthase subunit beta, mitochondrial	ATP2	12	12	12	31.1	491740	60109	38	0.676294	0.0969484	-2.80236
P39522	P39522	Dihydroxy-acid dehydratase, mitochondrial	ILV3	18	18	18	47.7	7665700	7081900	7731900	174	9.58248	5.35069	11.3308	-0.840676	0.241776	P25386	P25386	Intracellular protein transport protein USO1	USO1	3	3	3	2.3	78508	40773	9	0.107973	0.0657618	-0.715343
P39523	P39523	Uncharacterized protein YMR124W		6	6	6	7.8	348520	0	49521	10	0.435666	0	0.072571	0	-2.58576	P53959	P53959	Conserved oligomeric Golgi complex subunit 6	COG6	3	3	3	4.2	89636	0	7	0.123277	0.001	0
P39533	P39533	Homocitrate dehydratase, mitochondrial	ACO2	5	5	5	6.5	264060	482870	374080	8	0.330087	0.364829	0.548199	0.144374	0.731852	P32939	P32939	GTP-binding protein YPT7	YPT7	4	4	4	23.1	468760	250980	37	0.644689	0.4048	-0.671395
P39538	P39538	Ubiquitin carboxyl-terminal hydrolase 12	UBP12	6	6	6	6.9	195690	351520	247340	14	0.244622	0.265589	0.362467	0.118641	0.567295	P32891	P32891	D-lactate dehydrogenase [cytochrome] 1, mitochondrial	DLD1	8	8	8	17.4	98789	0	12	0.135865	0.001	0
P39676	P39676	Flavohemoprotein	YHB1	16	16	16	60.9	18619000	13685000	13912000	339	23.2746	10.3396	20.3875	-1.17058	-0.191076	Q05949	Q05949	Protein BUR2	BUR2	6	6	6	13.9	537900	536720	80	0.739778	0.865663	0.226715
P39683	P39683	Nicotinate phosphoribosyltransferase	NPT1	12	12	12	33.1	1150200	323680	545070	26	1.4378	0.244554	0.798778	-2.55564	-0.848001	P34160	P34160	Nuclear cap-binding protein complex subunit 1	STO1	7	7	7	8.4	0	238040	27	0.0369306	0.383929	3.37795
P39705	P39705	Nucleoporin NUP60	NUP60	24	24	24	53.2	13002000	15428000	5385900	157	16.2531	11.6565	7.89282	-0.479578	-1.0421	Q07362	Q07362	Protein PBP4	PBP4	5	5	5	29.7	0	0	5	0.0791383	0.001	0
P39714	P39714	(R,R)-butanediol dehydrogenase	BDH1	5	5	5	17.5	1566300	1072100	1153000	13	1.95795	0.810019	1.68967	-1.27332	-0.212599	P25567	P25567	RNA-binding protein SRO9	SRO9	9	9	9	26.7	0	0	27	0.024606	0.001	0
P39715	P39715	Shuttling pre-60S factor ECM1	ECM1	14	14	14	56.1	19442000	58717000	8224900	190	24.3034	44.3633	12.0533	0.868206	-1.01174	O14467	O14467	Multiprotein-bridging factor 1	MBF1	5	5	5	39.7	524260	505440	45	0.721019	0.815213	0.177139
P39720	P39720	Oleate-activated transcription factor 1	OAF1	4	4	4	3.8	61217	386760	109520	6	0.0765241	0.292214	0.160497	1.93304	1.06856	P34756	P34756	1-phosphatidylinositol 3-phosphate 5-kinase FAB1	FAB1	8	8	8	3.6	109400	0	14	0.150459	0.001	0
P39721	P39721	Protein AIM2	AIM2	4	4	4	26	1470000	1829600	488230	30	1.83757	1.38234	0.715481	-0.410683	-1.36081	Q12466	Q12466	Tricalbin-1	TCB1	4	4	3	4.1	21192	0	6	0.0291455	0.001	0
P39729	P39729	Ribosome-interacting GTPase 1	RBG1	8	8	8	27.9	3991800	2220200	500890	26	4.98994	1.67746	0.734034	-1.57275	-2.7651	P24276	P24276	Protein SSD1	SSD1	9	9	9	8.8	82327	127030	50	0.113225	0.204884	0.855613
P39730	P39730	Eukaryotic translation initiation factor 5B	FUN12	9	9	9	9.8	1206800	487390	287160	22	1.50856	0.368244	0.420821	-2.03443	-1.84189	P39931	P39931	Protein SSP120	SSP120	8	8	8	29.9	260290	0	41	0.357979	0.001	0
P39743	P39743	Reduced viability upon starvation protein 167	RVS167	4	4	4	12	1605900	957410	529590	8	2.00745	0.723365	0.776092	-1.47257	-1.37106	P41697	P41697	Bud site selection protein 6	BUD6	4	4	4	6.3	86355	0	4	0.118765	0.001	0
P39744	P39744	Nucleolar complex protein 2	NOC2	37	37	37	46.8	5060000	53192000	4494000	335	6.32524	40.1889	6.58577	2.6676	0.0582325	P32466;P39004;P39003;P38695	P32466	Low-affinity glucose transporter HXT3	HXT3	3	3	2	7.8	1115300	931330	19	1.53388	1.50212	-0.0301856
P39926	P39926	Protein SSO2	SSO2	3	3	2	10.8	980430	35472	257170	9	1.22558	0.0268006	0.376872	-5.51506	-1.70132	P54787	P54787	Vacuolar protein sorting-associated protein 9	VPS9	4	4	4	9.1	0	0	7	0.108262	0.001	0
P39929	P39929	Vacuolar-sorting protein SNF7	SNF7	2	2	2	7.9	561450	554990	206060	5	0.701839	0.419319	0.301973	-0.743092	-1.21672	P47044	P47044	LOG family protein YJL055W		4	4	4	18.8	519660	0	20	0.714693	0.001	0
P39931	P39931	Protein SSP120	SSP120	4	4	4	19.7	398280	0	532500	7	0.497869	0	0.780357	0	0.648368	P36048	P36048	Pre-mRNA-splicing factor SNU114	SNU114	10	10	10	10.2	45750	26852	44	0.0629203	0.043309	-0.53886
P39935	P39935	Eukaryotic initiation factor 4F subunit p150	TIF4631	16	16	14	17.1	4114400	941470	960840	108	5.14319	0.711322	1.40807	-2.85409	-1.86894	P26570;P33329	P26570;P33329	Serine/threonine-protein phosphatase PP-Z1;Serine/threonine-protein phosphatase PP-Z2	PPZ1;PPZ2	3	3	3	3.6	163850	0	42	0.225344	0.001	0
P39936	P39936	Eukaryotic initiation factor 4F subunit p130	TIF4632	10	8	8	15.5	383570	56616	242300	14	0.47948	0.0427759	0.355081	-3.4866	-0.433325	Q12460	Q12460	Nucleolar protein 56	NOP56	18	18	18	42.7	690320	1737900	150	0.949403	2.80302	1.56189
P39939;P39938	P39939;P39938	40S ribosomal protein S26-B;40S ribosomal protein S26-A	RPS26B;RPS26A	2	2	2	20.2	5354000	14929000	6431300	33	6.69276	11.2795	9.42481	0.753033	0.493863	P53917	P53917	Factor arrest protein 11	FAR11	4	4	4	5.4	38725	0	9	0.0532588	0.001	0
P39940	P39940	E3 ubiquitin-protein ligase RSP5	RSP5	7	7	7	11.2	185640	324100	247730	8	0.232059	0.244872	0.363038	0.0775364	0.645631	P47169	P47169	Sulfite reductase [NADPH] subunit beta	MET5	4	3	3	3.1	0	0	2	0.0146152	0.001	0
P39954	P39954	Adenosylhomocysteinase	SAH1	24	24	24	42.5	96761000	128540000	84163000	802	120.956	97.1176	123.337	-0.316675	0.0281311	Q06704	Q06704	Golgin IMH1	IMH1	6	6	6	6.1	0	0	6	0.0605285	0.001	0
P39956	P39956	DNA damage-responsive transcriptional repressor RPH1	RPH1	8	8	8	11.4	533440	1529100	252250	17	0.666826	1.1553	0.369662	0.792889	-0.851102	P47096	P47096	3-hydroxyanthranilate 3,4-dioxygenase	BNA1	6	6	6	37.9	335320	302740	21	0.461168	0.488282	0.0824231
P39958	P39958	Rab GDP-dissociation inhibitor	GDI1	4	4	4	12.9	444950	29081	150790	2	0.556208	0.021972	0.220977	-4.66189	-1.33173	Q12753	Q12753	Transcriptional activator HAA1	HAA1	3	3	3	4.3	171380	89015	11	0.2357	0.14357	-0.715196
P39960	P39960	GTPase-activating protein BEM2/IPL2	BEM2	8	8	8	5.5	375050	72494	27722	11	0.46883	0.0547724	0.0406255	-3.09755	-3.52861	Q06833	Q06833	Uncharacterized PH domain-containing protein YPR091C	YPR091C	4	4	4	6	0	0	6	0.0469895	0.001	0
P39966	P39966	Protein phosphatase 2C homolog 2	PTC2	14	14	11	34.3	6190400	5682800	4200500	93	7.7383	4.2936	6.15566	-0.849827	-0.330102	Q06709	Q06709	Cytoplasmic 60S subunit biogenesis factor REH1	REH1	8	8	8	18.1	0	5454200	31	0.0231741	8.79695	8.56835
P39968	P39968	Vacuolar protein 8	VAC8	6	6	6	14	1798900	764990	557800	15	2.24871	0.577983	0.817433	-1.96	-1.45992	P41921	P41921	Glutathione reductase	GLR1	3	3	3	7.7	167940	94364	14	0.230969	0.152198	-0.601755
P39969	P39969	Protein BOI2	BOI2	5	5	5	5.3	191800	331350	66344	12	0.239759	0.250349	0.0972244	0.0623571	-1.3022	Q99207	Q99207	Nucleolar complex protein 14	NOP14	29	29	29	36	1480800	4755300	356	2.03656	7.66972	1.91304
P39976	P39976	D-lactate dehydrogenase [cytochrome] 3	DLD3	12	12	12	31	1501200	1252600	1973600	45	1.87657	0.946394	2.89223	-0.987586	0.624083	P53128	P53128	Methylenetetrahydrofolate reductase 2	MET13	8	8	8	16.7	109560	0	25	0.150679	0.001	0
P39985	P39985	DNA polymerase V	POL5	17	17	17	15.8	47349	2027300	98686	32	0.0591885	1.53171	0.14462	4.69369	1.28888	P07281;P07280	P07281;P07280	40S ribosomal protein S19-B;40S ribosomal protein S19-A	RPS19B;RPS19A	5	5	5	39.6	5573600	1762100	37	7.66541	2.84205	-1.43143
P39986	P39986	Manganese-transporting ATPase 1	SPF1	8	8	8	9.1	292800	360570	266990	22	0.366014	0.272426	0.391263	-0.426031	0.0962408	P32790	P32790	Actin cytoskeleton-regulatory complex protein SLA1	SLA1	3	3	3	2.6	0	0	3	0.125908	0.001	0
P39990	P39990	13 kDa ribonucleoprotein-associated protein	SNU13	5	5	5	51.6	6183200	7676400	3561800	23	7.7293	5.79986	5.21967	-0.41432	-0.566378	P34223	P34223	UBX domain-containing protein 1	SHP1	5	5	5	11.3	128720	152340	18	0.17703	0.245706	0.47294
P39996	P39996	Glutathione transferase 3	GTT3	2	2	2	12.2	549180	802120	871020	7	0.686501	0.606037	1.27644	-0.179856	0.894797	P43535	P43535	Protein GCN20	GCN20	11	11	11	19.7	24636	69995	37	0.0338821	0.112893	1.73637
P39998	P39998	Enhancer of mRNA-decapping protein 3	EDC3	3	3	3	9.6	444630	68314	139010	4	0.555808	0.0516142	0.203713	-3.42875	-1.44805	Q04739;P34164	Q04739;P34164	SNF1 protein kinase subunit beta-3;SNF1 protein kinase subunit beta-2	GAL83;SIP2	2	2	2	4.6	1485600	76082	10	2.04316	0.122711	-4.05747
P40002	P40002	Transcriptional regulator MIT1	MIT1	2	2	2	4.8	74908	952200	251110	2	0.0936386	0.719429	0.367991	2.94168	1.9745	P47011	P47011	Glycogenin-2	GLG2	3	3	3	10	0	0	4	0.0852632	0.001	0
P40007	P40007	Nucleolar protein 16	NOP16	13	13	13	26.4	11007000	49149000	7578500	78	13.7593	37.1342	11.106	1.43235	-0.309067	P36117	P36117	Arrestin-related trafficking adapter 6	ALY1	5	5	5	5.9	0	0	7	0.190879	0.001	0
P40010	P40010	Nuclear GTP-binding protein NUG1	NUG1	26	26	26	57.5	14753000	90411000	8918400	462	18.4419	68.3095	13.0696	1.88909	-0.496781	Q08826	Q08826	Sorting nexin-3	SNX3	3	3	3	26.5	55785	1243700	7	0.0767215	2.00594	4.7085
P40016	P40016	26S proteasome regulatory subunit RPN3	RPN3	6	6	6	13.2	576870	712540	462830	23	0.721114	0.538355	0.678258	-0.42167	-0.0883932	P35719	P35719	Uncharacterized protein MRP8	MRP8	13	13	13	73.5	0	0	44	0.0458156	0.001	0
P40018	P40018	Small nuclear ribonucleoprotein-associated protein B	SMB1	4	4	4	21.9	349030	1681200	297850	4	0.436304	1.27022	0.436487	1.54167	0.000605895	Q12125	Q12125	Golgi to ER traffic protein 4	GET4	3	3	3	9.9	0	0	8	0.0100215	0.001	0
P40022	P40022	Uncharacterized protein YER034W	YER034W	2	2	2	20	1821800	1519300	326650	5	2.27733	1.1479	0.478692	-0.988352	-2.25018	Q05979	Q05979	Kynureninase	BNA5	4	4	4	13.7	160310	0	8	0.220476	0.001	0
P40024	P40024	ABC transporter ATP-binding protein ARB1	ARB1	19	19	19	35.6	7432900	5623600	5221500	102	9.29147	4.24888	7.65189	-1.12883	-0.28009	P12695	P12695	Dihydrolipoyllysine-residue acetyltransferase component of pyruvate dehydrogenase complex, mitochondrial	LAT1	8	8	8	19.5	236860	0	19	0.325756	0.001	0
P40029	P40029	Peptide methionine sulfoxide reductase	MXR1	7	7	7	40.8	5507000	6546000	2654900	78	6.88401	4.94579	3.89065	-0.477049	-0.823239	P22139	P22139	DNA-directed RNA polymerases I, II, and III subunit RPABC5	RPB10	1	1	1	15.7	0	0	13	0.0428297	0.001	0
P40032	P40032	Prolyl 3,4-dihydroxylase TPA1	TPA1	15	15	15	30.6	985730	4249700	1635200	55	1.23221	3.21083	2.39632	1.3817	0.959572	P38861	P38861	60S ribosomal export protein NMD3	NMD3	14	14	14	33	0	275900	75	0.0655442	0.444993	2.76324
P40037	P40037	Protein HMF1	HMF1	3	3	3	23.3	1419900	1642400	822290	7	1.77494	1.24091	1.20503	-0.516378	-0.558699	P32770	P32770	Asparagine-rich protein	NRP1	5	5	5	8.9	83187	72001	22	0.114408	0.116129	0.021541
P40040	P40040	Protein THO1	THO1	2	2	2	10.6	62227	591870	51248	2	0.0777867	0.447184	0.0751018	2.52327	-0.0506748	P47108	P47108	Nucleolar pre-ribosomal-associated protein 2	URB2	6	6	6	6.1	0	0	8	0.02155	0.001	0
P40043	P40043	Respiratory growth induced protein 1	RGI1	1	1	1	8.1	2485700	2675200	747910	9	3.10724	2.02123	1.09603	-0.6204	-1.50335	P40215	P40215	External NADH-ubiquinone oxidoreductase 1, mitochondrial	NDE1	8	8	8	13.9	166920	162110	19	0.229566	0.261464	0.187699
P40047	P40047	Aldehyde dehydrogenase 5, mitochondrial	ALD5	5	5	5	10.2	375340	258470	238930	7	0.469193	0.195285	0.350142	-1.2646	-0.422241	P53839	P53839	Glyoxylate reductase 1	GOR1	3	3	3	10.3	187480	0	8	0.257843	0.001	0
P40053	P40053	Altered inheritance of mitochondria protein 9, mitochondrial	AIM9	3	3	3	5.7	58582	12749	12195	2	0.0732303	0.00963243	0.0178713	0	-2.0348	P53633	P53633	Prenylated Rab acceptor 1	YIP3	4	4	4	24.4	591410	0	19	0.813371	0.001	0
P40054	P40054	D-3-phosphoglycerate dehydrogenase 1	SER3	16	16	6	40.9	5982300	5044400	6203800	150	7.47815	3.81127	9.09142	-0.972412	0.281823	Q12496	Q12496	Uncharacterized protein YOL098C		4	4	4	4.5	121390	27322	13	0.166949	0.044067	-1.92163
P40055;REV__P69850	P40055	U3 small nucleolar RNA-associated protein 7	UTP7	14	14	14	32.1	507530	4546600	493810	35	0.634436	3.43516	0.723658	2.43683	0.189834	Q08446	Q08446	Protein SGT1	SGT1	7	7	7	19	89697	0	26	0.123361	0.001	0
P40069	P40069	Importin subunit beta-4	KAP123	27	27	27	32.7	4047600	6376300	4167000	259	5.05969	4.81757	6.10657	-0.0707424	0.271313	Q12464	Q12464	RuvB-like protein 2	RVB2	6	6	6	15.1	0	99444	14	0.0309566	0.160391	2.37327
P40075	P40075	Vesicle-associated membrane protein-associated protein SCS2	SCS2	4	4	4	22.1	3914800	5331600	3906400	16	4.89368	4.02826	5.72467	-0.280765	0.226271	P21576	P21576	Vacuolar protein sorting-associated protein 1	VPS1	8	8	8	11.6	17346	0	16	0.0238561	0.001	0
P40078	P40078	Ribosome biogenesis protein NSA2	NSA2	7	7	7	35.6	57600	4668200	0	23	0.0720027	3.52703	0	5.61426	0	P46683	P46683	Ankyrin repeat-containing protein YAR1	YAR1	2	2	2	15.5	0	0	7	0.0311922	0.001	0
P40079	P40079	U3 small nucleolar ribonucleoprotein protein LCP5	LCP5	7	7	7	17.6	2409100	4460100	1154200	28	3.01149	3.3698	1.69143	0.162186	-0.832232	P54113	P54113	Bifunctional purine biosynthesis protein ADE16;Phosphoribosylaminoimidazolecarboxamide formyltransferase;IMP cyclohydrolase	ADE16	10	5	5	19.5	125030	0	10	0.171955	0.001	0
P40087	P40087	DNA damage-inducible protein 1	DDI1	3	3	3	7.2	247010	113820	121310	6	0.308774	0.085996	0.177775	-1.84421	-0.7965	P26785	P26785	60S ribosomal protein L16-B	RPL16B	10	10	6	37.4	1456800	2825800	113	2.00355	4.55767	1.18574
P40093	P40093	UPF0160 protein YER156C	YER156C	9	9	9	25.1	2161100	3163400	1682100	31	2.70148	2.39009	2.46505	-0.176686	-0.132133	P40037	P40037	Protein HMF1	HMF1	4	4	4	30.2	0	0	9	0.0486679	0.001	0
P40096	P40096	Negative cofactor 2 complex subunit alpha	BUR6	2	2	2	12.7	138910	0	0	5	0.173644	0	0	0	0	P40578;P35210	P40578;P35210	Protein MGA2;Protein SPT23	MGA2;SPT23	3	3	3	3.1	43665	0	2	0.0600528	0.001	0
P40150	P40150	Heat shock protein SSB2	SSB2	34	2	2	67.7	567980	633100	429280	11	0.710002	0.478335	0.629092	-0.569802	-0.174551	P40047	P40047	Aldehyde dehydrogenase 5, mitochondrial	ALD5	6	5	5	12.3	93032	54716	7	0.127948	0.0882502	-0.535882
P40151	P40151	DNA-dependent ATPase MGS1	MGS1	3	3	3	5.8	0	585200	132160	3	0.0270378	0.442144	0.193675	4.03147	2.84059	P53549	P53549	26S protease subunit RPT4	RPT4	5	5	4	11.2	164600	111950	26	0.226376	0.180562	-0.326228
P40154	P40154	Ino eighty subunit 2	IES2	6	6	6	22.2	1901400	5059700	687660	20	2.37684	3.82282	1.00774	0.685594	-1.23793	P47165	P47165	Xanthine phosphoribosyltransferase 1	XPT1	2	2	2	11	293380	96335	23	0.403488	0.155377	-1.37676
P40157	P40157	Vacuolar import and degradation protein 27	VID27	5	5	5	6.3	174750	110790	160810	5	0.218446	0.0837067	0.23566	-1.38386	0.109435	Q07528	Q07528	Autophagy-related protein 20	ATG20	3	3	3	5.6	0	0	3	0.012594	0.001	0
P40159	P40159	Uncharacterized protein YNL208W		2	2	2	20.6	1590700	1812800	526880	12	1.98845	1.36965	0.772121	-0.537838	-1.36475	P32486	P32486	Beta-glucan synthesis-associated protein KRE6	KRE6	2	2	2	3.6	119640	0	5	0.164542	0.001	0
P40160	P40160	Serine/threonine-protein kinase RIO2	RIO2	7	7	7	19.8	2672200	1742400	836460	31	3.34038	1.31646	1.2258	-1.34335	-1.44629	Q06697	Q06697	Cell division control protein 73	CDC73	10	10	10	29.8	844100	750190	58	1.1609	1.20996	0.059725
P40161	P40161	Histone chaperone RTT106	RTT106	2	2	2	4.8	105950	188510	24221	5	0.132442	0.142428	0.0354949	0.104862	-1.89968	Q03102	Q03102	Uncharacterized membrane protein YML131W		5	5	5	14.2	162090	0	13	0.222923	0.001	0
P40164	P40164	Serine/threonine-protein phosphatase 4 regulatory subunit 3	PSY2	3	3	3	5.1	15694	64611	0	3	0.0196182	0.0488164	0	1.31517	0	P27476	P27476	Nuclear localization sequence-binding protein	NSR1	12	12	12	27.5	771990	971930	132	1.06172	1.5676	0.562153
P40185	P40185	Protein MMF1, mitochondrial	MMF1	2	2	2	13.8	486300	116000	379470	2	0.607898	0.0876431	0.556098	-2.79412	-0.128491	P39714	P39714	(R,R)-butanediol dehydrogenase	BDH1	7	7	7	23.8	418950	217240	23	0.576185	0.350381	-0.717606
P40202	P40202	Superoxide dismutase 1 copper chaperone	CCS1	4	4	4	22.5	2217900	1905400	1111000	10	2.77248	1.43961	1.62813	-0.945496	-0.767965	P39986	P39986	Manganese-transporting ATPase 1	SPF1	5	5	5	4.4	27253	13593	13	0.0374813	0.0219238	-0.773669
P40208	P40208	Glucose-induced degradation protein 8	GID8	2	2	2	5.3	165040	154010	105280	3	0.206308	0.116361	0.154284	-0.826187	-0.419215	Q00772	Q00772	Mitogen-activated protein kinase SLT2/MPK1	SLT2	5	5	5	8.9	65034	83643	21	0.0894418	0.134906	0.592932
Q12690;P40212	Q12690;P40212	60S ribosomal protein L13-A;60S ribosomal protein L13-B	RPL13A;RPL13B	7	7	7	31.7	4237600	17087000	6606900	100	5.2972	12.91	9.68214	1.28518	0.870096	P40506	P40506	Phosphopantothenate--cysteine ligase CAB2	CAB2	3	3	3	9.3	0	0	14	0.0653358	0.001	0
P40214	P40214	Uncharacterized protein YMR144W		6	6	6	26.6	3455100	6504600	5813100	41	4.31904	4.91451	8.51886	0.186337	0.979949	P34909	P34909	General negative regulator of transcription subunit 4	MOT2	3	3	3	4.4	75726	0	6	0.104147	0.001	0
P40215;Q07500	P40215	External NADH-ubiquinone oxidoreductase 1, mitochondrial	NDE1	8	8	8	13.8	1003800	785730	758100	17	1.2548	0.593653	1.11096	-1.07976	-0.175642	Q08745;P46784	Q08745;P46784	40S ribosomal protein S10-A;40S ribosomal protein S10-B	RPS10A;RPS10B	3	3	3	38.1	2086100	730170	28	2.86903	1.17767	-1.28462
P40217	P40217	Eukaryotic translation initiation factor 3 subunit I	TIF34	4	4	4	14.4	346720	192090	473080	6	0.433417	0.145132	0.693279	-1.57838	0.677683	P32366	P32366	V-type proton ATPase subunit d	VMA6	2	2	2	5.5	157740	366700	19	0.216941	0.591442	1.44693
P40218	P40218	Uncharacterized protein YMR147W		2	2	2	13	762450	0	82954	4	0.953099	0	0.121566	0	-2.97089	P25369	P25369	LAS seventeen-binding protein 5	LSB5	2	2	2	7.1	296980	178660	16	0.408439	0.288157	-0.503267
P40316	P40316	Securin	PDS1	11	11	11	31.4	12537000	13461000	8473600	204	15.6718	10.1704	12.4177	-0.623802	-0.335775	Q06839	Q06839	PX domain-containing protein YPR097W	YPR097W	4	4	4	4.2	0	0	5	0.0177818	0.001	0
P40317	P40317	Protein SOK1	SOK1	15	15	15	20.2	331210	1048200	208770	28	0.414028	0.791961	0.305944	0.9357	-0.436462	P21965	P21965	Protein kinase MCK1	MCK1	3	3	3	9.9	0	87687	23	0.0407599	0.141428	1.79485
P40319	P40319	Elongation of fatty acids protein 3	ELO3	3	3	3	13.9	776270	2856600	750440	12	0.970374	2.15829	1.09974	1.15327	0.180549	Q08732	Q08732	Serine/threonine-protein kinase HRK1	HRK1	1	1	1	1.8	104530	0	7	0.143761	0.001	0
P40327	P40327	26S protease regulatory subunit 4 homolog	RPT2	8	8	8	24.9	1985400	2199600	1816700	61	2.48184	1.66189	2.6623	-0.578583	0.101261	P53883	P53883	Nucleolar protein 13	NOP13	17	17	17	38.2	765340	1303000	156	1.05258	2.10158	0.997546
P40340	P40340	Tat-binding homolog 7	YTA7	18	18	18	15.2	374880	1376800	202290	26	0.468618	1.04023	0.296448	1.15042	-0.660634	P33307	P33307	Importin alpha re-exporter	CSE1	7	7	7	7.6	388270	254890	23	0.53399	0.411106	-0.377303
P40348	P40348	Replication factor C subunit 2	RFC2	2	2	2	5.7	44931	173650	30935	4	0.0561659	0.1312	0.045334	1.224	-0.309101	P00331	P00331	Alcohol dehydrogenase 2	ADH2	7	1	1	20.7	0	157760	9	0.013131	0.254448	4.27632
P40357	P40357	Protein transport protein SEC9	SEC9	2	2	2	3.2	143480	7881.5	0	2	0.179357	0.00595482	0	0	0	P40467	P40467	Activator of stress genes 1	ASG1	11	11	11	12.6	438280	240480	63	0.60277	0.387865	-0.636054
P40361	P40361	Inactive deaminase YJL070C		8	8	8	10	584910	17255	123220	13	0.731166	0.0130369	0.180574	-5.80952	-2.01761	P17649	P17649	4-aminobutyrate aminotransferase	UGA1	5	5	5	9.8	307100	119140	11	0.422357	0.192158	-1.13617
P40413	P40413	T-complex protein 1 subunit epsilon	CCT5	11	11	11	18.9	1825400	2224900	1742800	49	2.28184	1.68101	2.554	-0.440868	0.162564	P38074	P38074	Protein arginine N-methyltransferase 1	HMT1	3	3	3	8.3	0	0	10	0.0125007	0.001	0
P40416	P40416	Iron-sulfur clusters transporter ATM1, mitochondrial	ATM1	1	1	1	1.2	2938600	1662900	1421600	49	3.67339	1.25639	2.0833	-1.54782	-0.818244	Q08686	Q08686	Thiosulfate sulfurtransferase TUM1	TUM1	14	14	14	54.9	46815	41945	63	0.064385	0.0676521	0.0714106
P40422	P40422	DNA-directed RNA polymerases I, II, and III subunit RPABC4	RPC10	1	1	1	28.6	247710	320920	0	1	0.309649	0.242469	0	-0.352834	0	P47166	P47166	Protein SGM1	SGM1	2	2	2	3.1	0	0	2	0.0240712	0.001	0
P40433	P40433	6-phosphofructo-2-kinase 1	PFK26	6	6	6	8.3	316470	656590	621560	19	0.395603	0.496083	0.910871	0.326528	1.20319	P38081	P38081	Uncharacterized glycosyl hydrolase YBR056W		6	6	6	10.6	0	0	8	0.0234609	0.001	0
P40457	P40457	Protein MLP2	MLP2	12	12	12	7.2	173880	487220	230080	10	0.217358	0.368116	0.337173	0.760086	0.633414	P39744	P39744	Nucleolar complex protein 2	NOC2	34	34	34	44.2	2022000	5375800	739	2.78087	8.67051	1.64058
P40462	P40462	Protein TMA108	TMA108	5	5	5	5.7	143950	161220	186130	14	0.179944	0.121809	0.272766	-0.562932	0.600113	Q12453	Q12453	Cytoplasmic export protein 1	CEX1	4	4	4	6.4	73508	0	10	0.101096	0.001	0
P40467	P40467	Activator of stress genes 1	ASG1	13	13	13	15.5	905850	3226400	865720	40	1.13235	2.43769	1.26868	1.10619	0.163999	P53865	P53865	Chaotic nuclear migration protein 67	CNM67	4	4	4	7.6	0	0	3	0.0416186	0.001	0
P40477	P40477	Nucleoporin NUP159	NUP159	12	12	12	9.7	649080	119480	159930	34	0.811381	0.0902724	0.234371	-3.16802	-1.79159	Q12123	Q12123	Inactive diphosphatase DCS2	DCS2	4	4	4	13.9	0	0	9	0.0271956	0.001	0
P40480	P40480	Protein HOS4	HOS4	4	4	4	4.1	0	146680	0	4	0.045387	0.110823	0	1.28791	0	P38061	P38061	60S ribosomal protein L32	RPL32	5	5	5	35.4	719320	1017800	46	0.989286	1.64159	0.730631
P40481	P40481	Histidine protein methyltransferase 1	HPM1	2	2	2	6.4	0	283700	19938	5	0.0235891	0.214348	0.0292183	3.18376	0.30875	P09624	P09624	Dihydrolipoyl dehydrogenase, mitochondrial	LPD1	6	6	6	12.4	102120	0	12	0.140446	0.001	0
P40482	P40482	Protein transport protein SEC24	SEC24	6	6	6	7.9	942280	338150	885400	17	1.17789	0.255487	1.29752	-2.20489	0.139543	P38197	P38197	UPF0001 protein YBL036C		4	4	4	19.5	0	106550	15	0.0502916	0.171852	1.77278
P40483	P40483	Putative zinc metalloproteinase YIL108W	YIL108W	8	8	8	14.7	313290	118970	350420	18	0.391627	0.089887	0.513526	-2.1233	0.390956	Q02208	Q02208	Topoisomerase 1-associated factor 2	TOF2	7	7	7	11.5	334800	115430	28	0.460453	0.186174	-1.3064
P40495	P40495	Homoisocitrate dehydrogenase, mitochondrial	LYS12	15	15	15	42	5981800	5151200	2646700	113	7.47753	3.89196	3.87863	-0.942066	-0.947015	P38266	P38266	Altered inheritance of mitochondria protein 3	AIM3	3	3	3	4.5	0	0	5	0.0120058	0.001	0
P40498	P40498	U3 small nucleolar RNA-associated protein 25	UTP25	19	19	19	30.7	766630	8624700	1257300	69	0.958323	6.51634	1.84252	2.76548	0.943097	P36018;P36019	P36018	GTP-binding protein YPT52	YPT52	4	4	3	19.2	141130	0	13	0.194097	0.001	0
P40506	P40506	Phosphopantothenate--cysteine ligase CAB2	CAB2	4	4	4	14.2	159110	558100	0	6	0.198895	0.421669	0	1.0841	0	P13298;P30402	P13298	Orotate phosphoribosyltransferase 1	URA5	7	7	7	40.7	528820	144390	43	0.72729	0.232883	-1.64292
P40509	P40509	Coatomer subunit epsilon	SEC28	17	17	17	64.2	952510016	700169984	796220032	829	1190.68	529.009	1166.83	-1.17043	-0.0291979	Q12213	Q12213	60S ribosomal protein L7-B	RPL7B	19	1	1	67.6	296840	468230	31	0.408246	0.755197	0.887415
P40510	P40510	D-3-phosphoglycerate dehydrogenase 2	SER33	13	3	3	32	135820	544460	393530	12	0.169781	0.411363	0.576702	1.27673	1.76415	Q08932	Q08932	Ribosome assembly 1 protein	RSA1	8	8	8	29.4	854870	637500	33	1.17571	1.02821	-0.193397
P40517	P40517	Ran-specific GTPase-activating protein 2	YRB2	9	9	9	29.1	2557600	7851100	964750	35	3.19712	5.93185	1.4138	0.891708	-1.17719	P07256	P07256	Cytochrome b-c1 complex subunit 1, mitochondrial	COR1	3	3	3	9.8	120020	0	11	0.165064	0.001	0
P40522;P40041	P40522	Transcription factor VHR1	VHR1	6	6	6	11.2	339410	691880	141830	15	0.424278	0.522746	0.207846	0.301098	-1.0295	Q12263	Q12263	Serine/threonine-protein kinase GIN4	GIN4	4	4	4	4.6	188650	0	9	0.259452	0.001	0
P87262;P40525	P87262;P40525	60S ribosomal protein L34-A;60S ribosomal protein L34-B	RPL34A;RPL34B	1	1	1	6.6	2725800	12027000	3549800	17	3.40738	9.08693	5.20209	1.41513	0.610428	P40517	P40517	Ran-specific GTPase-activating protein 2	YRB2	8	8	8	24.2	801790	363800	47	1.10271	0.586765	-0.910197
P40529	P40529	ADP-ribosylation factor GTPase-activating protein effector protein 2	AGE2	4	4	4	21.5	697680	1230300	382640	6	0.872133	0.929546	0.560743	0.0919767	-0.637208	Q12066	Q12066	Nuclear rim protein 1	NUR1	14	14	14	33.3	560070	206110	59	0.770268	0.33243	-1.21231
P40531	P40531	Protein GVP36	GVP36	7	7	7	27.9	2700100	1701300	2478200	39	3.37525	1.28541	3.6317	-1.39277	0.105649	P38627	P38627	CTP synthase 2	URA8	7	5	5	17.8	129030	17194	14	0.177456	0.0277318	-2.67785
P40535	P40535	ATF/CREB activator 2	CST6	11	11	11	27.4	3208100	7962100	4183200	34	4.01027	6.01572	6.13031	0.585035	0.612259	P30665	P30665	DNA replication licensing factor MCM4	MCM4	4	4	4	4.9	0	0	3	0.0551398	0.001	0
P40541	P40541	Cohesin subunit SCC3	IRR1	4	4	4	4.4	13005	370520	102200	6	0.0162569	0.279944	0.14977	4.10602	3.20363	P53893	P53893	Ribosome assembly protein 1	RIA1	6	6	6	6.3	22082	70092	14	0.0303695	0.11305	1.89626
P40553	P40553	Peroxiredoxin DOT5	DOT5	8	8	8	40	922340	3764800	388690	22	1.15297	2.84447	0.569609	1.30281	-1.01731	P33417	P33417	Intrastrand cross-link recognition protein	IXR1	6	6	6	9.9	1670700	486890	37	2.29773	0.785294	-1.5489
P40562	P40562	ATP-dependent DNA helicase MPH1	MPH1	2	2	2	2	0	127160	0	3	0.0293062	0.0960749	0	1.71296	0	Q03769	Q03769	Epsin-5	ENT5	4	4	4	10	123170	161980	7	0.169397	0.261254	0.625047
P40563	P40563	Altered inheritance of mitochondria protein 21	AIM21	21	21	21	34.5	30562000	1222400	3951700	239	38.204	0.923577	5.79105	-5.37035	-2.72182	Q03048	Q03048	Cofilin	COF1	3	3	3	28.7	1685600	1048200	7	2.31822	1.69062	-0.455467
P40564	P40564	DnaJ-like protein 1	DJP1	8	8	8	25.5	1693200	1598300	600580	27	2.11658	1.20759	0.880125	-0.809609	-1.26595	P53136	P53136	Ribosome biogenesis protein NSA1	NSA1	10	10	10	22.2	64292	371200	51	0.0884213	0.5987	2.75937
P40573	P40573	Transcriptional activator of sulfur metabolism MET28	MET28	1	1	1	5.3	120190	590250	236940	5	0.150243	0.44596	0.347226	1.56961	1.20857	P40087	P40087	DNA damage-inducible protein 1	DDI1	3	3	3	7.2	0	0	12	0.0121922	0.001	0
P40574	P40574	AP-1-like transcription factor YAP5	YAP5	3	3	3	14.7	399770	1193800	443290	3	0.499731	0.901968	0.649623	0.851924	0.378451	P40343	P40343	Vacuolar protein sorting-associated protein 27	VPS27	3	3	3	4.7	0	0	3	0.0448129	0.001	0
P40578;P35210	P40578;P35210	Protein MGA2;Protein SPT23	MGA2;SPT23	2	2	2	2.4	0	0	0	2	0.0423734	0	0	0	0	Q12117	Q12117	Protein MRH1	MRH1	3	3	2	12.5	389100	535130	69	0.535133	0.863099	0.68963
P40580	P40580	Benzil reductase ((S)-benzoin forming) IRC24	IRC24	5	5	5	19.4	1284700	1044000	576910	24	1.60593	0.788788	0.845438	-1.0257	-0.925642	P50105	P50105	Transcription initiation factor TFIID subunit 4	TAF4	15	15	15	40.5	633360	365850	80	0.871065	0.590071	-0.561892
P40693	P40693	Ribosome biogenesis protein RLP7	RLP7	10	10	10	25.5	430850	12743000	1079600	59	0.538583	9.62789	1.58211	4.15998	1.55461	P89886	P89886	Translation machinery-associated protein 20	TMA20	3	3	3	17.1	0	448980	15	0.0650742	0.72415	3.47613
P40825	P40825	Alanine--tRNA ligase, mitochondrial	ALA1	24	24	24	29.1	1808000	1717100	1661200	136	2.26009	1.29734	2.43442	-0.800816	0.107201	P11978	P11978	Regulatory protein SIR4	SIR4	16	16	16	14.1	175710	258070	56	0.241655	0.416235	0.784449
P40850	P40850	Protein MKT1	MKT1	6	6	6	7.7	265530	113960	83207	13	0.331925	0.0861018	0.121936	-1.94674	-1.44473	P40510	P40510	D-3-phosphoglycerate dehydrogenase 2	SER33	11	2	2	29.6	255960	0	13	0.352024	0.001	0
P40856	P40856	SIT4-associating protein SAP185	SAP185	14	14	14	17.9	913700	717400	814800	36	1.14217	0.542027	1.19406	-1.07534	0.0640954	P34761	P34761	Protein WHI3	WHI3	4	4	4	8.3	0	0	5	0.0182515	0.001	0
P40956	P40956	Protein GTS1	GTS1	2	2	2	6.3	204790	253700	235510	9	0.255997	0.191681	0.34513	-0.417417	0.431013	P53254	P53254	U3 small nucleolar RNA-associated protein 22	UTP22	21	21	21	20.7	39199	63103	78	0.0539107	0.101777	0.916773
P40957	P40957	Spindle assembly checkpoint component MAD1	MAD1	9	9	9	12.7	295160	651470	333300	12	0.368964	0.492214	0.488438	0.415807	0.404695	P36161	P36161	Nucleoporin NUP133	NUP133	27	27	27	25	149800	40765	64	0.206021	0.0657489	-1.64775
P40970	P40970	Serine palmitoyltransferase 2	LCB2	6	6	6	11.1	600190	733270	551470	12	0.750265	0.554018	0.808157	-0.437469	0.107234	P34219	P34219	Transcriptional regulatory protein TOD6	TOD6	13	13	13	29.1	419280	442010	87	0.576639	0.712908	0.306047
P40991	P40991	25S rRNA (cytosine(2870)-C(5))-methyltransferase	NOP2	24	24	24	43.2	347770	7651200	1552700	147	0.434729	5.78082	2.27542	3.73309	2.38794	Q08004	Q08004	Bud site selection protein 20	BUD20	6	6	6	32.5	863910	4476500	100	1.18814	7.22004	2.6033
P41058;P41057	P41058;P41057	40S ribosomal protein S29-B;40S ribosomal protein S29-A	RPS29B;RPS29A	2	2	2	33.9	6137600	6468500	3490900	25	7.67229	4.88724	5.11577	-0.65064	-0.584706	Q08217	Q08217	Serine/threonine-protein kinase PSK2	PSK2	4	3	3	4.9	0	0	4	0.0443066	0.001	0
P41277;P40106	P41277	Glycerol-1-phosphate phosphohydrolase 1	GPP1	17	17	17	72	47687000	53239000	38142000	384	59.611	40.2244	55.8955	-0.567509	-0.0928462	P34162	P34162	Mediator of RNA polymerase II transcription subunit 20	SRB2	5	5	5	24.8	141040	864410	14	0.193973	1.39419	2.84549
P41338	P41338	Acetyl-CoA acetyltransferase	ERG10	8	8	8	26.9	2350500	1678500	725540	17	2.93823	1.26818	1.06325	-1.21219	-1.46647	P07285	P07285	Anthranilate phosphoribosyltransferase	TRP4	5	5	5	14.5	165390	126180	13	0.227462	0.203513	-0.160506
P41696	P41696	Asparagine-rich zinc finger protein AZF1	AZF1	15	15	15	20.1	2902200	6325900	2277700	74	3.62789	4.77949	3.33788	0.397728	-0.120199	Q04533	Q04533	Putative cystathionine gamma-synthase YML082W	YML082W	7	7	7	13.3	167710	100410	35	0.230653	0.161949	-0.510184
P41805	P41805	60S ribosomal protein L10	RPL10	16	16	16	49.3	33158000	52752000	29673000	232	41.449	39.8564	43.4846	-0.0565259	0.0691646	Q04322	Q04322	Probable GTPase-activating protein GYL1	GYL1	3	3	3	5	45573	0	5	0.0626769	0.001	0
P41807	P41807	V-type proton ATPase subunit H	VMA13	18	18	18	40	12020000	13901000	5081200	146	15.0256	10.5028	7.44629	-0.516644	-1.01283	P53293	P53293	Uncharacterized protein YGR168C	YGR168C	2	2	2	2.1	640160	1991200	39	0.880417	3.21156	1.86702
P41810	P41810	Coatomer subunit beta	SEC26	12	12	12	15.7	1296800	1290800	1162100	97	1.62106	0.975256	1.70301	-0.733086	0.0711485	Q12427	Q12427	Protein STB3	STB3	5	5	5	14	137850	63363	24	0.189586	0.102197	-0.891505
P41811	P41811	Coatomer subunit beta	SEC27	13	13	13	17.8	1076200	1540200	1101100	60	1.3453	1.16369	1.61362	-0.209225	0.262368	P32496	P32496	26S proteasome regulatory subunit RPN12	RPN12	4	4	4	17.2	0	0	11	0.0686526	0.001	0
P41813	P41813	Fork head protein homolog 2	FKH2	13	13	13	16.6	393530	2840100	298980	17	0.491931	2.14582	0.438143	2.125	-0.167055	Q01976	Q01976	ADP-ribose pyrophosphatase	YSA1	3	3	3	17.3	0	0	11	0.0296098	0.001	0
P41814	P41814	tRNA (adenine(58)-N(1))-methyltransferase non-catalytic subunit TRM6	GCD10	11	11	11	32.8	7880500	23296000	3342700	80	9.85099	17.6011	4.89859	0.837329	-1.0079	P38153	P38153	AP-3 complex subunit mu	APM3	6	6	6	15.7	47660	135540	22	0.0655472	0.218609	1.73775
P41816	P41816	NADPH dehydrogenase 3	OYE3	5	2	2	9.5	0	0	52517	1	0.0402089	0	0.0769615	0	0.936623	Q04432	Q04432	Glutathione-independent glyoxalase HSP31	HSP31	4	4	4	26.2	547190	370400	30	0.752554	0.59741	-0.333075
P41818	P41818	Protein GLC8	GLC8	2	2	2	16.6	786630	1887100	142990	4	0.983324	1.42579	0.209546	0.536019	-2.2304	P25555	P25555	Single-strand telomeric DNA-binding protein GBP2	GBP2	7	7	7	18.7	298670	274160	36	0.410763	0.442186	0.106348
P41819	P41819	Dimethyladenosine transferase	DIM1	8	8	8	34	353670	2061800	319040	14	0.442104	1.55778	0.46754	1.81703	0.0807028	P38616	P38616	Protein YGP1	YGP1	2	2	2	5.9	324160	0	4	0.44582	0.001	0
P41895	P41895	Transcription initiation factor IIF subunit alpha	TFG1	14	14	14	18.1	1855500	5258600	1156700	112	2.31946	3.9731	1.6951	0.776476	-0.452422	O14455;P05745	O14455;P05745	60S ribosomal protein L36-B;60S ribosomal protein L36-A	RPL36B;RPL36A	5	5	5	42	1835800	2367400	43	2.52479	3.81833	0.596777
P41896	P41896	Transcription initiation factor IIF subunit beta	TFG2	4	4	4	17.2	97865	1942900	1483600	4	0.122336	1.46795	2.17416	3.58488	4.15154	P20485	P20485	Choline kinase	CKI1	5	5	5	8.4	29968	18412	12	0.0412152	0.0296963	-0.472894
P41910	P41910	Repressor of RNA polymerase III transcription MAF1	MAF1	2	2	2	4.8	299200	298570	161780	8	0.374014	0.225583	0.237082	-0.729436	-0.657706	Q12142	Q12142	Autophagy-related protein 9	ATG9	2	2	2	1.9	0	0	1	0.0261733	0.001	0
P41911	P41911	Glycerol-3-phosphate dehydrogenase [NAD(+)] 2, mitochondrial	GPD2	9	9	8	28.4	6646900	7284000	5951200	101	8.30893	5.50338	8.72124	-0.594345	0.0698698	P36069	P36069	Probable phosphomutase PMU1	PMU1	5	5	5	21.7	141580	98048	15	0.194716	0.158139	-0.300175
P41920	P41920	Ran-specific GTPase-activating protein 1	YRB1	6	6	6	41.8	10712000	10113000	5573400	34	13.3905	7.64081	8.16759	-0.809412	-0.713228	P42845	P42845	Protein STB1	STB1	9	9	9	28.1	191700	30242	15	0.263646	0.0487766	-2.43434
P41921	P41921	Glutathione reductase	GLR1	1	1	1	2.5	0	0	0	2	0.0373931	0	0	0	0	P18544	P18544	Acetylornithine aminotransferase, mitochondrial	ARG8	4	4	4	11.8	160190	0	5	0.220311	0.001	0
P41940	P41940	Mannose-1-phosphate guanyltransferase	PSA1	15	15	15	47.6	28271000	25382000	22250000	330	35.3401	19.1772	32.6065	-0.881912	-0.116147	Q04371	Q04371	Protein-glutamate O-methyltransferase		6	6	6	13.8	71591	45120	27	0.0984597	0.072773	-0.436129
P42073	P42073	RNA end formation protein 2	REF2	6	6	6	14.1	431420	1476000	278920	10	0.539295	1.11518	0.408746	1.04813	-0.399871	Q03532	Q03532	ATP-dependent RNA helicase HAS1	HAS1	19	19	19	41.4	259290	537160	141	0.356604	0.866373	1.28067
P42841	P42841	Polyadenylation factor subunit 2	PFS2	5	5	5	14.2	565980	1055800	258850	4	0.707502	0.797703	0.379334	0.173118	-0.899265	P38250	P38250	Increased sodium tolerance protein 2	IST2	3	3	3	4.7	35477	0	2	0.0487918	0.001	0
P42842	P42842	Essential for maintenance of the cell wall protein 1	EMW1	3	3	3	4.5	18677	44850	848090	3	0.0233471	0.0338861	1.24284	0.53745	5.73425	Q04773	Q04773	Uncharacterized protein YMR074C		3	3	3	22.8	0	0	8	0.0569727	0.001	0
P42843	P42843	F-box protein SKP2	SKP2	6	6	6	8	736040	351770	140340	13	0.920084	0.265778	0.205663	-1.79155	-2.16149	P40214	P40214	Uncharacterized protein YMR144W		3	3	3	8.8	532370	473940	26	0.732173	0.764407	0.0621571
P42845	P42845	Protein STB1	STB1	4	4	4	11.4	381720	887700	880600	12	0.477168	0.670696	1.29048	0.491163	1.43534	P25454	P25454	DNA repair protein RAD51	RAD51	2	2	2	7.8	168320	0	11	0.231492	0.001	0
P42846	P42846	Protein KRI1	KRI1	25	25	25	41.3	11709000	102740000	24423000	405	14.6368	77.6246	35.7909	2.40691	1.28999	P32608	P32608	Retrograde regulation protein 2	RTG2	3	3	3	6	24950	0	7	0.0343139	0.001	0
P42941	P42941	Phosphoserine phosphatase	SER2	4	4	4	13.9	3798000	1777000	4552400	39	4.74768	1.3426	6.67136	-1.82219	0.490758	P32642;Q03835	P32642;Q03835	Monothiol glutaredoxin-4;Monothiol glutaredoxin-3	GRX4;GRX3	1	1	1	3.3	120590	0	7	0.165848	0.001	0
P42942	P42942	Uncharacterized GTP-binding protein YGR210C		2	2	2	6.8	225840	411660	133380	8	0.282311	0.311027	0.195463	0.139758	-0.530388	Q03233	Q03233	Alpha1-proteinase inhibitor-degradation deficient protein 37	ADD37	3	3	3	16.7	0	0	6	0.0408018	0.001	0
P42943	P42943	T-complex protein 1 subunit eta	CCT7	17	17	17	36.4	2949200	3177100	3028700	67	3.68664	2.40044	4.43844	-0.619008	0.267745	P39001	P39001	Transcriptional regulatory protein UME6	UME6	9	9	9	11.1	393790	228320	65	0.541582	0.368252	-0.556487
P42945	P42945	U3 small nucleolar RNA-associated protein 10	UTP10	26	26	26	18.1	62973	1384500	156950	39	0.0787192	1.04605	0.230004	3.73209	1.54687	Q03125	Q03125	Transcriptional regulator NRG1	NRG1	4	4	4	17.3	0	0	23	0.0129177	0.001	0
P43123	P43123	UDP-N-acetylglucosamine pyrophosphorylase	QRI1	7	7	7	19.3	553320	348250	437100	12	0.691676	0.263118	0.640552	-1.39439	-0.110781	P18961	P18961	Serine/threonine-protein kinase YPK2/YKR2	YPK2	4	1	1	5.8	107570	0	13	0.147942	0.001	0
P43132	P43132	COMPASS component BRE2	BRE2	3	3	3	6.7	67850	92674	219880	6	0.0848157	0.0700193	0.322225	-0.276579	1.92567	P21147	P21147	Acyl-CoA desaturase 1	OLE1	3	3	3	8	79283	0	7	0.109038	0.001	0
P43535	P43535	Protein GCN20	GCN20	10	10	10	17	959750	381130	679310	34	1.19973	0.28796	0.995501	-2.05877	-0.269219	P50861	P50861	6,7-dimethyl-8-ribityllumazine synthase	RIB4	3	3	3	21.9	0	0	6	0.00902138	0.001	0
P43554	P43554	SWI/SNF global transcription activator complex subunit SWP82	SWP82	4	4	4	6.9	139900	438380	106620	12	0.174882	0.331215	0.156247	0.921391	-0.162548	P21243	P21243	Proteasome subunit alpha type-1	SCL1	3	3	3	12.7	248190	77123	6	0.341338	0.12439	-1.45633
P43558	P43558	Ubiquitin thioesterase OTU1	OTU1	7	7	7	35.5	2806600	6491400	3113100	43	3.50838	4.90454	4.56212	0.483312	0.378899	P02294;P02293	P02294;P02293	Histone H2B.2;Histone H2B.1	HTB2;HTB1	5	5	5	39.7	1222300	0	23	1.68104	0.001	0
P43569	P43569	CCR4-associated factor 16	CAF16	3	3	3	9.3	354040	303060	78898	4	0.442567	0.228975	0.115622	-0.950705	-1.93648	P22211	P22211	Nitrogen permease reactivator protein	NPR1	2	2	2	3.7	0	0	5	0.0421608	0.001	0
P43573	P43573	Bud site selection protein 27	BUD27	4	4	4	5.5	666960	16555	169910	12	0.833731	0.012508	0.248996	-6.05866	-1.74346	P30619	P30619	Protein transport protein SEC1	SEC1	3	3	3	4.8	0	0	3	0.00291159	0.001	0
P43574	P43574	Transcriptional regulatory protein GAT1	GAT1	3	3	3	5.9	97836	144620	103580	4	0.1223	0.109267	0.151792	-0.162565	0.311679	Q12417	Q12417	Pre-mRNA-splicing factor PRP46	PRP46	15	15	15	34.8	390000	332370	88	0.53637	0.536072	-0.000801599
P43579	P43579	Ino eighty subunit 1	IES1	10	10	10	14.5	446230	1430600	138840	16	0.557808	1.08088	0.203464	0.954366	-1.45499	P32527	P32527	Zuotin	ZUO1	5	5	5	9	79943	233860	18	0.109946	0.377187	1.77848
P43583	P43583	Proteasome activator BLM10	BLM10	23	23	23	12.7	361860	984230	163140	44	0.452342	0.743629	0.239075	0.717168	-0.919952	P06738	P06738	Glycogen phosphorylase	GPH1	11	11	11	11.9	21801	0	16	0.0299831	0.001	0
P43586	P43586	60S ribosomal subunit assembly/export protein LOC1	LOC1	5	5	5	30.4	414910	4187400	148560	23	0.518657	3.16376	0.217709	2.60879	-1.25238	Q12451	Q12451	Oxysterol-binding protein homolog 2	OSH2	2	2	2	1.6	0	0	3	0.0211501	0.001	0
P43587	P43587	Type 1 phosphatases regulator YPI1	YPI1	1	1	1	9	455770	463240	100930	3	0.569734	0.349998	0.147909	-0.702942	-1.94558	P53104	P53104	Serine/threonine-protein kinase ATG1	ATG1	3	3	3	4.3	0	0	8	0.0112452	0.001	0
P43588	P43588	Ubiquitin carboxyl-terminal hydrolase RPN11	RPN11	12	12	12	50.3	14326000	7186800	3821500	125	17.9082	5.42994	5.60025	-1.72161	-1.67706	P07143	P07143	Cytochrome c1, heme protein, mitochondrial	CYT1	1	1	1	4.2	457000	418160	21	0.628515	0.674441	0.101744
P43592	P43592	Factor arrest protein 7	FAR7	5	5	5	33.5	3346500	2963400	1973900	26	4.18328	2.23898	2.89267	-0.901794	-0.532234	P37838	P37838	Nucleolar protein 4	NOP4	24	24	24	33	330590	1472300	308	0.454663	2.37464	2.38484
P43593	P43593	Ubiquitin carboxyl-terminal hydrolase 6	UBP6	6	6	6	13.6	764950	982410	1039900	28	0.956224	0.742254	1.52393	-0.365435	0.672378	P53271	P53271	Conserved oligomeric Golgi complex subunit 2	COG2	4	4	4	17.2	0	19990	14	0.0324571	0.0322414	-0.00961911
P43596	P43596	ISWI one complex protein 3	IOC3	2	2	2	3.6	106760	231990	198170	8	0.133455	0.175279	0.29041	0.393296	1.12174	P21957	P21957	Transcriptional repressor OPI1	OPI1	10	10	10	29	424770	107910	40	0.584189	0.174046	-1.74697
P43597	P43597	Uncharacterized protein YFR016C	YFR016C	2	2	2	1.9	35636	0	0	3	0.0445467	0	0	0	0	Q04636	Q04636	FACT complex subunit POB3	POB3	8	8	8	15.2	187390	78763	25	0.257719	0.127035	-1.02057
P43609	P43609	Chromatin structure-remodeling complex protein RSC8	RSC8	15	15	15	31.6	761270	2263900	751880	26	0.951623	1.71048	1.10185	0.845936	0.211465	Q12377	Q12377	26S proteasome regulatory subunit RPN6	RPN6	10	10	10	21.7	0	0	32	0.0216773	0.001	0
P43616	P43616	Cys-Gly metallodipeptidase DUG1	DUG1	3	3	3	7.5	435760	345560	235730	10	0.54472	0.261086	0.345453	-1.06099	-0.657027	P46151	P46151	Methylenetetrahydrofolate reductase 1	MET12	6	6	6	9.1	106480	0	20	0.146443	0.001	0
P43621	P43621	Coatomer subunit delta	RET2	8	8	8	19	3009300	695120	2421600	22	3.76177	0.525194	3.54876	-2.84049	-0.0840969	P49626	P49626	60S ribosomal protein L4-B	RPL4B	16	1	1	54.4	294540	511430	8	0.405083	0.824874	1.02596
P43638	P43638	MAP-homologous protein 1	MHP1	12	12	12	10.7	277420	190490	80262	16	0.346788	0.143924	0.117621	-1.26875	-1.55991	P47057	P47057	Sorting nexin-4	SNX4	6	6	6	15.6	99166	0	26	0.136384	0.001	0
P43639	P43639	Casein kinase II subunit beta	CKB1	3	3	3	12.6	560920	768610	386270	6	0.701176	0.580719	0.566063	-0.271938	-0.308815	Q03177	Q03177	WD repeat-containing protein YMR102C		3	3	3	4.4	0	0	6	0.00951979	0.001	0
P45818	P45818	ATP-dependent RNA helicase ROK1	ROK1	10	10	10	23.4	0	3642000	111780	25	0.0593353	2.75169	0.163809	5.53528	1.46505	P53965	P53965	Tyrosine-protein phosphatase SIW14	SIW14	2	2	2	10.7	206310	0	7	0.28374	0.001	0
P45978	P45978	Protein SCD6	SCD6	3	3	3	10.3	639090	1151900	231500	5	0.798893	0.870311	0.339254	0.123529	-1.23564	P13185	P13185	Serine/threonine protein kinase KIN1	KIN1	3	3	2	6.3	20287	0	4	0.0279009	0.001	0
P46151	P46151	Methylenetetrahydrofolate reductase 1	MET12	4	4	4	6.7	145650	226860	184230	9	0.182069	0.171403	0.269982	-0.0870981	0.568373	P38205	P38205	Multisite-specific tRNA:(cytosine-C(5))-methyltransferase	NCL1	15	15	15	25.6	86031	273930	97	0.118319	0.441815	1.90076
P46367	P46367	Potassium-activated aldehyde dehydrogenase, mitochondrial	ALD4	11	11	11	24.3	1084300	1314100	1112400	36	1.35543	0.99286	1.63018	-0.449084	0.266282	P39109;P14772	P39109;P14772	Metal resistance protein YCF1;Bile pigment transporter 1	YCF1;BPT1	2	2	2	1.7	0	0	2	0.0300768	0.001	0
P46654;P32905	P46654;P32905	40S ribosomal protein S0-B;40S ribosomal protein S0-A	RPS0B;RPS0A	12	12	12	54	38450000	35992000	30238000	235	48.0643	27.1935	44.3126	-0.821702	-0.11725	Q03337	Q03337	Trafficking protein particle complex subunit 31	TRS31	2	2	2	6.7	180990	0	1	0.248917	0.001	0
P46655	P46655	Glutamate--tRNA ligase, cytoplasmic	GUS1	60	60	60	71.5	529790016	511100000	606940032	3566	662.262	386.158	889.446	-0.77821	0.425504	Q05543	Q05543	Regulator of Ty1 transposition protein 103	RTT103	10	10	10	28.6	543520	232530	44	0.747507	0.375042	-0.995034
P46669	P46669	DNA-directed RNA polymerase I subunit RPA43	RPA43	17	17	17	47.2	554060032	411009984	522809984	1184	692.601	310.536	766.157	-1.15726	0.145614	Q04660	Q04660	Ribosome biogenesis protein ERB1	ERB1	34	34	34	44.9	1458100	1925900	637	2.00534	3.10624	0.631325
P46672	P46672	tRNA-aminoacylation cofactor ARC1	ARC1	55	55	55	88.3	3828800000	3487000064	3528800000	5327	4786.18	2634.58	5171.31	-0.861302	0.111655	P07270	P07270	Phosphate system positive regulatory protein PHO4	PHO4	1	1	1	3.2	119700	0	4	0.164624	0.001	0
P46673	P46673	Nucleoporin NUP85	NUP85	2	2	2	2.3	80564	48658	27723	3	0.100709	0.0367633	0.0406269	-1.45385	-1.30968	P32895	P32895	Ribose-phosphate pyrophosphokinase 1	PRS1	4	4	4	10.5	198710	409390	25	0.273288	0.660296	1.27269
P46675	P46675	Protein STU2	STU2	2	2	2	3.3	23024	191860	21287	5	0.0287811	0.144959	0.0311952	2.33245	0.116205	P19073	P19073	Cell division control protein 42	CDC42	2	2	2	14.7	446840	460030	8	0.614543	0.741972	0.271851
P46676	P46676	Suppressor of mar1-1 protein	SUM1	22	22	22	29.4	1598800	7144700	736960	92	1.99858	5.39813	1.07998	1.43349	-0.887962	P31382;P47190	P31382	Dolichyl-phosphate-mannose--protein mannosyltransferase 2	PMT2	3	3	3	4.9	183300	97423	24	0.252094	0.157131	-0.68199
P46677	P46677	Transcription initiation factor TFIID subunit 1	TAF1	8	8	8	8.8	49079	692240	95610	12	0.0613511	0.523018	0.140113	3.0917	1.19143	Q05775	Q05775	Eukaryotic translation initiation factor 3 subunit J	HCR1	1	1	1	4.2	227890	177250	10	0.313419	0.285882	-0.132669
P46678	P46678	Transcription factor TFIIIB component B	BDP1	7	7	7	13.8	144310	1010100	402680	15	0.180394	0.763175	0.590111	2.08086	1.70983	P40414	P40414	Tropomyosin-2	TPM2	1	1	1	5.6	2554000	4157700	6	3.51253	6.70586	0.93291
P46682	P46682	AP-3 complex subunit beta	APL6	3	3	3	4	77469	21855	17248	2	0.0968399	0.0165124	0.0252762	-2.55205	-1.93782	P32614	P32614	Fumarate reductase 1	FRD1	4	4	4	9.4	109080	0	7	0.150019	0.001	0
P46683	P46683	Ankyrin repeat-containing protein YAR1	YAR1	2	2	2	16	404270	101630	215060	3	0.505357	0.0767859	0.315162	-2.71839	-0.68121	P38331	P38331	HD domain-containing protein YBR242W		4	4	4	26.5	0	0	5	0.0523143	0.001	0
Q08745;P46784	Q08745;P46784	40S ribosomal protein S10-A;40S ribosomal protein S10-B	RPS10A;RPS10B	3	3	3	38.1	3542800	2356500	1894200	20	4.42867	1.78044	2.77587	-1.31464	-0.673931	P38915	P38915	Transcription factor SPT8	SPT8	8	8	8	18.9	598460	0	20	0.823067	0.001	0
P46947	P46947	Pre-mRNA-splicing factor CWC26	BUD13	7	7	7	29.7	803420	3915100	481240	15	1.00431	2.95803	0.705238	1.55843	-0.510028	P32776	P32776	RNA polymerase II transcription factor B subunit 1	TFB1	8	8	8	12.8	0	26128	11	0.0135424	0.0421413	1.63776
P46957	P46957	DNA polymerase delta small subunit	POL31	3	3	3	6	162000	492220	248470	14	0.202508	0.371894	0.364123	0.876915	0.846449	P38304	P38304	Mediator of RNA polymerase II transcription subunit 8	MED8	2	2	2	11.7	0	0	6	0.0215735	0.001	0
P46959	P46959	tRNA (adenine(58)-N(1))-methyltransferase catalytic subunit TRM61	GCD14	4	4	4	13.1	284540	894260	42699	6	0.355689	0.675653	0.0625736	0.925667	-2.50699	P23724	P23724	Proteasome subunit beta type-6	PRE7	3	3	3	11.6	0	0	8	0.0150273	0.001	0
P46988	P46988	Prefoldin subunit 1	PFD1	5	5	5	56	2442200	4101300	1015400	26	3.05286	3.09871	1.48803	0.021505	-1.03676	P32349	P32349	DNA-directed RNA polymerase III subunit RPC3	RPC82	19	19	19	33	226910	134610	56	0.312071	0.217109	-0.523453
P46990	P46990	60S ribosomal protein L17-B	RPL17B	8	8	1	47.3	2809400	7126500	4407700	70	3.51188	5.38438	6.4593	0.616536	0.879134	P28273	P28273	5-oxoprolinase	OXP1	7	7	7	6.5	0	0	9	0.0148705	0.001	0
P46995	P46995	Histone-lysine N-methyltransferase, H3 lysine-36 specific	SET2	15	15	15	18	435690	2822800	346490	45	0.544633	2.13275	0.507767	1.96936	-0.101118	Q04066	Q04066	Kynurenine formamidase	BNA7	3	3	3	13.8	96290	0	4	0.132428	0.001	0
P47006	P47006	DNA-directed RNA polymerase I subunit RPA34	RPA34	3	3	3	11.2	351100	1744300	155120	3	0.438892	1.3179	0.227322	1.5863	-0.949127	P39958	P39958	Rab GDP-dissociation inhibitor	GDI1	1	1	1	3.1	85943	0	9	0.118198	0.001	0
P47018	P47018	Maintenance of telomere capping protein 1	MTC1	12	12	12	31.2	3269700	0	148690	26	4.08728	0	0.217899	0	-4.22941	P53312	P53312	Succinyl-CoA ligase [ADP-forming] subunit beta, mitochondrial	LSC2	3	3	3	10.5	160890	0	6	0.221273	0.001	0
P47019	P47019	Ribosome biogenesis protein ALB1	ALB1	4	4	4	22.9	1787200	17362000	1694000	30	2.23408	13.1178	2.48249	2.55376	0.152103	P25441	P25441	DNA-directed RNA polymerase III subunit RPC4	RPC53	10	10	10	25.8	827340	531080	67	1.13785	0.856567	-0.409669
P47031	P47031	Mitochondrial outer membrane protein IML2	IML2	2	2	2	3.6	0	99810	83798	6	0.0406218	0.0754108	0.122803	0.892517	1.59601	P46680	P46680	Actin-interacting protein 1	AIP1	2	2	2	4.4	69819	22015	11	0.0960226	0.0355075	-1.43525
P47035	P47035	Nucleolar protein NET1	NET1	64	64	64	49.9	58513000	88017000	56243000	1874	73.144	66.5007	82.4218	-0.13737	0.172287	P38333	P38333	Essential nuclear protein 1	ENP1	20	20	20	45.5	232280	1301900	166	0.319457	2.0998	2.71656
P47039	P47039	Probable kynurenine--oxoglutarate transaminase BNA3	BNA3	2	2	2	5.2	0	191030	147910	1	0.0263529	0.144332	0.216756	2.45335	3.04004	Q00684	Q00684	Tyrosine-protein phosphatase CDC14	CDC14	9	9	9	24.9	618850	0	57	0.85111	0.001	0
P47044	P47044	LOG family protein YJL055W		4	4	4	18.8	1221600	1279600	532400	12	1.52706	0.966794	0.78021	-0.659475	-0.96882	P21242	P21242	Probable proteasome subunit alpha type-7	PRE10	3	3	3	11.1	201140	0	6	0.276629	0.001	0
P47047	P47047	ATP-dependent RNA helicase DOB1	MTR4	13	13	13	15.8	114700	1254300	198830	40	0.14338	0.947679	0.291377	2.72455	1.02304	P33302;Q04182	P33302	Pleiotropic ABC efflux transporter of multiple drugs	PDR5	3	3	3	1.9	0	0	4	0.0246449	0.001	0
P47054	P47054	Nucleoporin NUP192	NUP192	1	1	1	1.1	6864600	4613800	5568100	47	8.58108	3.48593	8.15982	-1.29962	-0.0726211	P31383	P31383	Protein phosphatase PP2A regulatory subunit A	TPD3	5	5	5	8.8	36119	148010	33	0.0496747	0.238722	2.26475
P47057	P47057	Sorting nexin-4	SNX4	7	7	7	16.3	482980	203900	659730	17	0.603748	0.154055	0.966807	-1.9705	0.679283	Q08873	Q08873	Transgelin	SCP1	4	4	4	21.5	0	0	10	0.0161448	0.001	0
P47068	P47068	Myosin tail region-interacting protein MTI1	BBC1	13	13	13	13.1	571150	73746	49050	24	0.713965	0.0557183	0.0718808	-3.67963	-3.31217	P53927	P53927	Ribosome biogenesis protein 15	NOP15	5	5	5	23.2	1161400	891940	73	1.59728	1.43859	-0.150965
P47075	P47075	Vacuolar transporter chaperone 4	VTC4	6	6	6	9	68445	221480	212950	10	0.0855595	0.167338	0.31207	0.967763	1.86687	P33299	P33299	26S protease regulatory subunit 7 homolog	RPT1	8	8	8	15.6	30830	0	27	0.0424007	0.001	0
P47077	P47077	Nucleolar protein 9	NOP9	5	5	5	7.2	26086	394430	48028	5	0.0326087	0.298009	0.0703831	3.19203	1.10997	P48362	P48362	Protein HGH1	HGH1	3	3	3	8.6	0	85316	10	0.0196879	0.137604	2.80515
P47079	P47079	T-complex protein 1 subunit theta	CCT8	21	21	21	49.1	5178500	4662500	4629600	105	6.47337	3.52272	6.78449	-0.877825	0.0677242	P42842	P42842	Essential for maintenance of the cell wall protein 1	EMW1	4	4	4	5	53951	0	18	0.0741992	0.001	0
P47083	P47083	U3 small nucleolar RNA-associated protein MPP10	MPP10	36	36	36	47.6	12647000	69141000	16984000	373	15.8094	52.2391	24.8894	1.72435	0.65475	P36000	P36000	AP-1 complex subunit beta-1	APL2	5	5	5	7.4	0	0	7	0.0224154	0.001	0
P47089	P47089	Translation machinery-associated protein 22	TMA22	2	2	2	11.6	1068100	953240	764180	19	1.33518	0.720215	1.11987	-0.890531	-0.253692	P40956	P40956	Protein GTS1	GTS1	6	6	6	17.2	92181	0	15	0.126777	0.001	0
P47096	P47096	3-hydroxyanthranilate 3,4-dioxygenase	BNA1	7	7	7	44.6	2088200	2006400	1437300	16	2.61035	1.51592	2.1063	-0.784045	-0.309528	P38251	P38251	Replication factor C subunit 5	RFC5	5	5	5	18.4	136750	246160	40	0.188073	0.397026	1.07794
P47104	P47104	Regulator of V-ATPase in vacuolar membrane protein 1	RAV1	7	7	7	7.1	50900	99532	104240	6	0.0636274	0.0752008	0.152759	0.2411	1.26354	P38326	P38326	SWR1-complex protein 5	SWC5	9	9	9	34.3	340000	677610	43	0.467605	1.0929	1.2248
P47108	P47108	Nucleolar pre-ribosomal-associated protein 2	URB2/NPA2	27	27	27	26.8	0	416200	3244500	113	0.0110937	0.314457	4.75468	4.82505	8.74346	Q01454	Q01454	DNA polymerase alpha-binding protein	CTF4	14	14	14	17	218400	56135	66	0.300367	0.0905389	-1.73012
P47116	P47116	Serine/threonine-protein kinase PTK2/STK2	PTK2	3	3	3	3.5	211660	73179	71825	6	0.264585	0.0552899	0.105257	-2.25864	-1.32982	P25375	P25375	Saccharolysin	PRD1	3	3	3	4.5	0	0	3	0.0406955	0.001	0
P47117	P47117	Actin-related protein 3	ARP3	10	10	10	24.5	1620500	449360	1281800	40	2.0257	0.339511	1.87843	-2.57689	-0.108898	P53063	P53063	Decapping nuclease RAI1	RAI1	4	4	4	10.9	0	0	10	0.0261277	0.001	0
P47120	P47120	Deoxyhypusine hydroxylase	LIA1	13	13	13	54.8	4773500	6394700	3296300	106	5.9671	4.83148	4.83059	-0.304567	-0.304831	P40970	P40970	Serine palmitoyltransferase 2	LCB2	4	4	4	6.6	323040	54964	25	0.444279	0.0886502	-2.32527
P47122	P47122	GPN-loop GTPase 1	NPA3	6	6	6	18.2	2761900	1376300	1405000	37	3.45251	1.03985	2.05897	-1.73126	-0.745721	P20448	P20448	ATP-dependent RNA helicase HCA4	HCA4	33	33	33	50.6	1158500	2960600	470	1.59329	4.77508	1.58351
P47135	P47135	Protein JSN1	JSN1	8	8	8	8.7	902000	53501	269110	15	1.12754	0.0404223	0.39437	-4.80189	-1.51556	P80428	P80428	Actin-related protein 4	ARP4	7	7	7	19	273580	242320	14	0.376257	0.390832	0.0548326
P47143	P47143	Adenosine kinase	ADO1	7	7	7	32.1	5610700	2808300	2020500	50	7.01364	2.12179	2.96096	-1.72488	-1.2441	Q05123	Q05123	Actin-like protein ARP9	ARP9	6	6	6	15	315210	0	28	0.433511	0.001	0
P47160	P47160	Epsin-3	ENT3	17	17	17	40.7	14311000	2249900	2065800	84	17.8894	1.6999	3.02735	-3.39559	-2.56298	P47173	P47173	Uncharacterized protein YJR142W		2	2	2	4.7	54966	0	11	0.0755952	0.001	0
P47165	P47165	Xanthine phosphoribosyltransferase 1	XPT1	2	2	2	11	552020	659060	467320	16	0.690051	0.497949	0.684838	-0.470707	-0.0109405	Q07457	Q07457	E3 ubiquitin-protein ligase BRE1	BRE1	12	12	12	18.4	140750	39940	41	0.193575	0.0644183	-1.58735
P47176	P47176	Branched-chain-amino-acid aminotransferase, cytosolic	BAT2	9	6	6	28.2	1246000	832920	1018500	49	1.55756	0.629308	1.49257	-1.30745	-0.0614882	Q00362	Q00362	Protein phosphatase PP2A regulatory subunit B	CDC55	4	4	4	9.1	0	0	4	0.0169382	0.001	0
P47912;P39002	P47912	Long-chain-fatty-acid--CoA ligase 4	FAA4	14	14	14	23.2	2861400	2515100	2107200	75	3.57689	1.90027	3.08802	-0.912501	-0.212024	P43123	P43123	UDP-N-acetylglucosamine pyrophosphorylase	QRI1	5	5	5	17.8	292680	0	10	0.402525	0.001	0
P47988	P47988	TY1 enhancer activator	TEA1	6	6	6	8.6	248400	470990	194220	9	0.310512	0.355854	0.284621	0.196635	-0.125604	P40217	P40217	Eukaryotic translation initiation factor 3 subunit I	TIF34	3	3	3	10.4	81536	0	4	0.112137	0.001	0
P48164	P48164	40S ribosomal protein S7-B	RPS7B	7	4	4	44.2	2371500	3370100	1614900	24	2.96449	2.54626	2.36657	-0.219404	-0.324985	P39998	P39998	Enhancer of mRNA-decapping protein 3	EDC3	2	2	2	4.4	116370	0	5	0.160045	0.001	0
P48234	P48234	Ribosome biogenesis protein ENP2	ENP2	17	17	17	25	2478700	13664000	3772000	136	3.09849	10.3238	5.52771	1.73633	0.835116	Q04409	Q04409	Putative glucokinase-2	EMI2	10	10	10	20.8	71007	0	20	0.0976564	0.001	0
P48361	P48361	Activator of SKN7 protein 10	ASK10	4	4	2	3.8	126600	0	30449	10	0.158256	0	0.0446218	0	-1.82644	P06778	P06778	DNA repair and recombination protein RAD52	RAD52	9	9	9	21.4	271080	46531	28	0.372818	0.0750488	-2.31257
P48363	P48363	Prefoldin subunit 3	PAC10	2	2	2	8.5	420000	129420	288750	4	0.52502	0.0977825	0.423151	-2.42472	-0.311197	P04076	P04076	Argininosuccinate lyase	ARG4	7	7	7	16.8	90588	82698	18	0.124586	0.133382	0.0984155
P48365	P48365	GTPase-activating protein GYP7	GYP7	16	16	16	24.3	4027900	4499000	2042100	94	5.03507	3.39919	2.99261	-0.566819	-0.750605	Q06287	Q06287	Ribosomal RNA small subunit methyltransferase NEP1	EMG1	8	8	8	32.9	145170	105500	55	0.199654	0.170159	-0.230619
P48415	P48415	COPII coat assembly protein SEC16	SEC16	9	9	9	5	138500	0	0	11	0.173132	0	0	0	0	Q04697	Q04697	Glucose-signaling factor 2	GSF2	5	5	5	11.9	137770	0	13	0.189476	0.001	0
P48570	P48570	Homocitrate synthase, cytosolic isozyme	LYS20	21	5	5	55.4	1504700	5093600	1727800	53	1.88095	3.84844	2.53202	1.03282	0.428831	P54783	P54783	D-arabinono-1,4-lactone oxidase	ALO1	5	5	5	11.6	58801	0	20	0.0808695	0.001	0
P48581	P48581	DNA damage checkpoint control protein RAD17	RAD17	5	5	5	12.5	380430	960560	204710	5	0.475556	0.725745	0.299994	0.609849	-0.664679	P07277	P07277	Mevalonate kinase	ERG12	3	3	3	10.2	231900	0	13	0.318934	0.001	0
P48582	P48582	Vacuolar-sorting protein BRO1	BRO1	32	32	32	39.5	8034000	963670	1614400	184	10.0429	0.728095	2.36584	-3.7859	-2.08575	P40009	P40009	Golgi apyrase	YND1	2	2	2	3.5	0	0	2	0.0165242	0.001	0
P48589	P48589	40S ribosomal protein S12	RPS12	6	6	6	58.7	1877100	1653300	1550100	19	2.34646	1.24914	2.27161	-0.909553	-0.0467746	Q03707	Q03707	Inner nuclear membrane protein SRC1	SRC1	9	9	9	11.8	84323	762270	36	0.11597	1.22945	3.40619
P48743	P48743	RFX-like DNA-binding protein RFX1	RFX1	5	5	5	5.9	175390	746140	143130	17	0.219246	0.563741	0.209751	1.36249	-0.0638695	P39533	P39533	Homocitrate dehydratase, mitochondrial	ACO2	2	2	2	3.2	103360	120380	28	0.142152	0.194158	0.4498
P48836	P48836	V-type proton ATPase subunit G	VMA10	5	5	5	21.9	11631000	10995000	3275700	41	14.5393	8.3072	4.8004	-0.807523	-1.59873	P47075	P47075	Vacuolar transporter chaperone 4	VTC4	3	3	3	4.7	61104	49114	9	0.0840368	0.0792149	-0.0852503
P48837	P48837	Nucleoporin NUP57	NUP57	8	8	8	16.6	2204800	399100	555870	22	2.7561	0.301538	0.814605	-3.19222	-1.75846	P38993	P38993	Iron transport multicopper oxidase FET3	FET3	2	2	2	3.5	158860	88477	10	0.218482	0.142703	-0.6145
P49089	P49089	Asparagine synthetase [glutamine-hydrolyzing] 1	ASN1	31	31	23	51.9	48629000	58021000	20990000	535	60.7885	43.8374	30.76	-0.471636	-0.982744	Q07622	Q07622	Activator of C kinase protein 1	ACK1	4	4	4	6.3	0	0	4	0.0423847	0.001	0
P49090	P49090	Asparagine synthetase [glutamine-hydrolyzing] 2	ASN2	25	17	17	51.2	7929100	10402000	8553100	177	9.91175	7.85917	12.5342	-0.334764	0.33866	P38163	P38163	Lethal(2) giant larvae protein homolog SRO77	SRO77	2	2	2	2.1	179230	0	2	0.246496	0.001	0
P49167	P49167	60S ribosomal protein L38	RPL38	1	1	1	19.2	855990	628170	273630	4	1.07003	0.47461	0.400994	-1.17284	-1.416	P48589	P48589	40S ribosomal protein S12	RPS12	3	3	3	25.9	2523100	659060	25	3.47004	1.06298	-1.70683
P49367	P49367	Homoaconitase, mitochondrial	LYS4	7	7	7	14.6	233950	710920	754160	18	0.292448	0.537131	1.10519	0.877092	1.91804	P53281	P53281	LAS seventeen-binding protein 1	LSB1	2	2	2	9.5	0	0	4	0.0426418	0.001	0
P49435	P49435	Adenine phosphoribosyltransferase 1	APT1	5	5	5	36.4	1187100	2326200	1110900	24	1.48393	1.75755	1.62798	0.244138	0.133657	P46676	P46676	Suppressor of mar1-1 protein	SUM1	13	13	13	17.6	342340	61291	63	0.470823	0.0988549	-2.2518
P49626	P49626	60S ribosomal protein L4-B	RPL4B	13	1	1	48.9	411190	1480500	544140	5	0.514007	1.11858	0.797415	1.12181	0.633542	P38737	P38737	Proteasome component ECM29	ECM29	18	18	18	11.4	13452	133080	37	0.0185006	0.214642	3.53628
P49687	P49687	Nucleoporin NUP145;Nucleoporin NUP145N;Nucleoporin NUP145C	NUP145	11	11	11	9.4	427700	360320	88329	14	0.534645	0.272238	0.129443	-0.973716	-2.04627	P38694	P38694	Putative aldehyde dehydrogenase-like protein YHR039C	MSC7	3	3	3	7.1	97903	0	9	0.134647	0.001	0
P49723	P49723	Ribonucleoside-diphosphate reductase small chain 2	RNR4	15	15	15	48.1	15667000	18546000	4751600	170	19.5845	14.0123	6.96328	-0.483017	-1.49187	P38837	P38837	Protein NSG1	NSG1	3	3	3	8.9	0	910460	5	0.0676748	1.46846	4.43954
P50095	P50095	Inosine-5-monophosphate dehydrogenase 3	IMD3	14	5	3	38.4	3422800	1681600	1698500	44	4.27866	1.27052	2.48908	-1.75174	-0.781545	Q06168	Q06168	Chromatin structure-remodeling complex subunit SFH1	SFH1	6	6	6	23.9	418260	354790	25	0.575236	0.572233	-0.00755187
P50101	P50101	Ubiquitin carboxyl-terminal hydrolase 15	UBP15	16	16	16	16.3	566510	889360	572800	63	0.708164	0.67195	0.839415	-0.0757294	0.2453	P38070	P38070	AGC kinase YPK3	YPK3	4	4	4	8.6	0	0	7	0.0758256	0.001	0
P50105	P50105	Transcription initiation factor TFIID subunit 4	TAF4	17	17	17	46.9	4127300	8991500	1309900	81	5.15932	6.79347	1.9196	0.396968	-1.42637	P40498	P40498	U3 small nucleolar RNA-associated protein 25	UTP25	19	19	19	30.5	408530	297450	145	0.561855	0.47975	-0.227914
P50107	P50107	Lactoylglutathione lyase	GLO1	3	3	3	11.7	0	21550	68933	6	0.0285756	0.016282	0.101018	-0.811508	1.82176	Q05778	Q05778	Proteasome chaperone 1	PBA1	3	3	3	11.6	0	0	11	0.0669396	0.001	0
P50896	P50896	Protein PSP1	PSP1	6	6	4	8.7	350620	608450	377620	30	0.438291	0.459711	0.553387	0.0688358	0.336398	P39008	P39008	Poly(A) ribonuclease POP2	POP2	2	2	2	5.5	0	0	3	0.0304896	0.001	0
P50942	P50942	Polyphosphatidylinositol phosphatase INP52;SAC1-like phosphoinositide phosphatase;Phosphatidylinositol 4,5-bisphosphate 5-phosphatase	INP52	4	4	4	4.6	42380	0	0	3	0.052977	0	0	0	0	P20434	P20434	DNA-directed RNA polymerases I, II, and III subunit RPABC1	RPB5	2	2	2	9.3	0	0	8	0.0105898	0.001	0
P51401	P51401	60S ribosomal protein L9-B	RPL9B	8	2	2	41.4	905010	938870	292000	9	1.13131	0.709357	0.427914	-0.673404	-1.4026	Q3E792;P0C0T4	Q3E792;P0C0T4	40S ribosomal protein S25-A;40S ribosomal protein S25-B	RPS25A;RPS25B	4	4	4	30.6	5094100	923840	71	7.00595	1.49004	-2.23323
P51996	P51996	GTP-binding protein YPT32/YPT11	YPT32	6	6	2	28.8	1219500	876010	502320	23	1.52443	0.661864	0.736129	-1.20367	-1.05024	P15700	P15700	Uridylate kinase	URA6	6	6	6	34.3	0	238020	21	0.0298022	0.383897	3.68723
P52488	P52488	Ubiquitin-activating enzyme E1-like	UBA2	10	10	10	16.5	217470	1445800	442630	21	0.271848	1.09237	0.648656	2.00658	1.25465	P25605	P25605	Acetolactate synthase small subunit, mitochondrial	ILV6	1	1	1	4.5	204000	322290	10	0.280563	0.519814	0.889672
P52892	P52892	Probable alanine aminotransferase	ALT2	4	4	4	9.1	201780	144490	291150	7	0.252234	0.109169	0.426668	-1.20821	0.75835	P18634	P18634	Arrestin-related trafficking adapter 10	ART10	7	7	7	14.5	0	344810	39	0.038132	0.556136	3.86637
P52910;Q01574	P52910	Acetyl-coenzyme A synthetase 2	ACS2	31	31	31	53.7	17027000	29425000	18142000	388	21.2845	22.2319	26.5864	0.0628233	0.32088	P38255	P38255	Transcriptional regulatory protein RXT2	RXT2	7	7	7	20.9	222590	227840	40	0.30613	0.367478	0.263515
P52917	P52917	Vacuolar protein sorting-associated protein 4	VPS4	4	4	4	10.8	274220	303110	154040	9	0.342788	0.229013	0.225739	-0.581887	-0.602658	P38079	P38079	Protein YRO2	YRO2	2	1	1	9.6	0	99759	5	0.0387322	0.160899	2.05455
P52918	P52918	Protein MSN5	MSN5	3	3	3	2.8	16415	22539	35127	5	0.0205195	0.0170292	0.0514772	-0.268987	1.32694	P38710	P38710	Inositol monophosphatase 1	INM1	2	2	2	7.1	0	0	12	0.0471272	0.001	0
P53040	P53040	Transcription initiation factor TFIID subunit 6	TAF6	4	4	4	7.9	133340	461440	114080	5	0.166681	0.348638	0.16718	1.06464	0.00430664	Q05567	Q05567	Sphingosine-1-phosphate lyase	DPL1	3	3	3	6.8	0	0	7	0.038079	0.001	0
P53043	P53043	Serine/threonine-protein phosphatase T	PPT1	4	4	4	9.6	184470	229190	189960	12	0.230596	0.173163	0.278379	-0.413238	0.271679	P40364	P40364	Mitochondrial peculiar membrane protein 1	MPM1	3	3	3	15.1	0	0	5	0.0212162	0.001	0
P53044	P53044	Ubiquitin fusion degradation protein 1	UFD1	8	8	8	26	1942200	2872500	1759100	46	2.42784	2.1703	2.57789	-0.161781	0.0865149	P36088	P36088	Free methionine-R-sulfoxide reductase		2	2	2	12.8	263570	0	9	0.36249	0.001	0
P53063	P53063	Decapping nuclease RAI1	RAI1	2	2	2	5.2	70160	49177	12710	2	0.0877034	0.0371554	0.018626	-1.23906	-2.23532	P53172	P53172	Protein SDS23	SDS23	4	4	4	13.3	0	0	15	0.0283211	0.001	0
P53064	P53064	RNA polymerase-associated protein RTF1	RTF1	12	12	12	21.9	469130	3653800	850740	20	0.586435	2.76061	1.24672	2.23494	1.0881	Q02908	Q02908	Elongator complex protein 3	ELP3	4	4	4	7.7	0	0	5	0.0449101	0.001	0
P53067	P53067	Importin subunit beta-5	KAP114	2	2	2	1.8	0	38039	0	1	0.0228193	0.0287401	0	0.33281	0	Q12246	Q12246	Sphingoid long chain base kinase 4	LCB4	4	4	4	6.7	30650	0	10	0.0421532	0.001	0
P53072	P53072	tRNA acetyltransferase TAN1	TAN1	6	6	6	24.2	236350	2114300	1377600	8	0.295449	1.59745	2.01882	2.43479	2.77253	Q12495	Q12495	Chromatin assembly factor 1 subunit p90	RLF2	12	12	12	19.5	547790	668880	81	0.75338	1.07882	0.518007
P53076	P53076	Vacuolar import and degradation protein 30	VID30	3	3	3	3.4	12407	1569700	1557900	4	0.0155093	1.18598	2.28304	6.2568	7.20167	P32610	P32610	V-type proton ATPase subunit D	VMA8	2	2	2	4.7	155620	0	12	0.214025	0.001	0
P53090	P53090	Aromatic/aminoadipate aminotransferase 1	ARO8	14	14	14	38	4444800	4435900	4632800	84	5.55621	3.35152	6.78918	-0.729287	0.289136	P33748	P33748	Zinc finger protein MSN2	MSN2	2	2	2	2.6	0	0	4	0.0238581	0.001	0
P53091	P53091	DNA replication licensing factor MCM6	MCM6	2	2	2	2.6	18636	50150	0	6	0.0232959	0.0378905	0	0.701762	0	P21951	P21951	DNA polymerase epsilon catalytic subunit A	POL2	25	25	25	13.9	49202	2391.2	41	0.0676679	0.00385671	-4.13303
P53110	P53110	Uncharacterized protein YGL159W		1	1	1	3.5	3841000	4089700	4946200	24	4.80143	3.08995	7.24845	-0.635882	0.594208	Q04458	Q04458	Fatty aldehyde dehydrogenase HFD1	HFD1	3	3	3	5.3	0	27038	5	0.102668	0.043609	-1.2353
P53111	P53111	NADPH-dependent aldehyde reductase ARI1	ARI1	7	7	7	28	1922000	2070800	1664100	39	2.40259	1.56458	2.43867	-0.618815	0.0215047	P0C2H9;P0C2H8	P0C2H9;P0C2H8	60S ribosomal protein L31-B;60S ribosomal protein L31-A	RPL31B;RPL31A	5	5	5	43.4	2684500	0	13	3.69201	0.001	0
P53115	P53115	Putative DNA helicase INO80	INO80	25	25	25	18.2	431160	3109700	603040	42	0.53897	2.34951	0.88373	2.12409	0.713401	Q04491	Q04491	Protein transport protein SEC13	SEC13	4	4	4	15.8	0	91108	10	0.0302877	0.146946	2.27848
P53125	P53125	Imitation switch two complex protein 1	ITC1	6	6	6	5.4	257280	203180	31409	5	0.321612	0.153511	0.0460286	-1.06698	-2.80472	P25659	P25659	Silencing boundary-establishment protein FUB1	FUB1	2	2	2	10.8	0	0	4	0.0178289	0.001	0
P53128	P53128	Methylenetetrahydrofolate reductase 2	MET13	10	10	10	19.7	1907400	959180	895770	24	2.38434	0.724703	1.31271	-1.71813	-0.861037	P39968	P39968	Vacuolar protein 8	VAC8	9	9	9	18.5	193440	111040	24	0.26604	0.179094	-0.570925
P53131	P53131	Pre-mRNA-splicing factor ATP-dependent RNA helicase PRP43	PRP43	9	9	9	14.3	199520	1735700	351010	22	0.24941	1.3114	0.514391	2.39452	1.04435	P39743	P39743	Reduced viability upon starvation protein 167	RVS167	3	3	3	9.3	110930	0	9	0.152563	0.001	0
P53136	P53136	Ribosome biogenesis protein NSA1	NSA1	8	8	8	20.3	406530	2556700	439320	23	0.508182	1.9317	0.643806	1.92645	0.341279	P25302	P25302	Regulatory protein SWI4	SWI4	10	10	10	10.7	94582	98231	51	0.130079	0.158435	0.284495
P53145	P53145	Large subunit GTPase 1	LSG1	28	28	28	46.6	1173100	452310	154820	128	1.46643	0.34174	0.226882	-2.10134	-2.69229	P53920	P53920	Pro-apoptotic serine protease NMA111	NMA111	13	13	13	13.7	35545	45730	55	0.0488853	0.0737569	0.593376
P53164	P53164	NADH pyrophosphatase	NPY1	1	1	1	3.6	73455	52031	115350	3	0.0918223	0.0393117	0.169041	-1.22389	0.880455	P38932	P38932	Vacuolar protein sorting-associated protein 45	VPS45	2	2	2	3.3	0	0	3	0.0473284	0.001	0
P53168	P53168	DASH complex subunit DUO1	DUO1	3	3	3	20.2	396300	1522300	1480500	20	0.495394	1.15016	2.16961	1.21519	2.13079	P15646	P15646	rRNA 2-O-methyltransferase fibrillarin	NOP1	4	4	4	13.5	154430	649220	24	0.212389	1.04711	2.30164
P53172	P53172	Protein SDS23	SDS23	6	6	6	17.3	1646300	2449000	2325900	12	2.05795	1.85033	3.40851	-0.153429	0.727933	Q02100	Q02100	CRE-binding bZIP protein SKO1	SKO1	4	4	4	7.7	484310	147400	35	0.666075	0.237738	-1.48631
P53173	P53173	ER-derived vesicles protein ERV14	ERV14	1	1	1	8	1332200	2100500	1113100	16	1.66531	1.58702	1.6312	-0.0694729	-0.0298571	Q03465	Q03465	Protein RPN4	RPN4	7	7	7	9.8	231850	141600	43	0.318865	0.228383	-0.481488
P53184	P53184	Nicotinamidase	PNC1	5	5	5	31.9	3607100	3434900	3094000	47	4.50904	2.59522	4.53413	-0.796966	0.00800404	P32364	P32364	Kinesin-related protein SMY1	SMY1	3	3	3	4.9	0	0	4	0.0425578	0.001	0
P53185	P53185	Uncharacterized protein YGL036W	YGL036W	5	5	5	7.4	139320	126710	67240	3	0.174157	0.095735	0.0985375	-0.863268	-0.821641	P33441	P33441	THO complex subunit MFT1	MFT1	3	3	3	7.7	114870	139930	19	0.157982	0.22569	0.514585
P53191	P53191	Phosphatidylinositol 3-phosphate-binding protein 2	PIB2	11	11	11	19.2	1917200	268120	568280	25	2.39659	0.202576	0.832791	-3.56445	-1.52496	P40553	P40553	Peroxiredoxin DOT5	DOT5	7	7	7	27.9	1370400	93870	37	1.88472	0.151401	-3.63791
P53200	P53200	Protein-lysine N-methyltransferase EFM5	EFM5	2	2	2	15.3	1022000	919070	385510	12	1.27755	0.694398	0.564949	-0.879543	-1.17718	P32797	P32797	Cell division control protein 13	CDC13	4	4	4	6.1	30962	0	10	0.0425823	0.001	0
P53201	P53201	SWR1-complex protein 4	SWC4	7	7	7	16.2	358050	1261900	564610	12	0.44758	0.953421	0.827413	1.09097	0.886463	Q02630	Q02630	Nucleoporin NUP116/NSP116	NUP116	8	7	7	6.4	648290	43086	20	0.891598	0.0694924	-3.68147
P53206	P53206	Putative cysteine synthase	YGR012W	2	2	2	5.1	518230	449070	503300	2	0.647812	0.339292	0.737566	-0.933047	0.187197	P34163	P34163	Sterol esterase TGL1	TGL1	2	2	2	4.2	0	0	2	0.0515032	0.001	0
P53207	P53207	U1 small nuclear ribonucleoprotein component SNU71	SNU71	2	2	2	3.2	43703	269980	122660	1	0.0546308	0.203982	0.179753	1.90065	1.71823	P32338	P32338	Zinc finger protein RME1	RME1	5	5	5	13.7	539310	145700	50	0.741717	0.234996	-1.65823
P53215	P53215	tRNA(His) guanylyltransferase	THG1	1	1	1	5.9	44388	86020	321250	2	0.0554871	0.0649919	0.470779	0.228107	3.08482	P00890	P00890	Citrate synthase, mitochondrial	CIT1	4	4	4	10	20473	0	13	0.0281567	0.001	0
P53221	P53221	60S ribosomal protein L26-B	RPL26B	8	1	1	47.2	624010	933890	381060	3	0.780042	0.705595	0.558428	-0.144712	-0.482181	P24813	P24813	AP-1-like transcription activator YAP2	CAD1	4	4	4	13.7	0	0	7	0.0244657	0.001	0
P53235	P53235	Eukaryotic translation initiation factor 2A	YGR054W	8	8	8	16.7	1052100	1172100	932960	33	1.31518	0.885573	1.36721	-0.570572	0.0559849	P53628	P53628	Transcription regulatory protein SNF12	SNF12	6	6	6	13.4	196800	0	18	0.270661	0.001	0
P53236	P53236	Chromatin structure-remodeling complex subunit RSC1	RSC1	2	2	2	2.4	13679	143440	3814.7	4	0.0170994	0.108375	0.00559029	2.66402	0	P48445	P48445	Biotin--protein ligase;Biotin--[methylmalonyl-CoA-carboxytransferase] ligase;Biotin--[propionyl-CoA-carboxylase [ATP-hydrolyzing]] ligase;Biotin--[methylcrotonoyl-CoA-carboxylase] ligase;Biotin--[acetyl-CoA-carboxylase] ligase	BPL1	3	3	3	5.1	78780	99152	15	0.108347	0.15992	0.561695
P53250	P53250	Twinfilin-1	TWF1	2	2	2	6.9	3185400	2340300	3054300	6	3.9819	1.7682	4.47595	-1.17118	0.168738	P04037	P04037	Cytochrome c oxidase subunit 4, mitochondrial	COX4	3	3	3	26.5	275900	0	12	0.379447	0.001	0
P53251	P53251	Ribosome biogenesis protein SLX9	SLX9	7	7	7	32.4	3509100	9989300	1828500	44	4.38654	7.54735	2.67959	0.782887	-0.711071	P38930	P38930	Casein kinase II subunit beta	CKB2	4	4	4	10.5	195920	185490	23	0.26945	0.299173	0.150959
P53252	P53252	Sphingolipid long chain base-responsive protein PIL1	PIL1	12	12	11	45.7	14662000	7483100	20413000	214	18.3282	5.65381	29.9144	-1.69677	0.706777	P32353	P32353	C-5 sterol desaturase	ERG3	1	1	1	3.6	145510	151560	14	0.200121	0.244448	0.288653
P53254	P53254	U3 small nucleolar RNA-associated protein 22	UTP22	20	20	20	18.8	516190	1654400	761100	39	0.645262	1.24997	1.11536	0.953938	0.789554	P32916	P32916	Signal recognition particle receptor subunit alpha homolog	SRP101	4	4	4	10	60971	104970	9	0.0838539	0.169304	1.01366
P53261	P53261	Pescadillo homolog	NOP7	11	11	11	21	89084	2990500	249090	25	0.111359	2.25945	0.365031	4.34268	1.7128	P47064	P47064	AP-3 complex subunit sigma	APS3	1	1	1	6.7	0	0	1	0.104596	0.001	0
P53265	P53265	Uncharacterized protein YGR111W		2	2	2	5.2	26126	80316	0	2	0.0326587	0.0606823	0	0.893806	0	P39108	P39108	Peroxisomal targeting signal 2 receptor	PEX7	4	4	4	10.4	34411	0	12	0.0473257	0.001	0
P53271	P53271	Conserved oligomeric Golgi complex subunit 2	COG2	4	4	4	17.2	506250	624060	777090	16	0.632836	0.471505	1.13879	-0.42456	0.847603	Q12068	Q12068	NADPH-dependent methylglyoxal reductase GRE2	GRE2	3	3	3	8.2	0	0	3	0.0509565	0.001	0
P53276	P53276	U3 small nucleolar RNA-associated protein 8	UTP8	8	8	8	14	253720	916970	365060	14	0.317162	0.692811	0.534981	1.12724	0.754267	P53540	P53540	Spindle pole body component SPC98	SPC98	3	3	3	3.4	31454	0	16	0.0432589	0.001	0
P53277	P53277	Pre-mRNA-splicing factor SYF2	SYF2	7	7	7	37.7	7501300	19903000	6381900	79	9.37698	15.0376	9.35241	0.681378	-0.00378427	P32791	P32791	Ferric/cupric reductase transmembrane component 1	FRE1	2	2	2	4.1	0	0	5	0.0127588	0.001	0
P53278	P53278	Uncharacterized protein YGR130C	YGR130C	12	12	12	14.1	1819900	124700	266550	29	2.27496	0.0942163	0.390618	-4.59372	-2.54201	P38890	P38890	Putative protein lysine methyltransferase SET5	SET5	6	6	6	14.8	109190	0	18	0.15017	0.001	0
P53281	P53281	LAS seventeen-binding protein 1	LSB1	3	3	3	10	970060	986160	422430	5	1.21262	0.745087	0.619054	-0.702648	-0.969992	P23503	P23503	Cytosolic Fe-S cluster assembly factor NAR1	NAR1	3	3	3	6.9	0	0	2	0.0583579	0.001	0
P53286	P53286	Protein BTN2	BTN2	5	5	5	16.8	1291800	1072400	1327700	24	1.61481	0.810245	1.94569	-0.994935	0.268917	P46675	P46675	Protein STU2	STU2	3	3	3	3.4	111670	0	12	0.153581	0.001	0
P53293	P53293	Uncharacterized protein YGR168C	YGR168C	2	2	2	2.1	788460	5163500	672820	24	0.985613	3.90125	0.98599	1.98484	0.000552737	P40368	P40368	Nucleoporin NUP82	NUP82	4	4	4	5.8	0	0	10	0.0528868	0.001	0
P53295	P53295	Ribosome-interacting GTPase 2	RBG2	9	9	9	27.4	1332500	1062600	969200	25	1.66569	0.802841	1.42032	-1.05293	-0.2299	P40535	P40535	ATF/CREB activator 2	CST6	8	8	8	16.7	504960	170760	38	0.694476	0.275415	-1.33432
P53297	P53297	PAB1-binding protein 1	PBP1	7	7	7	12.3	865960	126140	59834	16	1.08249	0.0953043	0.0876843	-3.50567	-3.62589	P20081	P20081	FK506-binding protein 1	FPR1	3	3	3	28.1	2521200	845180	23	3.46742	1.36317	-1.3469
P53298	P53298	Central kinetochore subunit OKP1	OKP1	6	6	6	16.3	338990	1335300	1156300	12	0.423754	1.00888	1.69451	1.25145	1.99957	P15873	P15873	Proliferating cell nuclear antigen	POL30	7	7	7	36.4	0	0	20	0.0713971	0.001	0
P53303	P53303	Zinc finger protein ZPR1	ZPR1	13	13	13	31.7	5114500	6120700	3879200	88	6.39337	4.62446	5.68481	-0.467292	-0.169464	P53909	P53909	Adenine deaminase	AAH1	5	5	5	22.2	0	246180	13	0.0494013	0.397058	3.00673
P53312	P53312	Succinyl-CoA ligase [ADP-forming] subunit beta, mitochondrial	LSC2	4	4	4	11	238520	527990	396740	7	0.298161	0.39892	0.581406	0.420005	0.963454	P53043	P53043	Serine/threonine-protein phosphatase T	PPT1	4	4	4	7.6	47408	39088	16	0.0652006	0.0630441	-0.0485223
P53313	P53313	Protein SDA1	SDA1	7	7	7	13.2	0	1134000	86787	10	0.0366975	0.856787	0.127183	4.54518	1.79315	P40154	P40154	Ino eighty subunit 2	IES2	4	4	4	13.1	814440	128290	23	1.12011	0.206916	-2.43652
P53316	P53316	Uncharacterized RNA-binding protein YGR250C	YGR250C	16	16	16	23.4	1167300	629960	985680	47	1.45918	0.475962	1.44447	-1.61624	-0.0146133	P32914	P32914	Transcription elongation factor SPT4	SPT4	1	1	1	14.7	1454700	0	20	2.00066	0.001	0
P53317	P53317	Nucleolar protein 19	NOP19	5	5	5	28.6	1054700	4319500	556590	15	1.31843	3.26357	0.81566	1.30764	-0.692776	P25382	P25382	Ribosome assembly protein 4	RSA4	11	11	11	23.5	279330	0	54	0.384165	0.001	0
P53331	P53331	RNA exonuclease 1	RNH70	4	4	4	11.6	146640	791670	73328	4	0.183307	0.598141	0.107459	1.70623	-0.770472	P32915	P32915	Protein transport protein SEC61	SEC61	2	2	2	6.5	115120	343260	15	0.158325	0.553636	1.80605
P53332	P53332	Phosphopantetheine adenylyltransferase	CAB4	3	3	3	13.4	201580	230830	194390	6	0.251984	0.174402	0.284871	-0.530917	0.176972	Q06053	Q06053	tRNA-dihydrouridine(47) synthase [NAD(P)(+)]	DUS3	13	13	13	22.3	126120	102950	64	0.173454	0.166046	-0.0629706
P53335	P53335	Protein PXR1	PXR1	4	4	4	15.9	78932	2351800	198310	8	0.0986687	1.77689	0.290615	4.17062	1.55845	Q06205	Q06205	FK506-binding protein 4	FPR4	10	9	9	31.9	444010	700810	89	0.610651	1.13032	0.888313
P53336	P53336	Putative methyltransferase YGR283C	YGR283C	16	16	16	44.6	108350	980670	211530	108	0.135443	0.740939	0.309989	2.45167	1.19453	P21304	P21304	Periodic tryptophan protein 1	PWP1	17	17	17	35.9	273250	649670	135	0.375803	1.04784	1.47937
P53438;P36093	P53438	Protein SOK2	SOK2	11	11	11	14.6	1453900	4729200	697830	35	1.81744	3.57312	1.02264	0.975273	-0.82961	P40354	P40354	Protein N-terminal amidase	NTA1	4	4	4	8.5	34847	0	6	0.0479254	0.001	0
P53538	P53538	RNA polymerase II subunit A C-terminal domain phosphatase SSU72	SSU72	1	1	1	8.3	519580	992360	247000	6	0.649499	0.749771	0.361968	0.207123	-0.843465	P53438;P36093	P53438	Protein SOK2	SOK2	5	5	5	7.1	276850	31000	25	0.380754	0.0499992	-2.92888
P53540	P53540	Spindle pole body component SPC98	SPC98	5	5	5	6.5	92879	193590	69576	3	0.116103	0.146266	0.101961	0.333184	-0.187393	P38811	P38811	Transcription-associated protein 1	TRA1	19	19	19	5.7	36975	0	52	0.050852	0.001	0
P53549;P33298	P53549	26S protease subunit RPT4	RPT4	5	5	5	13.3	215430	598760	396990	9	0.269298	0.452389	0.581773	0.748363	1.11125	Q07533	Q07533	Cytokinesis protein 3	CYK3	2	2	2	2.5	0	0	1	0.0279813	0.001	0
P53550	P53550	mRNA-decapping enzyme subunit 2	DCP2	8	8	8	9	250600	4043.3	0	14	0.313262	0.00305489	0	0	0	P53598	P53598	Succinyl-CoA ligase [ADP-forming] subunit alpha, mitochondrial	LSC1	3	3	3	12.8	0	0	3	0.0355966	0.001	0
P53552	P53552	THO complex subunit 2	THO2	27	27	27	18.7	140590	1041700	184110	38	0.175744	0.78705	0.269806	2.16298	0.618443	P00812	P00812	Arginase	CAR1	5	5	5	14.4	0	406140	14	0.0850471	0.655054	2.94528
P53600	P53600	Coatomer subunit zeta	RET3	9	9	9	52.9	41727000	16536000	7074600	120	52.1607	12.4937	10.3675	-2.06177	-2.33089	P38779	P38779	Proteasome-interacting protein CIC1	CIC1	9	9	9	27.7	516910	385030	68	0.71091	0.621006	-0.19506
P53617	P53617	Protein NRD1	NRD1	11	11	11	22.1	251360	3404100	426350	30	0.314212	2.57195	0.624798	3.03305	0.991653	P12904	P12904	5-AMP-activated protein kinase subunit gamma	SNF4	5	5	5	17.7	0	0	15	0.0619108	0.001	0
P53622	P53622	Coatomer subunit alpha	COP1	35	35	35	38.3	4182700	4946100	4720800	266	5.22857	3.737	6.91814	-0.484538	0.403968	Q06679	Q06679	U3 small nucleolar RNA-associated protein 4	UTP4	5	5	5	5.9	0	0	14	0.0975328	0.001	0
P53628	P53628	Transcription regulatory protein SNF12	SNF12	6	6	6	14.8	598000	1157500	322350	4	0.747529	0.874542	0.472391	0.226398	-0.662148	P19146	P19146	ADP-ribosylation factor 2	ARF2	9	2	2	60.2	159810	95359	17	0.219788	0.153802	-0.515034
P53632	P53632	Poly(A) RNA polymerase protein 2	PAP2	7	7	7	13.5	100600	1250200	79977	21	0.125755	0.944581	0.117203	2.90906	-0.101603	P15565	P15565	tRNA (guanine(26)-N(2))-dimethyltransferase, mitochondrial	TRM1	7	7	7	11.9	77071	0	19	0.105996	0.001	0
P53633	P53633	Prenylated Rab acceptor 1	YIP3	4	4	4	24.4	2041000	5109100	2857300	24	2.55135	3.86015	4.18726	0.597398	0.714747	P38349	P38349	UBX domain-containing protein 7	UBX7	2	2	2	4.6	132880	0	7	0.182751	0.001	0
P53685	P53685	NAD-dependent protein deacetylase HST1	HST1	5	5	5	14.9	0	71749	274990	5	0.0306584	0.0542095	0.402987	0.822265	3.71638	P53914	P53914	UPF0202 protein KRE33	KRE33	30	30	30	36	776130	701640	267	1.06742	1.13166	0.0843147
P53691	P53691	Peptidyl-prolyl cis-trans isomerase CPR6	CPR6	7	7	7	21.8	3331700	4298200	3752100	87	4.16478	3.24748	5.49855	-0.358922	0.400809	P38089	P38089	Protein phosphatase 2C homolog 4	PTC4	4	4	4	10.7	21763	0	11	0.0299308	0.001	0
P53720	P53720	tRNA-dihydrouridine(20) synthase [NAD(P)+]	SMM1	2	2	2	7.3	0	50319	0	2	0.0434178	0.0380182	0	-0.191595	0	P37262;P50278	P37262;P50278	6-phosphogluconolactonase-like protein 2;6-phosphogluconolactonase-like protein 1	SOL2;SOL1	2	2	2	8.9	0	0	4	0.0621112	0.001	0
P53725	P53725	M-phase phosphoprotein 6 homolog	MPP6	3	3	3	15.6	139370	1793800	302800	7	0.174219	1.35529	0.443741	2.95963	1.34882	Q08444	Q08444	20S-pre-rRNA D-site endonuclease NOB1	NOB1	8	8	8	18.3	65272	207170	28	0.0897691	0.33414	1.89616
P53729	P53729	Uncharacterized protein YNR029C		2	2	2	6.5	96666	42480	0	1	0.120837	0.0320955	0	-1.91262	0	P07273	P07273	Transcription elongation factor S-II	DST1	9	9	9	28.8	216800	317380	35	0.298167	0.511895	0.779728
P53731	P53731	Actin-related protein 2/3 complex subunit 2	ARC35	6	6	6	21.1	450370	171710	1332900	8	0.562983	0.129734	1.95331	-2.11753	1.79476	P25045	P25045	Serine palmitoyltransferase 1	LCB1	5	5	5	13.3	0	0	8	0.034114	0.001	0
P53734	P53734	ATP-dependent RNA helicase DBP6	DBP6	49	49	49	72.7	718810	3069100	1517700	365	0.898547	2.31884	2.22413	1.36774	1.30757	Q03768	Q03768	Protein GIR2	GIR2	4	4	4	18.1	0	0	7	0.0069164	0.001	0
P53741	P53741	UBP3-associated protein BRE5	BRE5	3	3	3	10.1	299440	317270	306450	4	0.374314	0.239711	0.44909	-0.642952	0.262754	Q04225	Q04225	Ribosome assembly protein RRB1	RRB1	16	16	16	31.7	146340	76986000	128	0.201262	124.169	9.26901
P53742	P53742	Nucleolar GTP-binding protein 2	NOG2	32	32	32	60.5	10395000	42154000	10584000	513	12.9942	31.8492	15.5104	1.29338	0.255364	P25349	P25349	Flavoprotein-like protein YCP4	YCP4	2	2	2	9.3	0	0	5	0.013162	0.001	0
P53743	P53743	Pre-rRNA-processing protein ESF2	ESF2	10	10	10	28.2	5788900	35187000	4510500	143	7.2364	26.5853	6.60995	1.87729	-0.130631	P39538	P39538	Ubiquitin carboxyl-terminal hydrolase 12	UBP12	9	9	9	9.2	60361	0	25	0.083015	0.001	0
P53759	P53759	tRNA-dihydrouridine(16/17) synthase [NAD(P)(+)]	DUS1	14	14	14	35.9	10115000	35072000	5389100	193	12.6442	26.4984	7.89751	1.06743	-0.67901	P40055;REV__P69850	P40055	U3 small nucleolar RNA-associated protein 7	UTP7	9	9	9	18.2	118690	251770	42	0.163235	0.406074	1.31479
P53769	P53769	Pre-mRNA-splicing factor CWC24	CWC24	3	3	3	12.7	642130	1946000	352030	4	0.802693	1.47029	0.515886	0.87318	-0.637796	P53741	P53741	UBP3-associated protein BRE5	BRE5	3	3	3	9.3	0	0	3	0.0496624	0.001	0
P53834	P53834	Hsp90 co-chaperone HCH1	HCH1	1	1	1	7.8	258410	336660	209700	8	0.323025	0.254361	0.307307	-0.344764	-0.0719641	P22336	P22336	Replication factor A protein 1	RFA1	5	5	5	7.9	111150	0	10	0.152865	0.001	0
P53839	P53839	Glyoxylate reductase 1	GOR1	4	4	4	17.4	6010900	1562700	6799600	8	7.51391	1.18069	9.96454	-2.66994	0.407239	P38342	P38342	3-ketodihydrosphingosine reductase TSC10	TSC10	3	3	3	10.9	81322	0	8	0.111843	0.001	0
P53840	P53840	Topoisomerase 1-associated factor 1	TOF1	8	8	8	7.4	52916	480510	94321	11	0.0661475	0.363046	0.138224	2.45639	1.06324	P13186	P13186	Serine/threonine-protein kinase KIN2	KIN2	2	1	1	2.5	0	0	1	0.0270264	0.001	0
P53852	P53852	Cysteine--tRNA ligase		3	3	3	4.4	61292	0	16750	1	0.0766179	0	0.0245464	0	-1.64217	P39956	P39956	DNA damage-responsive transcriptional repressor RPH1	RPH1	6	6	5	7.5	68250	33814	13	0.0938648	0.0545378	-0.783327
P53854	P53854	Pre-mRNA-splicing factor CWC25	CWC25	8	8	8	45.3	9669900	26560000	5904700	89	12.0878	20.0672	8.6531	0.731288	-0.482266	P38850	P38850	Regulator of Ty1 transposition protein 107	RTT107	12	12	12	13.8	147280	111480	81	0.202555	0.179804	-0.171894
P53858	P53858	Protein BNI4	BNI4	12	12	12	15.5	1912800	51577	165800	45	2.39109	0.0389687	0.242973	-5.93921	-3.2988	P38858	P38858	6-phosphogluconolactonase 3	SOL3	5	5	5	16.1	108590	0	13	0.149345	0.001	0
P53859	P53859	Exosome complex component CSL4	CSL4	2	2	2	8.6	0	202440	79345	4	0.0275541	0.152952	0.116277	2.47274	2.07722	P53860	P53860	Phosphatidylinositol transfer protein PDR16	PDR16	3	3	3	8.3	57802	0	10	0.0794955	0.001	0
P53865	P53865	Chaotic nuclear migration protein 67	CNM67	3	3	3	5.5	72001	0	0	2	0.0900046	0	0	0	0	P48363	P48363	Prefoldin subunit 3	PAC10	4	4	4	21.1	0	0	4	0.054802	0.001	0
P53866	P53866	Protein SQS1	SQS1	3	3	3	3.4	33704	140370	76065	5	0.0421316	0.106056	0.11147	1.33185	1.40368	P52920	P52920	Cytosolic Fe-S cluster assembly factor NBP35	NBP35	2	2	2	8.8	121380	0	4	0.166935	0.001	0
P53874	P53874	Ubiquitin carboxyl-terminal hydrolase 10	UBP10	19	19	19	22.7	713030	8355000	920610	81	0.891321	6.31257	1.34912	2.82421	0.597997	P25355	P25355	Copper transport protein 86	CTR86	5	5	5	8.5	0	31395	15	0.0878079	0.0506363	-0.79418
P53877	P53877	Pre-rRNA-processing protein IPI3	IPI3	20	20	20	39.1	4861700	14020000	3256800	118	6.07736	10.5927	4.77271	0.801558	-0.348636	Q06178	Q06178	Nicotinamide/nicotinic acid mononucleotide adenylyltransferase 1	NMA1	3	3	3	7.7	47318	508560	13	0.0650768	0.820245	3.65584
P53883	P53883	Nucleolar protein 13	NOP13	16	16	16	37.5	2182500	34348000	1873000	115	2.72823	25.9514	2.7448	3.24978	0.00873907	P49687	P49687	Nucleoporin NUP145;Nucleoporin NUP145N;Nucleoporin NUP145C	NUP145	9	9	9	7.4	124410	56429	28	0.171102	0.091013	-0.910712
P53890	P53890	Bud neck protein 5	BNI5	4	4	4	11.4	666540	228180	38231	6	0.833207	0.1724	0.056026	-2.27292	-3.89451	Q12331	Q12331	FAS1 domain-containing protein YDR262W		2	2	2	12.9	0	0	4	0.0132414	0.001	0
P53893	P53893	Ribosome assembly protein 1	RIA1	5	5	5	5.2	149730	64464	80492	5	0.18717	0.0487054	0.117958	-1.94219	-0.666075	P43639	P43639	Casein kinase II subunit beta	CKB1	3	3	3	12.6	126470	136110	12	0.173935	0.219529	0.335861
P53898	P53898	Protein NSG2	NSG2	4	4	4	17.4	839430	958710	253570	11	1.04933	0.724347	0.371596	-0.534711	-1.49766	P53834	P53834	Hsp90 co-chaperone HCH1	HCH1	1	1	1	7.8	360250	254050	11	0.495455	0.409751	-0.274004
P53899	P53899	CDC48-associated ubiquitin-like/zinc finger protein 1	CUZ1	2	2	2	7.3	281930	227950	156340	4	0.352426	0.172226	0.22911	-1.03301	-0.621279	P52892	P52892	Probable alanine aminotransferase	ALT2	5	5	5	10.8	89146	0	15	0.122603	0.001	0
P53909	P53909	Adenine deaminase	AAH1	3	3	3	15.9	535560	291270	112220	8	0.669476	0.220067	0.164454	-1.60509	-2.02535	Q12040	Q12040	Broad-specificity phosphatase YOR283W	YOR283W	1	1	1	5.2	74878	95858	19	0.10298	0.154607	0.586238
P53911	P53911	Chromatin modification-related protein EAF7	EAF7	3	3	3	7.1	42171	272770	6535.7	2	0.0527158	0.20609	0.0095778	1.96697	0	P07257	P07257	Cytochrome b-c1 complex subunit 2, mitochondrial	QCR2	4	4	4	13.9	104820	0	10	0.14416	0.001	0
P53912	P53912	Uncharacterized protein YNL134C		6	6	6	24.2	1162400	662690	971520	20	1.45306	0.500691	1.42372	-1.5371	-0.0294217	P27614	P27614	Carboxypeptidase S	CPS1	8	8	8	13.5	0	0	23	0.100352	0.001	0
P53913	P53913	Protein FYV6	FYV6	5	5	5	25.4	2122900	6662300	922720	14	2.65373	5.03366	1.35221	0.923589	-0.972701	P32502	P32502	Translation initiation factor eIF-2B subunit beta	GCD7	2	2	2	5.2	0	59537	10	0.079671	0.0960259	0.269368
P53914	P53914	UPF0202 protein KRE33	KRE33	28	28	28	34.8	301080	9340000	706510	109	0.376364	7.05678	1.03536	4.22881	1.45993	P53859	P53859	Exosome complex component CSL4	CSL4	2	2	2	6.8	0	0	4	0.0176543	0.001	0
P53917	P53917	Factor arrest protein 11	FAR11	3	3	3	3.7	0	0	0	3	0.0666665	0	0	0	0	Q99257	Q99257	mRNA export factor MEX67	MEX67	6	6	6	14.2	0	0	17	0.0629239	0.001	0
P53920	P53920	Pro-apoptotic serine protease NMA111	NMA111	14	14	14	15.1	239750	1019600	347420	32	0.299699	0.770352	0.50913	1.362	0.764519	P38755;Q02201	P38755;Q02201	Oxysterol-binding protein homolog 7;Oxysterol-binding protein homolog 6	OSH7;OSH6	2	2	2	4.1	37154	0	2	0.0510982	0.001	0
P53927	P53927	Ribosome biogenesis protein 15	NOP15	5	5	5	28.6	3242200	21026000	2278300	44	4.0529	15.8861	3.33876	1.97073	-0.279646	P25296	P25296	Calcineurin subunit B	CNB1	4	4	4	33.1	0	0	10	0.0126463	0.001	0
P53929	P53929	Uncharacterized protein YNL108C		3	3	3	10.4	701640	724190	175490	11	0.877084	0.547157	0.257173	-0.680759	-1.76997	Q04373	Q04373	Pumilio homology domain family member 6	PUF6	16	16	16	27.1	158310	1130700	122	0.217725	1.82368	3.06627
P53940	P53940	J domain-containing protein APJ1	APJ1	9	9	9	16.9	686920	1547600	956630	27	0.858682	1.16928	1.4019	0.445424	0.70719	Q03063	Q03063	Down-regulator of invasive growth 1	DIG1	5	5	5	17	96407	100190	20	0.132589	0.161594	0.285411
P53941	P53941	U3 small nucleolar ribonucleoprotein protein IMP4	IMP4	14	14	14	55.2	4608600	17149000	5780200	113	5.76097	12.9568	8.47065	1.16933	0.556161	P08004	P08004	Chitin synthase 1	CHS1	1	1	1	1.2	0	0	1	0.0287707	0.001	0
P53942	P53942	Ribonuclease H2 subunit A	RNH201	2	2	2	10.4	521880	1465100	200160	10	0.652375	1.10695	0.293326	0.762814	-1.15319	Q01939	Q01939	26S protease regulatory subunit 8 homolog	RPT6	4	4	4	11.1	61905	0	25	0.0851384	0.001	0
P53946	P53946	Actin-related protein 5	ARP5	5	5	5	7.8	255460	302100	126000	7	0.319337	0.22825	0.184648	-0.484467	-0.790304	Q12020	Q12020	Protein SRL2	SRL2	5	5	5	13.8	117270	0	25	0.161282	0.001	0
P53950	P53950	Vacuolar segregation protein 7	VAC7	5	5	5	6.6	770530	0	15098	9	0.963199	0	0.0221255	0	-5.44405	P17423	P17423	Homoserine kinase	THR1	3	3	3	9.2	0	0	2	0.028272	0.001	0
P53951	P53951	Conserved oligomeric Golgi complex subunit 5	COG5	6	6	6	18.4	520450	214160	367940	5	0.650587	0.161807	0.539201	-2.00747	-0.27092	P40319	P40319	Elongation of fatty acids protein 3	ELO3	3	3	3	13	119970	107150	14	0.164996	0.17282	0.06684
P53958	P53958	Protein BOP3	BOP3	3	3	3	11.1	219850	499800	142700	4	0.274823	0.377621	0.209121	0.458435	-0.394165	P40693	P40693	Ribosome biogenesis protein RLP7	RLP7	15	15	15	38.2	431570	1209300	199	0.593541	1.95045	1.71639
P53959	P53959	Conserved oligomeric Golgi complex subunit 6	COG6	4	4	4	5.2	0	0	0	3	0.0280441	0	0	0	0	P38823	P38823	E3 ubiquitin-protein ligase DMA1	DMA1	1	1	1	2.9	0	0	3	0.0801108	0.001	0
P53968	P53968	Transcriptional regulator CRZ1	CRZ1	6	6	6	12.1	413860	1564700	484430	16	0.517344	1.1822	0.709912	1.19228	0.456516	P38712	P38712	ATP-dependent rRNA helicase RRP3	RRP3	10	10	10	22	45064	138430	27	0.0619769	0.223271	1.84899
P53973	P53973	Histone deacetylase HDA1	HDA1	4	4	4	7.1	112830	507890	192280	5	0.141043	0.383733	0.281778	1.44397	0.998429	P50094	P50094	Inosine-5-monophosphate dehydrogenase 4	IMD4	9	1	1	25.2	0	0	4	0.0420146	0.001	0
P53978	P53978	Elongation factor 3B	HEF3	13	1	1	14.1	598830	883050	314350	4	0.748566	0.667183	0.460667	-0.166048	-0.700405	P46947	P46947	Pre-mRNA-splicing factor CWC26	BUD13	5	5	5	24.4	0	0	24	0.0176023	0.001	0
P53980	P53980	Uncharacterized protein YNL011C		3	3	3	7.4	509790	124320	24362	3	0.637261	0.0939292	0.0357015	-2.76224	-4.15783	Q04693	Q04693	Pre-mRNA-splicing factor RSE1	RSE1	10	10	10	8.8	18048	0	14	0.0248216	0.001	0
P53981	P53981	Uncharacterized phosphatase YNL010W		5	5	5	18.7	2064400	2462600	1487600	22	2.5806	1.8606	2.18002	-0.471936	-0.243366	Q99321	Q99321	Diphosphoinositol polyphosphate phosphohydrolase DDP1	DDP1	2	2	2	13.8	0	0	9	0.0845109	0.001	0
P54000	P54000	RNA polymerase II transcriptional coactivator SUB1	SUB1	4	4	4	16.4	148440	1692400	323360	7	0.185557	1.27868	0.473871	2.78472	1.35263	Q12387	Q12387	N-terminal acetyltransferase B complex subunit MDM20	MDM20	4	4	4	4.6	0	0	6	0.0100873	0.001	0
P54005	P54005	Protein DIA1	DIA1	8	8	8	22.3	1874900	3417800	934180	39	2.34371	2.5823	1.369	0.139858	-0.775672	P53968	P53968	Transcriptional regulator CRZ1	CRZ1	4	4	4	6.8	206290	0	23	0.283712	0.001	0
P54113	P54113	Bifunctional purine biosynthesis protein ADE16;Phosphoribosylaminoimidazolecarboxamide formyltransferase;IMP cyclohydrolase	ADE16	7	3	3	15.7	50094	46327	80602	2	0.0626199	0.0350021	0.118119	-0.83918	0.915548	P40008	P40008	Protein FMP52, mitochondrial	FMP52	5	5	5	28.6	0	0	9	0.0157146	0.001	0
P54114	P54114	Aldehyde dehydrogenase [NAD(P)+] 2	ALD3	16	16	8	37.2	2018600	1133500	1106700	44	2.52335	0.856409	1.62182	-1.55897	-0.637721	P40053	P40053	Altered inheritance of mitochondria protein 9, mitochondrial	AIM9	3	3	3	5.4	0	0	6	0.0431812	0.001	0
P54115	P54115	Magnesium-activated aldehyde dehydrogenase, cytosolic	ALD6	27	27	27	45.4	28587000	32266000	29065000	396	35.7351	24.3784	42.5936	-0.55174	0.253294	P14906	P14906	Protein translocation protein SEC63	SEC63	2	2	2	4.4	41596	28691	3	0.0572073	0.0462751	-0.305964
P54730	P54730	UBX domain-containing protein 4	UBX4	9	9	9	28.1	1974300	2981500	728090	38	2.46797	2.25265	1.06699	-0.131699	-1.20978	Q07527	Q07527	tRNA (guanosine(18)-2-O)-methyltransferase	TRM3	4	4	4	2.9	0	0	16	0.017222	0.001	0
P54783	P54783	D-arabinono-1,4-lactone oxidase	ALO1	7	7	7	15	341320	485810	445970	17	0.426666	0.367051	0.653551	-0.217129	0.615191	Q07896	Q07896	Nucleolar complex-associated protein 3	NOC3	22	22	22	38.2	297590	879330	207	0.409278	1.41825	1.79296
P54785	P54785	Transcriptional activator/repressor MOT3	MOT3	3	3	3	7.1	1509800	2898800	840120	6	1.88732	2.19017	1.23116	0.214702	-0.616321	P32354	P32354	Minichromosome maintenance protein 10	MCM10	10	10	10	22.4	68482	159000	62	0.0941838	0.256447	1.44511
P54838	P54838	Dihydroxyacetone kinase 1	DAK1	14	14	14	33.7	2078700	2359700	2272500	64	2.59847	1.78286	3.33026	-0.543473	0.35797	Q99369	Q99369	Family of serine hydrolases 3	FSH3	2	2	2	7.9	0	0	7	0.0123415	0.001	0
P54839	P54839	Hydroxymethylglutaryl-CoA synthase	ERG13	12	12	12	24.6	4488300	5642400	4056300	85	5.61059	4.26308	5.94434	-0.396256	0.0833647	P13393	P13393	TATA-box-binding protein	SPT15	7	7	7	33.3	207860	90538	25	0.285871	0.146027	-0.969135
P54861	P54861	Dynamin-related protein DNM1	DNM1	4	4	4	5	90923	161320	29217	7	0.113658	0.121884	0.0428163	0.100814	-1.40847	P23639	P23639	Proteasome subunit alpha type-2	PRE8	3	3	3	13.6	0	0	9	0.00793447	0.001	0
P54885	P54885	Gamma-glutamyl phosphate reductase	PRO2	5	5	5	15.1	1603100	734510	829740	16	2.00395	0.554954	1.21595	-1.85241	-0.720763	Q12501;Q12337;Q03494;P25384;P0CX64;P0CX63;P0C2J3;P0C2J5;Q12491;Q12472;Q12113;Q07791;Q99303;Q12439;Q12392;Q12293;Q12260;Q03483;P25383;P0CX62;P0CX61;P0C2J6;P0C2J4;P0C2J2	Q12501;Q12337;Q03494;P25384;P0CX64;P0CX63;P0C2J3;P0C2J5;Q12491;Q12472;Q12113;Q07791	Transposon Ty2-OR2 Gag-Pol polyprotein;Capsid protein;Ty2 protease;Integrase;Reverse transcriptase/ribonuclease H;Transposon Ty2-GR1 Gag-Pol polyprotein;Capsid protein;Ty2 protease;Integrase;Reverse transcriptase/ribonuclease H;Transposon Ty2-DR2 Gag-Pol polyprotein;Capsid protein;Ty2 protease;Integrase;Reverse transcriptase/ribonuclease H;Transposon Ty2-C Gag-Pol polyprotein;Capsid protein;Ty2 p…	TY2B-OR2;TY2B-GR1;TY2B-DR2;TY2B-C;TY2B-GR2;TY2B-F;TY2B-LR1;TY2B-LR2;TY2B-B;TY2B-DR1;TY2B-OR1;TY2B-DR3	11	2	2	7.1	40743	24409	8	0.0560342	0.0393687	-0.509257
P54964	P54964	Oligoribonuclease, mitochondrial	REX2	8	8	8	34.2	35155000	25157000	14419000	177	43.9454	19.0072	21.1305	-1.20917	-1.05639	P06786	P06786	DNA topoisomerase 2	TOP2	28	28	28	21.7	286880	211980	141	0.394549	0.341898	-0.206638
P60010	P60010	Actin	ACT1	18	18	18	66.9	101350000	104970000	98181000	724	126.692	79.3094	143.88	-0.675764	0.18354	P48524	P48524	Ubiquitin ligase-binding protein BUL1	BUL1	3	3	3	3.6	0	0	3	0.0442541	0.001	0
P69771	P69771	Vacuolar protein-sorting-associated protein 46	DID2	1	1	1	4.9	169310	290000	191960	5	0.211646	0.219108	0.28131	0.0499895	0.410508	P17695	P17695	Glutaredoxin-2, mitochondrial	GRX2	4	4	4	33.6	0	0	10	0.0457155	0.001	0
P80210	P80210	Adenylosuccinate synthetase	ADE12	17	17	17	43.6	11877000	7971400	6202600	152	14.8468	6.02274	9.08966	-1.30166	-0.707855	P17442	P17442	Phosphate system positive regulatory protein PHO81	PHO81	9	9	9	9.3	455860	1321300	23	0.626948	2.13109	1.76518
P80428	P80428	Actin-related protein 4	ARP4	5	5	5	13.1	236060	615330	0	8	0.295086	0.464909	0	0.65581	0	P05739	P05739	60S ribosomal protein L6-B	RPL6B	10	4	4	58	456720	629160	54	0.628131	1.01476	0.691999
P89105	P89105	RNA polymerase-associated protein CTR9	CTR9	5	5	5	5.4	80268	462770	136370	16	0.100339	0.349643	0.199845	1.801	0.993999	Q00416	Q00416	Helicase SEN1	SEN1	52	52	52	26	102410	50464	184	0.140845	0.0813922	-0.791148
P89886	P89886	Translation machinery-associated protein 20	TMA20	4	4	4	23.8	2181300	8093000	5965000	13	2.72673	6.11462	8.74146	1.16509	1.6807	P09880	P09880	tRNA ligase	TRL1	3	3	3	4.2	0	87193	5	0.0303283	0.140632	2.21319
Q00055	Q00055	Glycerol-3-phosphate dehydrogenase [NAD(+)] 1	GPD1	8	7	7	26.9	10400000	9092600	7510000	139	13.0005	6.86986	11.0056	-0.920214	-0.240328	P38998	P38998	Saccharopine dehydrogenase [NAD(+), L-lysine-forming]	LYS1	4	4	4	12.1	63675	0	15	0.0875727	0.001	0
Q00245	Q00245	GTP-binding protein RHO3	RHO3	4	4	4	18.2	2078600	1577200	1888300	26	2.59835	1.19164	2.76723	-1.12464	0.0908459	P53040	P53040	Transcription initiation factor TFIID subunit 6	TAF6	3	3	3	6.4	0	0	6	0.037429	0.001	0
Q00402	Q00402	Nuclear migration protein NUM1	NUM1	3	3	3	8	49813	12158	9024.5	5	0.0622686	0.0091859	0.013225	0	-2.23523	Q99216	Q99216	Pre-rRNA-processing protein PNO1	PNO1	11	11	11	36.5	164560	1417300	119	0.226321	2.28593	3.33634
Q00416	Q00416	Helicase SEN1	SEN1	43	43	43	22.6	173650	2856900	164260	93	0.217071	2.15851	0.240716	3.3138	0.149169	O43137	O43137	Uncharacterized protein YBR085C-A	YBR085C-A	1	1	1	15.3	261750	0	6	0.359987	0.001	0
Q00578	Q00578	DNA repair helicase RAD25	SSL2	4	4	4	5	103600	287270	32362	7	0.129505	0.217045	0.0474252	0.744989	-1.44928	P32864	P32864	Rab proteins geranylgeranyltransferase component A	MRS6	4	4	4	6.3	0	39918	18	0.0251278	0.0643828	1.35739
Q00684	Q00684	Tyrosine-protein phosphatase CDC14	CDC14	6	6	6	14	518580	3688300	575470	26	0.64825	2.78667	0.843328	2.10392	0.379544	Q03338	Q03338	U4/U6 small nuclear ribonucleoprotein PRP3	PRP3	8	8	8	24.5	0	0	12	0.026342	0.001	0
Q00711;P47052	Q00711	Succinate dehydrogenase [ubiquinone] flavoprotein subunit, mitochondrial	SDH1	5	5	5	12	679260	545520	760760	14	0.849107	0.412164	1.11486	-1.04273	0.392848	P43569	P43569	CCR4-associated factor 16	CAF16	4	4	4	13.5	0	0	7	0.0128367	0.001	0
Q00764	Q00764	Alpha,alpha-trehalose-phosphate synthase [UDP-forming] 56 kDa subunit	TPS1	6	6	6	15.2	1268500	894480	1132100	31	1.58569	0.675819	1.65905	-1.2304	0.0652475	Q12063	Q12063	Dehydrodolichyl diphosphate syntase complex subunit NUS1	NUS1	1	1	1	4.3	45540	30313	6	0.0626315	0.0488911	-0.357316
Q00772	Q00772	Mitogen-activated protein kinase SLT2/MPK1	SLT2	5	5	5	11.2	854640	791110	680820	19	1.06834	0.597718	0.997714	-0.837835	-0.098674	P38765	P38765	Uncharacterized isomerase YHI9	YHI9	3	3	3	13.6	0	0	13	0.0185	0.001	0
Q00816	Q00816	Resistance to glucose repression protein 1	REG1	4	4	4	3.9	35599	0	0	3	0.0445004	0	0	0	0	P53731	P53731	Actin-related protein 2/3 complex subunit 2	ARC35	2	2	2	5.8	0	0	4	0.0366393	0.001	0
Q00955	Q00955	Acetyl-CoA carboxylase;Biotin carboxylase	ACC1	202	202	197	81.2	1112499968	1186099968	1376800000	13514	1390.68	896.15	2017.64	-0.633976	0.536883	P25586	P25586	KRR1 small subunit processome component	KRR1	6	6	6	18.4	0	0	17	0.0504519	0.001	0
Q01080	Q01080	DNA-directed RNA polymerase I subunit RPA49	RPA49	12	12	12	30.1	669360	7979300	1269200	24	0.836732	6.02871	1.85996	2.84901	1.15244	Q12373	Q12373	HAT1-interacting factor 1	HIF1	6	6	6	20.5	219700	191460	34	0.302155	0.308801	0.0313912
Q01159	Q01159	mRNA-capping enzyme subunit alpha	CEG1	3	3	3	6.8	446990	670660	177310	13	0.558758	0.506713	0.259841	-0.141056	-1.1046	P53617	P53617	Protein NRD1	NRD1	8	8	8	14.4	299010	114700	29	0.411231	0.184997	-1.15245
Q01217	Q01217	Protein ARG5,6, mitochondrial;N-acetyl-gamma-glutamyl-phosphate reductase;Acetylglutamate kinase	ARG5,6	14	14	14	19.4	670100	1084600	658960	49	0.837657	0.819463	0.965679	-0.031681	0.205184	P32524	P32524	Pre-mRNA-splicing factor PRP21	PRP21	5	5	5	18.9	313340	192990	42	0.430939	0.311269	-0.469321
Q01329	Q01329	Pre-tRNA-processing protein PTA1	PTA1	9	9	9	14.4	176980	945510	586630	23	0.221233	0.714374	0.859682	1.69111	1.95823	P53729	P53729	Uncharacterized protein YNR029C		3	3	3	9.8	0	0	2	0.0566517	0.001	0
Q01448	Q01448	Histone promoter control protein 2	HPC2	19	19	19	34.4	9524300	23648000	6724500	134	11.9058	17.8671	9.85448	0.585638	-0.272816	P36013	P36013	NAD-dependent malic enzyme, mitochondrial	MAE1	5	5	5	9.1	0	23974	7	0.0340996	0.0386671	0.181352
Q01454	Q01454	DNA polymerase alpha-binding protein	CTF4	10	10	10	13.3	510020	1186900	156950	24	0.637549	0.896755	0.230004	0.492178	-1.47088	P22276	P22276	DNA-directed RNA polymerase III subunit RPC2	RET1	4	4	4	4.3	0	0	7	0.0156419	0.001	0
Q01476	Q01476	Ubiquitin carboxyl-terminal hydrolase 2	UBP2	15	15	15	14	664780	600670	982360	59	0.831007	0.453832	1.43961	-0.8727	0.792744	P53201	P53201	SWR1-complex protein 4	SWC4	9	9	9	21	43222	0	24	0.0594435	0.001	0
Q01477	Q01477	Ubiquitin carboxyl-terminal hydrolase 3	UBP3	6	6	6	7.5	288380	44501	68744	9	0.360489	0.0336225	0.100742	-3.42246	-1.8393	P53168	P53168	DASH complex subunit DUO1	DUO1	6	6	6	33.6	261300	192080	26	0.359368	0.309801	-0.214118
Q01560	Q01560	Nucleolar protein 3	NPL3	2	2	2	6.5	478950	257140	360250	9	0.598711	0.194281	0.527932	-1.62372	-0.181507	P38116	P38116	ADP-ribosylation factor-like protein 1	ARL1	2	2	2	10.4	0	0	13	0.0900219	0.001	0
Q01662	Q01662	Methionine aminopeptidase 1	MAP1	7	7	7	20.4	928150	876010	1282500	20	1.16023	0.661864	1.87945	-0.809807	0.695898	P38911	P38911	FK506-binding nuclear protein	FPR3	11	11	10	32.8	609540	4331300	143	0.838305	6.98586	3.05889
Q01855	Q01855	40S ribosomal protein S15	RPS15	3	3	3	35.9	8071800	9455600	5898700	46	10.0901	7.14412	8.6443	-0.498118	-0.223124	P53200	P53200	Protein-lysine N-methyltransferase EFM5	EFM5	2	2	2	10.5	194750	0	8	0.267841	0.001	0
Q01939	Q01939	26S protease regulatory subunit 8 homolog	RPT6	4	4	4	12.3	335410	626110	373280	15	0.419278	0.473054	0.547027	0.174095	0.383703	Q99287	Q99287	Protein SEY1	SEY1	3	3	3	3.9	0	0	5	0.0329111	0.001	0
Q01976	Q01976	ADP-ribose pyrophosphatase	YSA1	2	2	2	10.8	1227400	857270	644380	4	1.53431	0.647705	0.944313	-1.24418	-0.700253	P38796	P38796	Protein phosphatase methylesterase 1	PPE1	3	3	3	15.8	0	0	3	0.0268803	0.001	0
Q02100	Q02100	CRE-binding bZIP protein SKO1	SKO1	4	4	4	7.7	814960	1916700	464300	25	1.01874	1.44815	0.680413	0.507428	-0.582302	Q12305	Q12305	Thiosulfate sulfurtransferase RDL1, mitochondrial	RDL1	3	3	3	32.4	243160	0	9	0.33442	0.001	0
Q02199	Q02199	Nucleoporin NUP49/NSP49	NUP49	2	2	2	5.3	736290	67490	212540	4	0.920397	0.0509917	0.311469	-4.17392	-1.56317	Q08923	Q08923	Histone deacetylase complex subunit CTI6	CTI6	2	2	2	4.5	0	0	1	0.0262926	0.001	0
Q02206	Q02206	Chromatin structure-remodeling complex subunit RSC4	RSC4	11	11	11	20.2	3301900	4313000	3134300	25	4.12753	3.25866	4.59319	-0.341	0.154217	P38313	P38313	Central kinetochore subunit AME1	AME1	2	2	2	6.5	48050	0	6	0.0660835	0.001	0
Q02208	Q02208	Topoisomerase 1-associated factor 2	TOF2	12	12	12	17.5	2247800	4077800	2279900	69	2.80986	3.08096	3.3411	0.132882	0.249827	P39993	P39993	ARF guanine-nucleotide exchange factor 2	GEA2	2	2	2	1.9	0	0	2	0.0211027	0.001	0
Q02256	Q02256	Tyrosine-protein phosphatase YVH1	YVH1	2	2	2	6.9	0	185130	20652	6	0.0504349	0.139874	0.0302647	1.47163	-0.736789	Q02804	Q02804	ADP-ribosylation factor-like protein 3	ARL3	1	1	1	6.6	0	0	6	0.0391254	0.001	0
Q02326	Q02326	60S ribosomal protein L6-A	RPL6A	8	3	3	43.8	442340	1322600	497020	18	0.552946	0.999282	0.728362	0.853753	0.397517	P36154	P36154	Altered inheritance rate of mitochondria protein 29	AIM29	2	2	2	13.5	0	0	13	0.0254987	0.001	0
Q02455	Q02455	Protein MLP1	MLP1	13	13	13	7.7	332590	395580	5512000	11	0.415753	0.298878	8.07761	-0.476171	4.28013	P53913	P53913	Protein FYV6	FYV6	5	5	5	26	0	357530	23	0.0225658	0.576652	4.67549
Q02457	Q02457	Protein TBF1	TBF1	10	10	10	24.6	916260	3192500	1055700	19	1.14537	2.41207	1.54709	1.07446	0.433741	P17558	P17558	37S ribosomal protein PET123, mitochondrial	PET123	9	9	9	27.4	0	268020	33	0.0201923	0.432283	4.4201
Q02521	Q02521	Pre-mRNA-splicing factor SPP2	SPP2	2	2	2	18.4	861720	2168300	465910	10	1.07719	1.63825	0.682772	0.604878	-0.657798	P53769	P53769	Pre-mRNA-splicing factor CWC24	CWC24	3	3	3	12.7	57538	0	17	0.0791324	0.001	0
Q02554	Q02554	Cold sensitive U2 snRNA suppressor 1	CUS1	10	10	10	24.8	278940	2067600	480590	24	0.348688	1.56216	0.704285	2.16353	1.01422	P40991	P40991	25S rRNA (cytosine(2870)-C(5))-methyltransferase	NOP2	20	20	20	36.9	121870	1107000	227	0.167609	1.78546	3.41312
Q02555	Q02555	Ribonuclease 3	RNT1	5	5	5	12.3	50084	660030	0	9	0.0626074	0.498682	0	2.99371	0	P37012	P37012	Phosphoglucomutase 2	PGM2	4	4	4	8.8	0	0	5	0.0550821	0.001	0
Q02629	Q02629	Nucleoporin NUP100/NSP100	NUP100	11	11	11	14.5	4560900	2078900	1096000	53	5.70134	1.5707	1.60614	-1.85989	-1.8277	P53940	P53940	J domain-containing protein APJ1	APJ1	10	10	10	18.6	76191	405920	60	0.104786	0.654699	2.64339
Q02630	Q02630	Nucleoporin NUP116/NSP116	NUP116	5	5	5	4.9	982490	303310	155380	9	1.22816	0.229164	0.227703	-2.42205	-2.43127	Q3E795	Q3E795	Uncharacterized protein YLR361C-A	YLR361C-A	2	2	2	28.6	0	0	8	0.0123306	0.001	0
Q02642	Q02642	Nascent polypeptide-associated complex subunit beta-1	EGD1	3	3	3	42.7	2383900	4261000	1603200	24	2.97999	3.21937	2.34942	0.111473	-0.343	P32316	P32316	Acetyl-CoA hydrolase	ACH1	3	3	3	5.9	27438	21542	9	0.0377357	0.0347446	-0.119141
Q02725	Q02725	Vacuolar transporter chaperone 3	VTC3	3	3	3	4.1	168260	138460	0	3	0.210333	0.104613	0	-1.00762	0	P33411	P33411	Pre-mRNA-splicing factor 18	PRP18	3	3	3	16.3	0	0	1	0.0307729	0.001	0
Q02753	Q02753	60S ribosomal protein L21-A	RPL21A	7	7	1	46.9	16109000	33419000	17150000	91	20.137	25.2495	25.1326	0.326406	0.319711	Q04781	Q04781	E3 ubiquitin-protein ligase listerin	RKR1	2	2	2	1.3	0	6775.2	6	0.00681354	0.0109276	0.681495
Q02770	Q02770	Peptidyl-prolyl isomerase CWC27	CWC27	5	5	5	16.3	1160300	2314000	470840	26	1.45043	1.74833	0.689997	0.269495	-1.07182	Q05958	Q05958	Sterol regulatory element-binding protein ECM22	ECM22	5	5	5	6.4	121060	0	17	0.166495	0.001	0
Q02775	Q02775	Pre-mRNA-splicing factor SLU7	SLU7	15	15	15	36.1	7436900	15804000	6289600	136	9.29647	11.9406	9.21715	0.361122	-0.0123623	P38687	P38687	Signal recognition particle subunit SRP68	SRP68	7	7	7	13.5	0	220530	19	0.0813184	0.355688	2.12896
Q02792	Q02792	5-3 exoribonuclease 2	RAT1	36	36	36	33.4	3407300	19005000	3670600	342	4.25929	14.3591	5.37911	1.75328	0.336757	P27810	P27810	Alpha-1,2 mannosyltransferase KTR1	KTR1	5	5	5	13.5	0	0	8	0.0326855	0.001	0
Q02796	Q02796	Transcriptional regulatory protein LGE1	LGE1	5	5	5	19.9	181320	1477700	319440	11	0.226658	1.11647	0.468126	2.30035	1.04638	Q01159	Q01159	mRNA-capping enzyme subunit alpha	CEG1	6	6	6	13.9	62114	0	22	0.0854259	0.001	0
Q02804	Q02804	ADP-ribosylation factor-like protein 3	ARL3	1	1	1	6.6	157170	148750	0	1	0.19647	0.112387	0	-0.805832	0	Q02457	Q02457	Protein TBF1	TBF1	8	8	8	19.8	241070	0	26	0.331546	0.001	0
Q02821	Q02821	Importin subunit alpha	SRP1	10	10	10	22.3	5615700	2027200	1292600	38	7.01989	1.53164	1.89425	-2.19637	-1.88982	Q04223	Q04223	Uncharacterized protein YMR130W		3	3	3	12.6	0	0	4	0.0339712	0.001	0
Q02866	Q02866	Protein MUK1	MUK1	3	3	3	5.9	139260	91482	116990	2	0.174082	0.0691187	0.171444	-1.33262	-0.0220257	P53866	P53866	Protein SQS1	SQS1	14	14	14	18	31936	16931	57	0.0439218	0.0273076	-0.685635
Q02875	Q02875	SMY2 homolog 2	SYH1	6	6	6	8.5	243850	21817	37860	5	0.304824	0.0164837	0.0554823	-4.20886	-2.45788	Q12259	Q12259	BTB/POZ domain-containing protein YLR108C		13	13	13	27.4	75748	0	30	0.104177	0.001	0
Q02892	Q02892	Nucleolar GTP-binding protein 1	NOG1	33	33	33	48.7	5273300	36356000	4423000	313	6.59187	27.4686	6.48173	2.05902	-0.0243107	P46678	P46678	Transcription factor TFIIIB component B	BDP1	8	8	8	13.1	29807	53001	38	0.0409938	0.0854841	1.06025
Q02908	Q02908	Elongator complex protein 3	ELP3	5	5	5	9.2	190840	55653	81125	6	0.238559	0.0420483	0.118885	-2.50423	-1.00477	P38137	P38137	Peroxisomal-coenzyme A synthetase	PCS60	1	1	1	2	0	32497	8	0.012067	0.0524137	2.11887
Q02931	Q02931	NET1-associated nuclear protein 1	NAN1	4	4	4	5.2	0	172950	105440	7	0.0207102	0.130671	0.154518	2.65753	2.89936	P11075	P11075	Protein transport protein SEC7	SEC7	10	10	10	5.1	14233	50350	15	0.0195748	0.0812084	2.05263
Q02979	Q02979	Glycerophosphodiester phosphodiesterase GDE1	GDE1	5	5	5	4.6	180610	52585	91902	9	0.225771	0.0397303	0.134679	-2.50655	-0.74534	P32626	P32626	Enolase-phosphatase E1	UTR4	3	3	3	14.5	233790	0	5	0.321533	0.001	0
Q03016	Q03016	GLC7-interacting protein 3	GIP3	15	15	14	13.6	253290	143330	97826	25	0.316624	0.108292	0.14336	-1.54784	-1.14313	P52488	P52488	Ubiquitin-activating enzyme E1-like	UBA2	7	7	7	13.8	55982	25942	14	0.0769925	0.0418413	-0.879791
Q03034	Q03034	Ferulic acid decarboxylase 1	FDC1	4	4	4	9.9	84346	11786	32754	6	0.105437	0.00890484	0.0479996	0	-1.13528	P20049	P20049	Prephenate dehydrogenase [NADP(+)]	TYR1	4	4	4	8.4	0	46737	3	0.0603889	0.075381	0.319919
Q03048	Q03048	Cofilin	COF1	3	3	3	28.7	1186700	846630	2060300	14	1.48343	0.639666	3.01929	-1.21355	1.02527	P54000	P54000	RNA polymerase II transcriptional coactivator SUB1	SUB1	5	5	5	21.9	0	74259	10	0.0429432	0.119771	1.47977
Q03063	Q03063	Down-regulator of invasive growth 1	DIG1	4	4	4	14.4	133700	604470	163620	5	0.167131	0.456704	0.239778	1.45028	0.520719	P36131	P36131	DASH complex subunit SPC34	SPC34	2	2	2	5.8	68991	62442	8	0.0948839	0.100711	0.0859898
Q03102	Q03102	Uncharacterized membrane protein YML131W		6	6	6	19.2	809650	1376800	659000	10	1.0121	1.04023	0.965738	0.0395524	-0.0676508	P38903	P38903	Serine/threonine-protein phosphatase 2A 56 kDa regulatory subunit delta isoform	RTS1	4	4	4	5.5	0	0	4	0.0441296	0.001	0
Q03103	Q03103	Endoplasmic oxidoreductin-1	ERO1	9	9	9	19.7	1543300	667350	1253000	23	1.9292	0.504212	1.83622	-1.9359	-0.0712617	P18888	P18888	Transcription regulatory protein SNF6	SNF6	5	5	5	19.9	134390	0	20	0.184828	0.001	0
Q03124	Q03124	Chromatin structure-remodeling complex subunit RSC9	RSC9	4	4	4	5.9	320560	439620	46879	3	0.400715	0.332152	0.0686993	-0.270733	-2.54421	P04051	P04051	DNA-directed RNA polymerase III subunit RPC1	RPO31	13	13	13	9.7	0	8254.3	26	0.0139547	0.0133132	-0.0678969
Q03125	Q03125	Transcriptional regulator NRG1	NRG1	4	4	4	17.3	1590800	2740900	1074100	26	1.98857	2.07087	1.57405	0.0585026	-0.337253	P23542	P23542	Aspartate aminotransferase, cytoplasmic	AAT2	4	4	4	12.4	162270	145100	12	0.223171	0.234028	0.0685333
Q03148;P53824;P43545	Q03148	Pyridoxal 5-phosphate synthase subunit SNZ1	SNZ1	3	3	3	13.1	1565300	497070	1063800	13	1.9567	0.375558	1.55896	-2.38131	-0.327843	Q12523	Q12523	WD repeat-containing protein YPL247C	YPL247C	3	3	3	6.9	0	13714	4	0.0313998	0.022119	-0.505468
Q03161	Q03161	Glucose-6-phosphate 1-epimerase		17	17	17	59.3	20416000	25769000	6447700	163	25.521	19.4696	9.44884	-0.39046	-1.43347	P32179	P32179	3(2),5-bisphosphate nucleotidase	MET22	2	2	2	5.3	68421	0	6	0.0940999	0.001	0
Q03195	Q03195	Translation initiation factor RLI1	RLI1	15	15	15	28.9	3309200	3331800	2117700	85	4.13666	2.51732	3.1034	-0.716576	-0.414614	Q08285	Q08285	Exosome complex component RRP40	RRP40	2	2	2	10.8	0	0	4	0.059894	0.001	0
Q03213	Q03213	High-osmolarity-induced transcription protein 1	HOT1	2	2	2	3.6	50606	230710	172490	2	0.0632599	0.174312	0.252777	1.4623	1.9985	Q12462	Q12462	Peroxisomal membrane protein PMP27	PEX11	2	2	2	9.3	0	0	1	0.0738468	0.001	0
Q03233	Q03233	Alpha1-proteinase inhibitor-degradation deficient protein 37	ADD37	3	3	3	16.7	613790	601050	275850	4	0.767267	0.45412	0.404247	-0.756656	-0.924492	P40030	P40030	Ergosterol biosynthetic protein 28	ERG28	2	2	2	15.5	0	0	4	0.010617	0.001	0
Q03254	Q03254	RNA polymerase II subunit A C-terminal domain phosphatase	FCP1	2	2	2	3.7	102390	391530	99267	4	0.127992	0.295818	0.145472	1.20865	0.184682	Q06132	Q06132	Suppressor of glycerol defect protein 1	SGD1	21	21	21	25.1	142560	240420	227	0.196064	0.387768	0.983869
Q03280	Q03280	E3 ubiquitin-protein ligase TOM1	TOM1	16	16	16	5.9	53436	163110	434220	17	0.0667975	0.123237	0.636332	0.883566	3.25191	P38077	P38077	ATP synthase subunit gamma, mitochondrial	ATP3	3	3	3	11.6	0	0	4	0.0468999	0.001	0
Q03281	Q03281	Inner nuclear membrane protein HEH2	HEH2	7	7	7	10.7	32105	1111400	0	11	0.0401328	0.839711	0	4.38704	0	Q03921	Q03921	Protein dopey	DOP1	3	3	3	2.2	0	0	1	0.0304902	0.001	0
Q03290	Q03290	RNA polymerase II transcription factor B subunit 3	TFB3	10	10	10	31.2	2397700	2791800	753790	22	2.99724	2.10933	1.10465	-0.506851	-1.44005	Q12285	Q12285	Ubiquitin-like protein MDY2	MDY2	3	3	3	19.8	0	97520	3	0.0199534	0.157288	2.9787
Q03330	Q03330	Histone acetyltransferase GCN5	GCN5	5	5	5	13	215940	1432100	377910	10	0.269935	1.08201	0.553812	2.00304	1.03678	P53552	P53552	THO complex subunit 2	THO2	25	25	25	17.2	21826	9025.1	83	0.0300175	0.0145564	-1.04415
Q03338	Q03338	U4/U6 small nuclear ribonucleoprotein PRP3	PRP3	5	5	5	13.6	510470	1387700	429620	8	0.638111	1.04847	0.629591	0.716403	-0.0193942	P38281	P38281	Actin patches distal protein 1	APD1	3	3	3	10.4	0	0	3	0.0423141	0.001	0
Q03388	Q03388	Vacuolar protein sorting-associated protein 72	VPS72	2	2	2	3.8	0	133630	4492.2	2	0.0479136	0.100963	0.00658314	1.07532	0	P53946	P53946	Actin-related protein 5	ARP5	4	4	4	5	91175	0	18	0.125394	0.001	0
Q03390	Q03390	Vacuolar protein-sorting-associated protein 60	VPS60	1	1	1	8.7	2037500	1261100	623430	1	2.54697	0.952816	0.913611	-1.41851	-1.47913	Q03124	Q03124	Chromatin structure-remodeling complex subunit RSC9	RSC9	8	8	8	13.4	0	0	16	0.0320713	0.001	0
Q03465	Q03465	Protein RPN4	RPN4	7	7	7	13.2	1188200	3023700	1596200	30	1.48531	2.28454	2.33917	0.621143	0.655234	Q12386	Q12386	Actin-like protein ARP8	ARP8	10	10	10	14.2	381040	0	55	0.524047	0.001	0
Q03496	Q03496	tRNA (cytidine(32)-2-O)-methyltransferase non-catalytic subunit TRM732	TRM732	3	3	3	2.4	10707	49802	22172	1	0.0133843	0.0376276	0.0324922	1.49125	1.27955	P46948	P46948	Exosome complex component SKI6	SKI6	3	3	3	13.4	0	0	3	0.0129559	0.001	0
Q03532	Q03532	ATP-dependent RNA helicase HAS1	HAS1	18	18	18	40.4	1099200	5753700	1577700	77	1.37405	4.34717	2.31205	1.66164	0.75074	Q06543	Q06543	GPN-loop GTPase 3	GPN3	2	2	2	10.3	0	0	1	0.0746773	0.001	0
Q03533	Q03533	Serine/threonine-protein kinase TDA1	TDA1	7	7	7	15	575030	512640	413810	14	0.718815	0.387322	0.606422	-0.892087	-0.245299	P38145	P38145	Riboflavin synthase	RIB5	2	2	2	10.9	0	0	6	0.0173114	0.001	0
Q03558	Q03558	NADPH dehydrogenase 2	OYE2	18	18	15	58.5	15894000	7617500	16161000	224	19.8682	5.75535	23.6833	-1.78749	0.253405	P36080	P36080	Ribosomal RNA-processing protein 14	RRP14	12	12	12	20.3	301750	1527700	83	0.414999	2.46399	2.56982
Q03640	Q03640	Tricalbin-3	TCB3	9	9	9	8.2	244600	229380	115390	12	0.305761	0.173307	0.169099	-0.81908	-0.854536	P33750	P33750	Protein SOF1	SOF1	15	15	15	32.3	229940	498170	116	0.316238	0.803487	1.34526
Q03656	Q03656	Serine/threonine-protein kinase SKY1	SKY1	5	5	5	7.4	566340	998200	403340	19	0.707952	0.754184	0.591078	0.0912649	-0.260302	Q03750	Q03750	Transcription initiation factor TFIID subunit 8	TAF8	6	6	6	15.5	155870	233960	38	0.214369	0.377349	0.815802
Q03661	Q03661	Silent chromatin protein ESC1	ESC1	5	5	5	3.7	24668	194820	69561	16	0.0308362	0.147195	0.101939	2.25503	1.72501	P00410	P00410	Cytochrome c oxidase subunit 2	COX2	3	3	3	18.7	363940	0	9	0.500529	0.001	0
Q03690	Q03690	Clustered mitochondria protein 1	CLU1	31	31	31	30.6	860970	470230	284400	78	1.07625	0.355279	0.416777	-1.59899	-1.36867	P00546;P17157	P00546	Cyclin-dependent kinase 1	CDC28	3	3	3	11.7	0	0	8	0.018862	0.001	0
Q03707	Q03707	Inner nuclear membrane protein SRC1	SRC1	6	6	6	8.2	502590	2767300	1707800	18	0.628261	2.09082	2.50271	1.73463	1.99406	P03872	P03872	Partitioning protein REP2	REP2	8	8	8	31.1	0	172750	35	0.0343785	0.278625	3.01874
Q03735	Q03735	RNA-binding protein NAB6	NAB6	2	2	2	2.5	58164	0	155340	4	0.0727078	0	0.227644	0	1.6466	P04819	P04819	DNA ligase 1	CDC9	6	6	6	7.9	0	60982	31	0.0205987	0.0983565	2.25546
Q03750	Q03750	Transcription initiation factor TFIID subunit 8	TAF8	8	8	8	21	2126000	5743800	2671100	22	2.6576	4.33969	3.91439	0.707468	0.558662	P05375	P05375	Phosphatidyl-N-methylethanolamine N-methyltransferase	OPI3	2	2	2	15	0	0	2	0.0221865	0.001	0
Q03761	Q03761	Transcription initiation factor TFIID subunit 12	TAF12	19	19	19	34.1	2987100	9899200	2486900	86	3.73402	7.47928	3.64445	1.00217	-0.0350278	P05749	P05749	60S ribosomal protein L22-A	RPL22A	1	1	1	23.1	0	0	2	0.0594648	0.001	0
Q03772	Q03772	Pre-mRNA-splicing factor CWC15	CWC15	10	10	10	53.1	11740000	29601000	6395900	84	14.6755	22.3649	9.37293	0.607819	-0.646842	P06243	P06243	Cell division control protein 7	CDC7	2	2	2	4.9	0	0	3	0.0276684	0.001	0
Q03774	Q03774	tRNA (guanine-N(7)-)-methyltransferase non-catalytic subunit TRM82	TRM82	23	23	23	65.3	8995400	35845000	5526300	265	11.2447	27.0825	8.09857	1.26812	-0.473503	P06700	P06700	NAD-dependent histone deacetylase SIR2	SIR2	12	12	12	28.1	127290	1680400	75	0.175063	2.71028	3.9525
Q03780	Q03780	Uncharacterized protein YDR239C	YDR239C	3	3	3	4.6	195400	0	21237	4	0.244259	0	0.031122	0	-2.97241	P06774	P06774	Transcriptional activator HAP2	HAP2	2	2	2	7.5	0	0	3	0.0235568	0.001	0
Q03790	Q03790	Nucleoporin NUP53	NUP53	8	8	8	18.7	4999900	7089500	1595400	44	6.25011	5.35643	2.33799	-0.222611	-1.41861	P06843	P06843	Protein SPT2	SPT2	4	4	4	13.5	0	0	33	0.0302086	0.001	0
Q03825	Q03825	Transcription activator MSS11	MSS11	9	9	9	14.2	3217600	4447600	7270900	68	4.02215	3.36036	10.6552	-0.259353	1.40552	P07250	P07250	Inositol polyphosphate multikinase	ARG82	4	4	4	14.4	0	0	7	0.0204215	0.001	0
Q03833	Q03833	Transcriptional activator/repressor GIS1	GIS1	6	6	6	6.8	677120	949340	380440	8	0.846433	0.717268	0.557519	-0.238883	-0.602373	P07261	P07261	Glycolytic genes transcriptional activator GCR1	GCR1	7	7	7	9.3	56265	24009	20	0.0773817	0.0387236	-0.99878
Q03834	Q03834	DNA mismatch repair protein MSH6	MSH6	11	11	11	12.1	42888000	43492000	46068000	35	53.612	32.8601	67.5108	-0.706219	0.332561	P07269	P07269	Regulatory protein PHO2	PHO2	7	7	7	13.8	140990	264190	32	0.193905	0.426106	1.13586
Q03862	Q03862	Probable metalloprotease ARX1	ARX1	16	16	16	31.4	2788600	6160500	1952600	91	3.48588	4.65453	2.86146	0.417111	-0.284775	P07271	P07271	ATP-dependent DNA helicase PIF1	PIF1	8	8	8	10.5	0	23280	20	0.0271864	0.0375478	0.46584
Q03898	Q03898	Filament protein FIN1	FIN1	8	8	8	28.9	1671100	1637400	422850	6	2.08895	1.23713	0.619669	-0.755787	-1.75321	P08067	P08067	Cytochrome b-c1 complex subunit Rieske, mitochondrial	RIP1	3	3	3	18.6	0	0	3	0.0135771	0.001	0
Q03900	Q03900	Uncharacterized protein YDR132C	YDR132C	3	3	3	7.9	40106	206600	32301	2	0.0501344	0.156095	0.0473358	1.63855	-0.0828694	P09440	P09440	C-1-tetrahydrofolate synthase, mitochondrial;Methylenetetrahydrofolate dehydrogenase;Methenyltetrahydrofolate cyclohydrolase;Formyltetrahydrofolate synthetase	MIS1	2	2	2	2.7	0	0	2	0.027205	0.001	0
Q03921	Q03921	Protein dopey	DOP1	2	2	2	1.5	144830	294770	172760	5	0.181044	0.222712	0.253173	0.298834	0.483779	P09547	P09547	SWI/SNF chromatin-remodeling complex subunit SWI1	SWI1	9	9	9	7.2	0	0	11	0.0289442	0.001	0
Q03940	Q03940	RuvB-like protein 1	RVB1	12	12	12	33.7	1250800	3032200	2721700	56	1.56356	2.29096	3.98854	0.551119	1.35103	P09734	P09734	Tubulin alpha-3 chain	TUB3	6	2	2	16.2	0	0	12	0.0243859	0.001	0
Q03957	Q03957	CTD kinase subunit alpha	CTK1	20	20	20	40.2	5590800	13295000	6093500	162	6.98876	10.045	8.92978	0.523362	0.353586	P09959	P09959	Regulatory protein SWI6	SWI6	2	2	2	3	38143	0	10	0.0524584	0.001	0
Q03973	Q03973	High mobility group protein 1	HMO1	4	4	4	17.1	1040100	10167000	245700	12	1.30017	7.68161	0.360063	2.5627	-1.85238	P0CY09;P0CY08;P0CY13	P0CY09;P0CY08;P0CY13	Silenced mating-type protein ALPHA2;Mating-type protein ALPHA2;Silenced mating-type protein A2	HMLALPHA2;MATALPHA2;HMRA2	3	3	3	17.6	0	0	4	0.027559	0.001	0
Q04002	Q04002	Sister chromatid cohesion protein 2	SCC2	3	3	3	2	606210	403020	269670	4	0.757791	0.304499	0.39519	-1.31536	-0.939252	P10127	P10127	Alcohol dehydrogenase 4	ADH4	1	1	1	3.7	0	719700	0	0.0186082	1.16079	5.96302
Q04031	Q04031	Ribosomal RNA-processing protein 17	RRP17	9	9	9	23.4	2297700	19751000	1270100	48	2.87223	14.9227	1.86128	2.37727	-0.625879	P10849	P10849	Mitochondrial transcription factor 2	MTF2	2	2	2	5.7	0	0	2	0.043245	0.001	0
Q04049	Q04049	DNA polymerase eta	RAD30	2	2	2	3.3	32625	100790	21644	2	0.0407828	0.0761513	0.0317184	0.900907	-0.362641	P10862	P10862	Postreplication repair E3 ubiquitin-protein ligase RAD18	RAD18	2	2	2	6.4	0	0	4	0.029457	0.001	0
Q04066	Q04066	Kynurenine formamidase	BNA7	3	3	3	12.3	360710	359600	113560	6	0.450905	0.271694	0.166418	-0.730842	-1.43801	P11433	P11433	Cell division control protein 24	CDC24	1	1	1	1.5	0	0	1	0.094575	0.001	0
Q04067	Q04067	Eukaryotic translation initiation factor 3 subunit G	TIF35	4	4	4	16.1	753670	603750	830950	17	0.942123	0.45616	1.21772	-1.04638	0.370199	P12383	P12383	Transcription factor PDR1	PDR1	9	9	9	8.5	26792	0	38	0.0368472	0.001	0
Q04087	Q04087	Monopolin complex subunit LRS4	LRS4	12	12	12	39.5	6290600	19149000	6541900	107	7.86355	14.4679	9.58689	0.879604	0.285882	P12611	P12611	Growth regulation protein	WHI2	3	3	3	7.8	0	0	7	0.0209983	0.001	0
Q04172	Q04172	Sensitive to high expression protein 9, mitochondrial	SHE9	2	2	2	4.2	5250500	714780	699720	13	6.56338	0.540048	1.02541	-3.60328	-2.67824	P12887	P12887	Uracil-DNA glycosylase	UNG1	2	2	2	5.6	0	0	6	0.0784198	0.001	0
Q04175	Q04175	Importin beta SMX1	SXM1	5	5	5	5.6	307500	723770	371180	22	0.384389	0.54684	0.543949	0.50855	0.500903	P13483	P13483	Oligo(A)/oligo(T)-binding protein	DAT1	2	2	2	8.9	691910	0	9	0.951589	0.001	0
Q04178	Q04178	Hypoxanthine-guanine phosphoribosyltransferase	HPT1	6	6	6	35.7	3213000	3604100	2464700	38	4.0164	2.72306	3.61192	-0.560678	-0.153139	P13517	P13517	F-actin-capping protein subunit beta	CAP2	3	3	3	12.5	0	379800	7	0.0103111	0.612571	5.8926
Q04195	Q04195	E3 SUMO-protein ligase SIZ1	SIZ1	6	6	6	8.1	62097	352840	49905	7	0.0776242	0.266586	0.0731337	1.78002	-0.0859687	P14737	P14737	DNA repair protein RAD9	RAD9	7	7	7	6.3	20916	0	13	0.0287659	0.001	0
Q04199	Q04199	Chromatin assembly factor 1 subunit p60	CAC2	2	2	2	7.9	63116	215150	0	2	0.078898	0.162555	0	1.04287	0	P14741	P14741	Translation initiation factor eIF-2B subunit alpha	GCN3	3	3	3	13.4	0	0	6	0.0304674	0.001	0
Q04217	Q04217	Probable ATP-dependent RNA helicase DHR1	ECM16	43	43	43	37	1459200	23161000	1628700	313	1.82407	17.4992	2.38679	3.26205	0.387914	P15424	P15424	ATP-dependent RNA helicase MSS116, mitochondrial	MSS116	4	4	4	7.5	0	0	2	0.0708266	0.001	0
Q04223	Q04223	Uncharacterized protein YMR130W		2	2	2	7.3	239430	151770	57208	3	0.299299	0.114669	0.083836	-1.38411	-1.83594	P15436	P15436	DNA polymerase delta catalytic subunit	POL3	10	10	10	11.6	0	20714	23	0.0134366	0.0334091	1.31408
Q04225	Q04225	Ribosome assembly protein RRB1	RRB1	15	15	15	31.7	1520100	7239400	1906600	61	1.9002	5.46968	2.79404	1.52531	0.556207	P15496	P15496	Isopentenyl-diphosphate Delta-isomerase	IDI1	2	2	2	7.6	0	0	2	0.0419383	0.001	0
Q04305	Q04305	U3 small nucleolar RNA-associated protein 15	UTP15	4	4	4	8.8	247600	878040	76919	12	0.309512	0.663398	0.112722	1.09988	-1.45723	P15807	P15807	Siroheme biosynthesis protein MET8;Precorrin-2 dehydrogenase;Sirohydrochlorin ferrochelatase	MET8	2	2	2	8.4	0	0	3	0.0338296	0.001	0
Q04322	Q04322	Probable GTPase-activating protein GYL1	GYL1	2	2	2	3.1	64719	17211	33338	3	0.0809018	0.0130037	0.0488555	-2.63725	-0.727652	P17505	P17505	Malate dehydrogenase, mitochondrial	MDH1	1	1	1	3	0	10665	0	0.0948064	0.0172013	-2.46246
Q04336	Q04336	Uncharacterized protein YMR196W		4	4	4	4.7	0	0	0	4	0.0219121	0	0	0	0	P17629	P17629	THO complex subunit HPR1	HPR1	8	8	8	12.4	0	0	16	0.0317361	0.001	0
Q04344	Q04344	Hit family protein 1	HNT1	5	5	5	48.7	3631200	4707400	2927500	38	4.53917	3.55665	4.29013	-0.351911	-0.0814073	P18480	P18480	SWI/SNF chromatin-remodeling complex subunit SNF5	SNF5	5	5	5	5	0	0	10	0.0117973	0.001	0
Q04347	Q04347	Bud site selection protein 22	BUD22	3	3	3	6	76233	950650	79768	9	0.0952949	0.718258	0.116897	2.91403	0.294764	P18900	P18900	Hexaprenyl pyrophosphate synthase, mitochondrial	COQ1	2	2	2	5.7	0	0	2	0.0263423	0.001	0
Q04368	Q04368	Cop9 signalosome-interactor 1	CSI1	9	9	9	35.9	13076000	4217800	6327400	74	16.3456	3.18673	9.27255	-2.35875	-0.817866	P19659	P19659	Mediator of RNA polymerase II transcription subunit 15	GAL11	3	3	3	3.1	44282	0	6	0.0609014	0.001	0
Q04371	Q04371	Protein-glutamate O-methyltransferase		4	4	4	8.9	381010	390350	231550	9	0.47628	0.294927	0.339327	-0.691455	-0.489135	P19736	P19736	Pre-mRNA-splicing factor PRP9	PRP9	2	2	2	4.7	0	0	3	0.0333296	0.001	0
Q04373	Q04373	Pumilio homology domain family member 6	PUF6	15	15	15	23.8	3628300	10191000	5711400	70	4.53555	7.69975	8.36982	0.763534	0.88392	P20053	P20053	U4/U6 small nuclear ribonucleoprotein PRP4	PRP4	11	11	11	21.3	0	4129.1	34	0.0509332	0.00665973	-2.93507
Q04409	Q04409	Putative glucokinase-2	EMI2	7	7	7	15.6	150000	55552	94577	11	0.187507	0.041972	0.138599	-2.15945	-0.436031	P20095	P20095	Pre-mRNA-splicing factor ATP-dependent RNA helicase-like protein PRP2	PRP2	3	3	3	3.7	0	0	3	0.0256256	0.001	0
Q04418	Q04418	RNA polymerase II-associated protein RBA50	RBA50	3	3	3	7.7	481890	159470	212830	6	0.602385	0.120487	0.311894	-2.32181	-0.949632	P20433	P20433	DNA-directed RNA polymerase II subunit RPB4	RPB4	1	1	1	6.8	0	0	1	0.0255166	0.001	0
Q04430	Q04430	Pantothenate kinase CAB1	CAB1	3	3	3	7.9	366080	308240	289490	2	0.457618	0.232889	0.424236	-0.974501	-0.109276	P20447	P20447	ATP-dependent RNA helicase DBP3	DBP3	16	16	16	31.9	116280	349240	103	0.159921	0.563281	1.8165
Q04432	Q04432	Glutathione-independent glyoxalase HSP31	HSP31	5	5	5	29.1	1957000	1268600	1011200	32	2.44634	0.958483	1.48187	-1.3518	-0.723206	P20484	P20484	Protein MAK11	MAK11	12	12	12	34.8	0	7891200	41	0.0153389	12.7275	9.69655
Q04491	Q04491	Protein transport protein SEC13	SEC13	3	3	3	11.8	478530	386070	351540	9	0.598185	0.291693	0.515168	-1.03614	-0.215551	P20967	P20967	2-oxoglutarate dehydrogenase, mitochondrial	KGD1	2	2	2	2.9	0	0	2	0.0183833	0.001	0
Q04493	Q04493	Prefoldin subunit 5	GIM5	3	3	3	21.5	1137000	989880	370920	4	1.4213	0.747898	0.543568	-0.926302	-1.38668	P21374	P21374	Pre-mRNA-splicing factor ISY1	ISY1	3	3	3	17	0	0	3	0.0421719	0.001	0
Q04500	Q04500	U3 small nucleolar RNA-associated protein 14	UTP14	35	35	35	37.2	14649000	47791000	14925000	350	18.3119	36.1082	21.872	0.979542	0.256299	P21657	P21657	Transcriptional activator protein DAL81	DAL81	6	6	6	6.7	391580	82684	44	0.538543	0.133359	-2.01374
Q04533	Q04533	Putative cystathionine gamma-synthase YML082W	YML082W	6	6	6	10.5	2041100	493340	184830	9	2.55147	0.37274	0.270861	-2.77509	-3.23571	P21827	P21827	Guanine nucleotide exchange factor SRM1	SRM1	3	3	3	3.7	0	0	5	0.0117872	0.001	0
Q04545	Q04545	Probable transcription factor TDA9	TDA9	3	3	3	2.5	0	170960	11226	4	0.0354617	0.129168	0.0164512	1.86491	-1.10807	P22082	P22082	Transcription regulatory protein SNF2	SNF2	4	3	3	2.5	0	0	7	0.0270458	0.001	0
Q04636	Q04636	FACT complex subunit POB3	POB3	10	10	10	19.7	997030	2438100	801640	26	1.24633	1.84209	1.17477	0.563654	-0.0853116	P22134	P22134	DNA-3-methyladenine glycosylase	MAG1	4	4	4	17.2	54568	48370	19	0.0750478	0.0780149	0.0559397
Q04660	Q04660	Ribosome biogenesis protein ERB1	ERB1	32	32	32	45.8	2359300	31636000	2787900	327	2.94924	23.9024	4.08555	3.01874	0.47019	P22216	P22216	Serine/threonine-protein kinase RAD53	RAD53	8	8	8	12.2	101300	0	21	0.139319	0.001	0
Q04673	Q04673	Suppressor of stem-loop protein 1	SSL1	3	3	3	7.2	113090	537560	235310	4	0.141368	0.40615	0.344837	1.52256	1.28646	P22936	P22936	DNA-(apurinic or apyrimidinic site) lyase 1	APN1	3	3	3	9	176920	0	8	0.243319	0.001	0
Q04693	Q04693	Pre-mRNA-splicing factor RSE1	RSE1	6	6	6	5.2	40778	172860	33376	9	0.0509744	0.130603	0.0489112	1.35735	-0.0596096	P23255	P23255	Transcription initiation factor TFIID subunit 2	TAF2	12	12	12	8.8	0	0	19	0.0458432	0.001	0
Q04697	Q04697	Glucose-signaling factor 2	GSF2	3	3	3	7.4	166710	162970	120690	5	0.208395	0.123131	0.176866	-0.75913	-0.236664	P23394	P23394	Pre-mRNA-splicing ATP-dependent RNA helicase PRP28	PRP28	6	6	6	9.5	0	81013	6	0.0379949	0.130664	1.78198
Q04740	Q04740	Ribonuclease H	RNH1	2	2	2	8.3	0	249420	12198	2	0.0191453	0.188448	0.0178757	3.2991	-0.0989934	P24000	P24000	60S ribosomal protein L24-B	RPL24B	7	2	2	27.7	0	0	2	0.0410178	0.001	0
Q04749	Q04749	Target of rapamycin complex 2 subunit AVO2	AVO2	1	1	1	4	445700	3575800	0	4	0.557146	2.70167	0	2.27773	0	P24521	P24521	Phosphomevalonate kinase	ERG8	2	2	2	4.9	0	0	7	0.0148943	0.001	0
Q04773	Q04773	Uncharacterized protein YMR074C	YMR074C	2	2	2	14.5	112680	224870	60108	4	0.140855	0.169899	0.0880858	0.270464	-0.677232	P25039	P25039	Elongation factor G, mitochondrial	MEF1	3	3	3	5.1	0	0	5	0.0173321	0.001	0
Q04779	Q04779	Transcriptional regulatory protein RCO1	RCO1	14	14	14	24.1	598890	2064200	1433400	23	0.74864	1.55959	2.10059	1.05883	1.48845	P25270	P25270	rRNA methyltransferase 1, mitochondrial	MRM1	2	2	2	4.6	0	0	4	0.0203063	0.001	0
Q04867	Q04867	Putative methyltransferase YMR310C	YMR310C	7	7	7	25.6	0	168280	0	21	0.0334081	0.127143	0	1.92818	0	P25294	P25294	Protein SIS1	SIS1	2	2	2	4.8	31459	0	1	0.0432658	0.001	0
Q04869	Q04869	Uncharacterized protein YMR315W	YMR315W	5	5	5	16.6	1263500	1096100	696210	18	1.57943	0.828152	1.02027	-0.931441	-0.63046	P25337	P25337	Pre-mRNA-splicing factor BUD31	BUD31	3	3	3	18.5	0	0	6	0.0217192	0.001	0
Q04894	Q04894	NADP-dependent alcohol dehydrogenase 6	ADH6	7	7	7	26.9	2519300	1593700	1307200	51	3.14924	1.20411	1.91565	-1.38704	-0.717173	P25340	P25340	Delta(24(24(1)))-sterol reductase	ERG4	2	2	2	2.5	0	0	2	0.0351685	0.001	0
Q04922	Q04922	Mitochondrial F-box protein MFB1	MFB1	8	8	8	22.2	1008400	38507	171150	10	1.26055	0.0290937	0.250813	-5.4372	-2.32936	P25357	P25357	Probable DNA-binding protein SNT1	SNT1	5	5	5	5.5	0	0	9	0.0212609	0.001	0
Q04947	Q04947	Reticulon-like protein 1	RTN1	10	10	10	38.6	7419000	4601700	3921000	59	9.27411	3.47679	5.74607	-1.41545	-0.690634	P25368	P25368	Ribosomal RNA-processing protein 7	RRP7	3	3	3	11.1	0	0	10	0.0214626	0.001	0
Q04952	Q04952	1,3-beta-glucan synthase component FKS3	FKS3	3	2	2	1.9	782300	969420	1071400	21	0.977912	0.732439	1.57009	-0.416995	0.683074	P25451	P25451	Proteasome subunit beta type-3	PUP3	2	2	2	14.1	0	0	2	0.016684	0.001	0
Q05016	Q05016	Uncharacterized oxidoreductase YMR226C		8	8	8	44.6	1256500	10007000	6903900	49	1.57068	7.56073	10.1174	2.26713	2.68737	P25569	P25569	Glucose-induced degradation protein 7	GID7	2	2	2	2.7	0	0	1	0.0651631	0.001	0
Q05021	Q05021	Transcription initiation factor TFIID subunit 7	TAF7	6	6	6	12	96299	1468700	274740	12	0.120378	1.10967	0.40262	3.20448	1.74184	P25617	P25617	Uncharacterized protein YCR016W		4	4	4	18.3	0	132200	15	0.0235958	0.213222	3.17576
Q05022	Q05022	rRNA biogenesis protein RRP5	RRP5	85	85	85	49.8	7044700	41333000	5757700	930	8.8062	31.2289	8.43767	1.82629	-0.0616748	P25627	P25627	18S rRNA (guanine(1575)-N(7))-methyltransferase	BUD23	2	2	2	9.8	0	0	1	0.0240271	0.001	0
Q05024	Q05024	Protein TRI1	TRI1	2	2	2	8	0	406210	18068	1	0.0400621	0.306909	0.0264779	2.9375	-0.59745	P25631	P25631	Ankyrin repeat-containing protein YCR051W		8	8	8	52.7	0	0	20	0.0958721	0.001	0
Q05029	Q05029	Protein BCH1	BCH1	3	3	3	4	162660	173610	113870	3	0.203333	0.13117	0.166872	-0.632405	-0.285102	P25632	P25632	Chromatin structure-remodeling complex protein RSC6	RSC6	2	2	2	4.8	0	0	5	0.102464	0.001	0
Q05040	Q05040	Factor arrest protein 8	FAR8	4	4	4	10.1	256370	0	0	5	0.320475	0	0	0	0	P25635	P25635	Periodic tryptophan protein 2	PWP2	8	8	8	9.4	0	0	16	0.048812	0.001	0
Q05050	Q05050	Eisosome protein 1	EIS1	25	25	25	30	3666700	460510	560200	65	4.58355	0.347935	0.82095	-3.71957	-2.4811	P25651	P25651	Monopolin complex subunit CSM1	CSM1	2	2	2	13.2	2477900	755860	18	3.40787	1.21911	-1.48304
Q05123	Q05123	Actin-like protein ARP9	ARP9	6	6	6	13.7	865370	1585900	214170	24	1.08175	1.19822	0.313857	0.147517	-1.78519	P25719	P25719	Peptidyl-prolyl cis-trans isomerase C, mitochondrial	CPR3	4	4	4	23.1	84287	0	8	0.115921	0.001	0
Q05471	Q05471	Helicase SWR1	SWR1	11	11	11	7	9722.3	355600	22253	9	0.0121533	0.268671	0.0326109	4.46642	1.424	P25808	P25808	ATP-dependent rRNA helicase SPB4	SPB4	10	10	10	19	0	1304500	26	0.0900165	2.104	4.5468
Q05506;P38714	Q05506	Arginine--tRNA ligase, cytoplasmic		33	33	33	53.4	9692500	3388800	2945800	175	12.1161	2.56039	4.31695	-2.24249	-1.48884	P25847	P25847	DNA mismatch repair protein MSH2	MSH2	4	4	4	5.2	0	0	9	0.0936671	0.001	0
Q05515	Q05515	Survival factor 1	SVF1	14	14	14	36	4258100	21873000	2667600	103	5.32283	16.526	3.90926	1.63447	-0.445297	P26784	P26784	60S ribosomal protein L16-A	RPL16A	9	5	5	41.7	0	62360	12	0.0141525	0.100579	2.8292
Q05518	Q05518	Protein PAL1	PAL1	4	4	4	11.8	934200	265830	169220	5	1.16779	0.200846	0.247985	-2.53962	-2.23546	P26793	P26793	Flap endonuclease 1	RAD27	3	3	3	7.6	0	0	4	0.0185721	0.001	0
Q05543	Q05543	Regulator of Ty1 transposition protein 103	RTT103	10	10	10	27.1	1168600	5618800	1196100	40	1.4608	4.24525	1.75284	1.53909	0.262927	P27472	P27472	Glycogen [starch] synthase isoform 2	GSY2	3	3	3	5.4	0	0	2	0.0443366	0.001	0
Q05567	Q05567	Sphingosine-1-phosphate lyase	DPL1	3	3	3	6.5	95015	71147	38204	3	0.118773	0.0537547	0.0559864	-1.14375	-1.08506	P27705	P27705	Regulatory protein MIG1	MIG1	2	2	2	3.8	0	0	3	0.0263658	0.001	0
Q05635	Q05635	Ribonuclease H2 subunit B	RNH202	15	15	15	50.9	8285500	36041000	7388300	193	10.3573	27.2306	10.8273	1.39458	0.0640243	P28005	P28005	Ribonuclease P/MRP protein subunit POP5	POP5	1	1	1	7.5	0	0	0	0.0183968	0.001	0
Q05636	Q05636	Exosome complex component RRP45	RRP45	2	2	2	5.2	407040	64769	35496	2	0.508819	0.0489358	0.0520179	-3.37819	-3.29007	P28007	P28007	H/ACA ribonucleoprotein complex subunit 1	GAR1	1	1	1	6.3	0	0	1	0.0348898	0.001	0
Q05778	Q05778	Proteasome chaperone 1	PBA1	1	1	1	4.3	0	122710	119190	2	0.0383261	0.0927128	0.174668	1.27444	2.18822	P28320	P28320	Protein CWC16	YJU2	3	3	3	12.9	0	0	11	0.0275793	0.001	0
Q05785	Q05785	Epsin-2	ENT2	12	12	11	24	11949000	12223000	3843500	114	14.9368	9.23501	5.63249	-0.693688	-1.40703	P28519	P28519	DNA repair protein RAD14	RAD14	2	2	2	5.9	0	0	2	0.0140717	0.001	0
Q05905	Q05905	Protein HRI1	HRI1	5	5	5	20.5	2287200	2058500	652330	24	2.85911	1.55529	0.955963	-0.878384	-1.58054	P29055	P29055	Transcription initiation factor IIB	SUA7	4	4	4	13.3	0	0	17	0.0500495	0.001	0
Q05911	Q05911	Adenylosuccinate lyase	ADE13	16	16	16	36.3	1793700	2184000	2953300	59	2.24221	1.65011	4.32794	-0.442361	0.948759	P29056	P29056	Transcription factor IIIB 70 kDa subunit	BRF1	7	7	7	18	0	455220	20	0.0112397	0.734214	6.02953
Q05942	Q05942	Ribosome assembly protein 3	RSA3	12	12	12	41.4	1435000	2283200	25629000	120	1.79382	1.72506	37.5583	-0.0563891	4.38802	P29468	P29468	Poly(A) polymerase	PAP1	4	4	4	7.4	13278	0	6	0.0182613	0.001	0
Q05946	Q05946	U3 small nucleolar RNA-associated protein 13	UTP13	3	3	3	4	66315	210130	28048	3	0.0828969	0.158762	0.0411032	0.937479	-1.01207	P30656	P30656	Proteasome subunit beta type-5	PRE2	3	3	3	10.8	69641	0	7	0.0957777	0.001	0
Q05948;Q04925	Q05948	Uncharacterized SVF1-like protein YLR225C	YLR225C	6	6	6	14.7	1332000	1950600	506600	27	1.66506	1.47376	0.742402	-0.176072	-1.16531	P31376	P31376	SWR1-complex protein 3	SWC3	2	2	2	3.8	0	0	2	0.0252391	0.001	0
Q05949	Q05949	Protein BUR2	BUR2	7	7	7	15.2	2583900	8748300	1372000	58	3.23	6.60972	2.01061	1.03306	-0.6839	P31385	P31385	Transcriptional regulatory protein DEP1	DEP1	6	6	6	17.3	75317	0	27	0.103584	0.001	0
Q05958	Q05958	Sterol regulatory element-binding protein ECM22	ECM22	7	7	7	8.7	434280	1146800	696990	14	0.54287	0.866458	1.02141	0.674521	0.911883	P32178	P32178	Chorismate mutase	ARO7	2	2	2	9.8	0	0	2	0.0330318	0.001	0
Q05979	Q05979	Kynureninase	BNA5	4	4	4	12.4	303350	103450	0	5	0.379202	0.078161	0	-2.27845	0	P32319	P32319	Vacuolar protein sorting/targeting protein VPS10	PEP1	3	3	3	2.4	0	0	3	0.0405823	0.001	0
Q06053	Q06053	tRNA-dihydrouridine(47) synthase [NAD(P)(+)]	DUS3	14	14	14	26.2	538210	1859100	777430	32	0.672788	1.40463	1.13929	1.06197	0.759914	P32332	P32332	Mitochondrial oxaloacetate transport protein	OAC1	4	4	4	9.9	0	108350	5	0.0506882	0.174755	1.78561
Q06103	Q06103	26S proteasome regulatory subunit RPN7	RPN7	8	8	8	17.5	1479400	2617100	1612400	39	1.84932	1.97733	2.36291	0.0965621	0.353568	P32333	P32333	TATA-binding protein-associated factor MOT1	MOT1	6	6	6	3.7	0	0	14	0.0343172	0.001	0
Q06106	Q06106	Multiple RNA-binding domain-containing protein 1	MRD1	30	30	30	36.5	1712400	13268000	1910100	163	2.14058	10.0246	2.79917	2.22746	0.386999	P32345	P32345	Serine/threonine-protein phosphatase 4 catalytic subunit	PPH3	3	3	3	9.1	0	0	5	0.0466837	0.001	0
Q06108	Q06108	Regulator of the glycerol channel 1	RGC1	4	2	2	4.5	15046	79118	144390	4	0.0188082	0.0597771	0.211598	1.66823	3.49189	P32385	P32385	Ribonucleoprotein 1	RNP1	2	2	2	10.8	0	0	3	0.0619202	0.001	0
Q06132	Q06132	Suppressor of glycerol defect protein 1	SGD1	23	23	23	27.9	646130	6826100	1282100	108	0.807693	5.15742	1.87887	2.67477	1.21798	P32432	P32432	Transcription factor SFP1	SFP1	1	1	1	1.6	0	0	4	0.0192225	0.001	0
Q06137	Q06137	Putative 6-phosphofructo-2-kinase/fructose-2,6-bisphosphatase YLR345W;6-phosphofructo-2-kinase;Fructose-2,6-bisphosphatase	YLR345W	1	1	1	2.6	0	0	0	2	0.0304978	0	0	0	0	P32453	P32453	Protein ATP11, mitochondrial	ATP11	2	2	2	6.3	0	0	2	0.0269938	0.001	0
Q06142	Q06142	Importin subunit beta-1	KAP95	7	7	7	11.4	1006600	1282500	783960	17	1.2583	0.968985	1.14886	-0.376927	-0.131269	P32458	P32458	Cell division control protein 11	CDC11	2	2	2	4.8	691990	0	3	0.9517	0.001	0
Q06146	Q06146	Uncharacterized protein YLR257W	YLR257W	8	8	8	28.7	2504900	3260300	761370	20	3.13124	2.4633	1.11576	-0.346143	-1.48871	P32494	P32494	Chromatin-remodeling complexes subunit NGG1	NGG1	8	8	8	10.5	0	0	24	0.0200219	0.001	0
Q06151	Q06151	m7GpppX diphosphatase	DCS1	13	13	13	42	3514600	3065000	1997200	107	4.39341	2.31574	2.92681	-0.923868	-0.586011	P32500	P32500	Nucleoporin NDC1	NDC1	2	2	2	2.9	0	0	5	0.0325127	0.001	0
Q06168	Q06168	Chromatin structure-remodeling complex subunit SFH1	SFH1	4	4	4	18.8	2530600	3498400	2109900	21	3.16337	2.64319	3.09197	-0.259179	-0.0329344	P32523	P32523	Pre-mRNA-processing factor 19	PRP19	2	2	2	4.8	0	0	5	0.0216983	0.001	0
Q06205	Q06205	FK506-binding protein 4	FPR4	4	3	3	12	806120	3808000	485140	4	1.00769	2.87711	0.710953	1.51357	-0.503224	P32561	P32561	Histone deacetylase RPD3	RPD3	4	4	4	11.5	6945	0	9	0.00955151	0.001	0
Q06214	Q06214	WD repeat-containing protein JIP5	JIP5	16	16	16	28.3	6279800	26172000	3713200	137	7.85005	19.7741	5.44154	1.33284	-0.528685	P32562	P32562	Cell cycle serine/threonine-protein kinase CDC5/MSD2	CDC5	2	2	2	3	0	0	2	0.0164874	0.001	0
Q06218	Q06218	ATP-dependent RNA helicase DBP9	DBP9	36	36	36	65.2	1791900	3555200	667370	264	2.23996	2.68611	0.978003	0.262046	-1.19556	P32569	P32569	Mediator of RNA polymerase II transcription subunit 17	SRB4	3	3	3	5.4	0	0	4	0.0679493	0.001	0
Q06224	Q06224	Endoribonuclease YSH1	YSH1	3	3	3	4.2	0	170050	40543	3	0.0433066	0.12848	0.0594141	1.56889	0.456219	P32583	P32583	Suppressor protein SRP40	SRP40	2	2	2	5.7	0	0	5	0.00779845	0.001	0
Q06251	Q06251	Uncharacterized protein YLR177W	YLR177W	6	4	4	11.6	323510	402590	185940	5	0.404403	0.304174	0.272487	-0.410895	-0.569604	P32590	P32590	Heat shock protein homolog SSE2	SSE2	7	1	1	11.8	256960	0	3	0.353399	0.001	0
Q06287	Q06287	Ribosomal RNA small subunit methyltransferase NEP1	EMG1	7	7	7	26.2	561430	2852100	1218500	25	0.701814	2.15489	1.78566	1.61845	1.3473	P32591	P32591	SWI/SNF complex subunit SWI3	SWI3	7	7	7	9.2	0	17627	23	0.0250632	0.0284302	0.181852
Q06315	Q06315	Protein SKG3	SKG3	4	4	4	3.8	82859	0	6048.7	7	0.103578	0	0.00886412	0	0	P32597	P32597	Nuclear protein STH1/NPS1	STH1	19	19	18	16.3	20005	8673.8	50	0.027513	0.0139898	-0.975742
Q06336	Q06336	ADP-ribosylation factor-binding protein GGA1	GGA1	4	4	4	8.4	316340	48036	87118	7	0.39544	0.0362933	0.127668	-3.44568	-1.63106	P32617	P32617	Chromatin-remodeling complex subunit IES6	IES6	4	4	4	22.9	0	0	25	0.0680765	0.001	0
Q06338	Q06338	Protein BCP1	BCP1	2	2	2	10.2	306890	143250	234340	3	0.383627	0.108232	0.343416	-1.82558	-0.159748	P32628	P32628	UV excision repair protein RAD23	RAD23	1	1	1	4.3	0	0	1	0.016016	0.001	0
Q06340	Q06340	Protein ESC2	ESC2	3	3	3	7.5	0	504510	92133	4	0.0261033	0.381179	0.135017	3.86817	2.37084	P32639	P32639	Pre-mRNA-splicing helicase BRR2	BRR2	5	5	5	3.1	0	0	7	0.0234284	0.001	0
Q06344	Q06344	Pre-rRNA-processing protein ESF1	ESF1	17	17	17	29.5	2892300	23403000	2947800	184	3.61551	17.682	4.31988	2.29001	0.256792	P32656	P32656	Glutathione-specific gamma-glutamylcyclotransferase	GCG1	2	2	2	11.6	0	0	1	0.0243082	0.001	0
Q06385	Q06385	Vacuolar protein sorting-associated protein 74	VPS74	3	3	3	9.9	1107400	1625000	1138900	19	1.3843	1.22776	1.66901	-0.173132	0.269835	P32767	P32767	Importin beta-like protein KAP122	KAP122	2	2	2	2.5	0	0	1	0.0294163	0.001	0
Q06408	Q06408	Transaminated amino acid decarboxylase	ARO10	21	21	21	38.6	10556000	7981100	6143400	192	13.1955	6.03007	9.0029	-1.1298	-0.551584	P32783	P32783	mRNA cap guanine-N7 methyltransferase	ABD1	5	5	5	9.6	127830	0	15	0.175806	0.001	0
Q06412	Q06412	Rho1 guanine nucleotide exchange factor TUS1	TUS1	10	10	10	8.8	349130	68998	89872	20	0.436429	0.052131	0.131704	-3.06553	-1.72845	P32829	P32829	Double-strand break repair protein MRE11	MRE11	2	2	2	4.2	0	0	5	0.0276705	0.001	0
Q06440	Q06440	Coronin-like protein	CRN1	17	17	17	34.3	2117000	85176	193110	37	2.64635	0.0643542	0.282995	-5.36183	-3.22516	P32832	P32832	Chromatin structure-remodeling complex subunit RSC7	NPL6	9	9	9	25.7	61691	49725	34	0.0848441	0.0802003	-0.0812063
Q06449	Q06449	[PSI+] inducibility protein 3	PIN3	4	4	4	20.9	3196700	2837100	1831400	6	3.99603	2.14355	2.68384	-0.898562	-0.574267	P32849	P32849	DNA repair protein RAD5	RAD5	4	4	4	3.4	0	0	11	0.0321125	0.001	0
Q06488	Q06488	Chromatin structure-remodeling complex subunit RSC2	RSC2	12	12	12	14.6	208110	1446700	102550	19	0.260147	1.09305	0.150283	2.07095	-0.791648	P32863	P32863	DNA repair and recombination protein RAD54	RAD54	4	4	4	3.8	0	0	3	0.0223155	0.001	0
Q06489	Q06489	Methylthioribose-1-phosphate isomerase	MRI1	2	2	2	6.6	186500	33257	38310	4	0.233134	0.0251271	0.0561417	-3.21384	-2.05401	P32892	P32892	ATP-dependent RNA helicase DRS1	DRS1	10	10	10	16.9	0	0	44	0.010734	0.001	0
Q06505	Q06505	Transcription factor SPN1	SPN1	17	17	17	45.4	5260200	14706000	3075600	110	6.5755	11.111	4.50717	0.756819	-0.54488	P32899	P32899	U3 small nucleolar ribonucleoprotein protein IMP3	IMP3	6	6	6	34.4	138440	311670	53	0.190398	0.502685	1.40064
Q06506	Q06506	Ribosomal RNA-processing protein 9	RRP9	9	9	9	20.6	399120	3257200	494830	41	0.498919	2.46096	0.725153	2.30234	0.539481	P32910	P32910	DNA-directed RNA polymerase III subunit RPC6	RPC34	4	4	4	13.6	0	0	9	0.0118815	0.001	0
Q06511	Q06511	Ribosomal RNA-processing protein 15	RRP15	9	9	9	30.8	38201000	114670000	20768000	230	47.7531	86.6382	30.4347	0.85941	-0.649878	P33201	P33201	Ribosome assembly factor MRT4	MRT4	9	9	9	35.2	226000	323340	64	0.31082	0.521508	0.746612
Q06523	Q06523	Uncharacterized protein YPR148C	YPR148C	6	6	6	14.9	1481100	390500	776780	16	1.85145	0.29504	1.13834	-2.64967	-0.701721	P33202	P33202	Ubiquitin fusion degradation protein 4	UFD4	10	10	10	7.3	0	0	7	0.0181061	0.001	0
Q06604	Q06604	Protein BSP1	BSP1	16	16	16	29.5	5301400	306050	973360	72	6.627	0.231234	1.42642	-4.84093	-2.21596	P33298	P33298	26S protease regulatory subunit 6B homolog	RPT3	3	2	2	10.3	61356	0	3	0.0843834	0.001	0
Q06608	Q06608	Pyridoxamine 5-phosphate oxidase homolog	YPR172W	1	1	1	7.5	0	0	0	1	0.0362805	0	0	0	0	P33322	P33322	H/ACA ribonucleoprotein complex subunit 4	CBF5	3	3	3	6.2	0	247720	13	0.0376297	0.399542	3.4084
Q06616	Q06616	Nuclear envelope protein YPR174C	YPR174C	3	3	3	14.5	432110	1253800	260270	3	0.540158	0.947301	0.381415	0.810442	-0.502019	P33324	P33324	CRAL-TRIO domain-containing protein YKL091C	YKL091C	4	3	3	9	0	0	2	0.0621921	0.001	0
Q06623	Q06623	HDA1 complex subunit 3	HDA3	6	6	6	10.7	162180	770730	284710	11	0.202733	0.58232	0.417231	1.52223	1.04127	P33334	P33334	Pre-mRNA-splicing factor 8	PRP8	3	3	3	1.3	0	0	5	0.0107884	0.001	0
Q06629	Q06629	HDA1 complex subunit 2	HDA2	10	10	10	21.7	222480	497870	1200500	14	0.27811	0.376163	1.75928	0.435699	2.66126	P33399	P33399	La protein homolog	LHP1	2	2	2	6.5	0	0	2	0.0111104	0.001	0
Q06631	Q06631	Protein BFR2	BFR2	27	27	27	56.4	8071200	39570000	8065700	305	10.0894	29.8969	11.82	1.56716	0.228387	P33753	P33753	tRNA (uracil(54)-C(5))-methyltransferase	TRM2	3	3	3	6.7	26819	44874	12	0.0368844	0.0723763	0.972506
Q06639	Q06639	Chromatin structure-remodeling complex protein RSC3	RSC3	12	12	12	15	286100	1195800	161620	17	0.357638	0.903479	0.236848	1.33699	-0.594543	P33755	P33755	Nuclear protein localization protein 4	NPL4	3	3	3	6.6	0	0	5	0.054893	0.001	0
Q06671	Q06671	Autophagy-related protein 23	ATG23	1	1	1	2.2	0	0	0	1	0.0244158	0	0	0	0	P33767	P33767	Dolichyl-diphosphooligosaccharide--protein glycosyltransferase subunit WBP1	WBP1	2	2	2	7.2	0	0	5	0.0362418	0.001	0
Q06672	Q06672	Pre-rRNA-processing protein TSR2	TSR2	2	2	2	8.3	247970	450110	124980	2	0.309974	0.340078	0.183153	0.133717	-0.759098	P34077	P34077	Nucleoporin NIC96	NIC96	4	4	4	4.5	0	0	14	0.0694534	0.001	0
Q06677	Q06677	Auxilin-like clathrin uncoating factor SWA2	SWA2	3	3	3	5.5	543830	0	0	5	0.679813	0	0	0	0	P34221	P34221	Protein phosphatase 2C homolog 3	PTC3	4	1	1	8.5	0	0	2	0.0535961	0.001	0
Q06679	Q06679	U3 small nucleolar RNA-associated protein 4	UTP4	10	10	10	14.6	189480	1253700	233580	22	0.236859	0.947225	0.342302	1.99968	0.53124	P34228	P34228	Putative transcription factor SEF1	SEF1	7	7	7	7.9	0	0	17	0.0369775	0.001	0
Q06680	Q06680	Condensin complex subunit 3	YCG1	7	7	7	7.7	685720	1145800	842390	13	0.857183	0.865702	1.23449	0.014268	0.526238	P34241	P34241	Nucleolar pre-ribosomal-associated protein 1	URB1	15	15	15	9.1	0	39979	35	0.0223149	0.0644812	1.53087
Q06685	Q06685	Inositol hexakisphosphate and diphosphoinositol-pentakisphosphate kinase	VIP1	15	15	15	16.3	418800	202940	57694	23	0.52352	0.15333	0.0845482	-1.7716	-2.6304	P34247	P34247	U3 small nucleolar RNA-associated protein 11	UTP11	5	5	5	22.8	0	0	23	0.0813094	0.001	0
Q06697	Q06697	Cell division control protein 73	CDC73	9	9	9	24.4	2843700	6408000	1429200	47	3.55476	4.84152	2.09443	0.445709	-0.763192	P35056	P35056	Peroxisomal targeting signal receptor	PEX5	3	3	3	4.9	0	0	4	0.0440492	0.001	0
Q06698	Q06698	Putative ATP-dependent RNA helicase YLR419W	YLR419W	2	2	2	2.8	274210	91327	166950	2	0.342776	0.0690015	0.244658	-2.31256	-0.486496	P35127	P35127	Ubiquitin carboxyl-terminal hydrolase YUH1	YUH1	4	4	4	23.7	0	0	9	0.0424911	0.001	0
Q06704	Q06704	Golgin IMH1	IMH1	3	3	3	3.1	19055	689880	954600	2	0.0238197	0.521235	1.39893	4.45171	5.87602	P35177	P35177	Transcriptional activator SPT7	SPT7	4	4	4	3.1	0	0	6	0.041878	0.001	0
Q06705	Q06705	Phosphatidylinositol transfer protein CSR1	CSR1	7	7	7	25.2	1219200	2107300	643640	19	1.52406	1.59216	0.943228	0.0630663	-0.692238	P35189	P35189	Transcription initiation factor TFIID subunit 14	TAF14	2	2	2	13.1	0	0	21	0.029797	0.001	0
Q06706	Q06706	Elongator complex protein 1	IKI3	10	10	10	9	224240	165500	149340	12	0.280311	0.125042	0.218852	-1.16461	-0.357074	P35194	P35194	U3 small nucleolar RNA-associated protein 20	UTP20	11	11	11	5.7	0	164620	17	0.0451432	0.265512	2.5562
Q06709	Q06709	Cytoplasmic 60S subunit biogenesis factor REH1	REH1	4	4	4	10.9	848330	2637500	1641200	12	1.06045	1.99275	2.40511	0.910079	1.18142	P35202	P35202	Thiamine pyrophosphokinase	THI80	1	1	1	4.7	0	0	0	0.0189588	0.001	0
Q06839	Q06839	PX domain-containing protein YPR097W	YPR097W	4	4	4	3.9	319010	38659	15990	6	0.398777	0.0292086	0.0234327	-3.77112	-4.08899	P35728	P35728	Protein MPE1	MPE1	3	3	3	8.2	0	0	2	0.0194166	0.001	0
Q07349	Q07349	Uncharacterized protein YDL027C		6	6	6	12.9	518900	508660	472530	5	0.64865	0.384315	0.692473	-0.755151	0.0943185	P35729	P35729	Nucleoporin NUP120	NUP120	3	3	3	3	0	0	5	0.0181962	0.001	0
Q07350	Q07350	Pre-mRNA-splicing factor PRP11	PRP11	2	2	2	10.5	181830	766940	236990	3	0.227296	0.579457	0.347299	1.35013	0.611606	P35817	P35817	Bromodomain-containing factor 1	BDF1	13	13	13	15	122860	1281800	53	0.16897	2.06739	3.61297
Q07381	Q07381	Ribosome biogenesis protein TSR1	TSR1	17	17	17	27.3	27689	8036400	204710	75	0.0346126	6.07185	0.299994	7.4547	3.11557	P35999	P35999	Mitochondrial intermediate peptidase	44105	4	4	4	6.6	0	0	5	0.0615983	0.001	0
Q07395	Q07395	Synchronized import protein 1	SYO1	5	5	5	9.4	119750	821160	95158	7	0.149693	0.620422	0.13945	2.05124	-0.10226	P36006	P36006	Myosin-3	MYO3	5	5	4	5.1	0	0	8	0.0400339	0.001	0
Q07442	Q07442	Bromodomain-containing factor 2	BDF2	3	3	3	7.4	69476	682780	0	3	0.0868483	0.51587	0	2.57044	0	P36009	P36009	Probable ATP-dependent RNA helicase DHR2	DHR2	5	5	5	7.1	19698	63206	16	0.0270908	0.101944	1.91189
Q07451	Q07451	Endoplasmic reticulum transmembrane protein 3	YET3	1	1	1	4.9	0	0	0	1	0.026584	0	0	0	0	P36012	P36012	Histone H3-like centromeric protein CSE4	CSE4	5	5	5	17.9	0	0	15	0.0353527	0.001	0
Q07457	Q07457	E3 ubiquitin-protein ligase BRE1	BRE1	21	21	21	34	1594600	3628600	2127300	66	1.99333	2.74157	3.11747	0.459823	0.645199	P36036	P36036	RNA annealing protein YRA2	YRA2	2	2	2	12.3	0	0	9	0.0185546	0.001	0
Q07478	Q07478	ATP-dependent RNA helicase SUB2	SUB2	17	17	17	38.3	15121000	34207000	10100000	276	18.902	25.8449	14.8011	0.451343	-0.352828	P36049	P36049	rRNA-processing protein EBP2	EBP2	13	13	13	31.1	161150	259950	99	0.221631	0.419267	0.919713
Q07527	Q07527	tRNA (guanosine(18)-2-O)-methyltransferase	TRM3	5	5	5	3.8	79911	61152	68692	11	0.0998925	0.046203	0.100665	-1.11239	0.0111184	P36084	P36084	Splicing factor MUD2	MUD2	4	4	4	10.2	0	0	10	0.0673312	0.001	0
Q07532	Q07532	RNA polymerase II nuclear localization protein IWR1	IWR1	6	6	6	22.1	7342300	841290	1932800	51	9.17822	0.635631	2.83244	-3.85195	-1.69617	P36106	P36106	Transcription factor BYE1	BYE1	6	6	6	10.3	76408	35653	16	0.105084	0.0575039	-0.869818
Q07551	Q07551	NADPH-dependent alpha-keto amide reductase		13	13	13	55.1	4277800	4900100	4228200	161	5.34745	3.70224	6.19625	-0.530452	0.212546	P36120	P36120	ATP-dependent RNA helicase DBP7	DBP7	3	3	3	4.3	0	0	6	0.00981428	0.001	0
Q07623	Q07623	Nucleolar protein 6	NOP6	6	6	6	33.3	8620.4	1510800	23869	7	0.0107759	1.14148	0.034979	6.72695	1.69868	P36121	P36121	DNA-directed RNA polymerase III subunit RPC5	RPC37	2	2	2	7.4	0	0	8	0.03265	0.001	0
Q07653	Q07653	Protein HBT1	HBT1	16	16	16	18.3	450640	1422.7	1073600	29	0.563321	0.00107491	1.57332	0	1.48178	P36124	P36124	SET domain-containing protein 3	SET3	8	8	8	12.8	0	0	29	0.0234444	0.001	0
Q07655	Q07655	Protein WHI4	WHI4	6	6	6	11.1	667800	121960	153710	6	0.834781	0.0921461	0.225256	-3.1794	-1.88983	P36150	P36150	Uroporphyrinogen-III C-methyltransferase	MET1	3	3	3	5.7	0	0	3	0.029009	0.001	0
Q07657	Q07657	Seventh homolog of septin 1	SHS1	9	9	9	20.1	1583400	566810	2726600	21	1.97933	0.42825	3.99572	-2.20848	1.01345	P36160	P36160	Ribosome biogenesis protein RPF2	RPF2	4	4	4	11.6	0	178170	43	0.0283212	0.287366	3.34294
Q07844	Q07844	Ribosome biogenesis ATPase RIX7	RIX7	9	9	9	12.8	59762	745210	241840	18	0.0747053	0.563039	0.354407	2.91395	2.24612	P37263	P37263	UPF0743 protein YCR087C-A		2	2	2	13.1	134650	476230	39	0.185185	0.768101	2.05233
Q07878	Q07878	Vacuolar protein sorting-associated protein 13	VPS13	26	26	26	10	75064	15284	228990	30	0.0938335	0.0115477	0.335575	-3.02249	1.83846	P38086	P38086	DNA repair and recombination protein RDH54;DNA topoisomerase;Putative helicase	RDH54	4	4	4	4.4	0	0	6	0.031147	0.001	0
Q07896	Q07896	Nucleolar complex-associated protein 3	NOC3	19	19	19	35	1045500	11537000	1585400	97	1.30692	8.71671	2.32334	2.73761	0.830024	P38109	P38109	Putative serine carboxypeptidase YBR139W		3	3	3	9.1	0	0	6	0.0104082	0.001	0
Q07915	Q07915	Ribosome biogenesis protein RLP24	RLP24	2	2	2	11.6	267440	7503500	226020	3	0.334313	5.66922	0.331223	4.08388	-0.0133953	P38112	P38112	ATP-dependent RNA helicase MAK5	MAK5	24	24	24	35.4	18731	498660	250	0.0257609	0.804277	4.96444
Q07979	Q07979	Chromatin structure-remodeling complex protein RSC58	RSC58	2	2	2	3.8	150450	174790	82373	5	0.18807	0.132062	0.120714	-0.510057	-0.639671	P38121	P38121	DNA polymerase alpha subunit B	POL12	9	9	9	11.9	0	32306	22	0.0247139	0.0521056	1.07611
Q08004	Q08004	Bud site selection protein 20	BUD20	6	6	6	42.8	3998700	17849000	3069600	75	4.99856	13.4857	4.49837	1.43185	-0.15211	P38129	P38129	Transcription initiation factor TFIID subunit 5	TAF5	9	9	9	12.2	0	15182	13	0.0789008	0.0244867	-1.68804
Q08162	Q08162	Exosome complex exonuclease DIS3	DIS3	2	2	2	2	99010	76320	36863	9	0.123767	0.0576631	0.0540212	-1.10191	-1.19603	P38151	P38151	PAB1-binding protein 2	PBP2	1	1	1	3.4	0	0	1	0.0295705	0.001	0
Q08208	Q08208	Nucleolar protein 12	NOP12	13	13	13	28.1	347310	4284400	418240	30	0.434154	3.23705	0.612914	2.8984	0.497477	P38174	P38174	Methionine aminopeptidase 2	MAP2	2	2	2	5.7	50727	0	5	0.0697652	0.001	0
Q08217	Q08217	Serine/threonine-protein kinase PSK2	PSK2	3	3	2	3.5	45923	24636	9035.3	8	0.0574059	0.0186136	0.0132409	-1.62484	-2.1162	P38177	P38177	Uncharacterized protein YBL086C		3	3	3	8.4	0	0	2	0.0243286	0.001	0
Q08229	Q08229	Protein NBA1	NBA1	8	8	8	20	1222000	305930	335770	14	1.52756	0.231144	0.492057	-2.72437	-1.63433	P38181	P38181	Nucleoporin NUP170	NUP170	2	2	2	1.4	0	0	3	0.0485867	0.001	0
Q08235	Q08235	Ribosome biogenesis protein BRX1	BRX1	9	9	9	38.1	910220	6322500	1379300	35	1.13782	4.77693	2.02131	2.06981	0.829018	P38200	P38200	Mitotic spindle-associated protein SHE1	SHE1	2	2	2	5.9	0	0	4	0.0325153	0.001	0
Q08237	Q08237	RNA exonuclease 4	REX4	3	3	3	9.7	122840	987420	66839	5	0.153556	0.746039	0.0979498	2.28049	-0.648649	P38222	P38222	Ribosomal lysine N-methyltransferase 3	RKM3	2	2	2	4.9	0	0	3	0.0295406	0.001	0
Q08245	Q08245	Protein ZEO1	ZEO1	1	1	1	11.5	240480	694970	479790	6	0.300611	0.52508	0.703113	0.804639	1.22586	P38234	P38234	Protein RFS1	RFS1	3	3	3	20	0	0	2	0.0830762	0.001	0
Q08287	Q08287	60S ribosome subunit biogenesis protein NOP8	NOP8	22	22	22	53.9	189780	2866500	8326900	195	0.237234	2.16577	12.2027	3.1905	5.68475	P38235	P38235	Uncharacterized protein YBR053C		2	2	2	7.3	0	0	12	0.0144485	0.001	0
Q08421	Q08421	Enhancer of translation termination 1	ETT1	3	3	3	9.5	217230	776910	88937	7	0.271548	0.58699	0.130334	1.11213	-1.059	P38241	P38241	Pre-mRNA-splicing factor SLT11	ECM2	3	3	3	8.8	0	0	6	0.0215684	0.001	0
Q08422	Q08422	AN1-type zinc finger protein TMC1	TMC1	4	4	4	30.7	461600	1799800	410420	7	0.577022	1.35983	0.601454	1.23673	0.0598274	P38264	P38264	Inorganic phosphate transport protein PHO88	PHO88	2	2	2	13.8	0	0	3	0.0760456	0.001	0
Q08444	Q08444	20S-pre-rRNA D-site endonuclease NOB1	NOB1	9	9	9	19.6	85761	2401300	265680	13	0.107205	1.81429	0.389343	4.08095	1.86067	P38283	P38283	Inner centromere protein-related protein SLI15	SLI15	4	4	4	7.2	0	0	3	0.0157373	0.001	0
Q08446	Q08446	Protein SGT1	SGT1	5	5	5	13.4	546700	413040	348460	9	0.683401	0.31207	0.510654	-1.13086	-0.420387	P38325	P38325	Mitochondrial outer membrane protein OM14	OM14	1	1	1	19.4	0	0	3	0.0240526	0.001	0
Q08492	Q08492	Bud site selection protein 21	BUD21	3	3	3	15	690250	3472900	408050	16	0.862845	2.62393	0.597981	1.60456	-0.529003	P38344	P38344	Cytoplasmic 60S subunit biogenesis factor REI1	REI1	6	6	6	19.3	0	2600100	9	0.0147573	4.19364	8.15064
Q08581	Q08581	Kinetochore protein SLK19	SLK19	38	38	38	49.8	9392500	18071000	6135200	304	11.7411	13.6534	8.99088	0.217699	-0.385029	P38353	P38353	Sec sixty-one protein homolog	SSH1	1	1	1	2.9	48342	0	7	0.0664851	0.001	0
Q08601	Q08601	Metacaspase-1	MCA1	6	6	6	16.7	6956700	9233100	2818100	78	8.6962	6.97601	4.12981	-0.317983	-1.07431	P38624	P38624	Proteasome subunit beta type-1	PRE3	3	3	3	14.4	0	0	11	0.0128378	0.001	0
Q08647	Q08647	Multisubstrate pseudouridine synthase 7	PUS7	10	10	10	18.8	354860	1109900	330800	15	0.443592	0.838578	0.484774	0.918713	0.12808	P38629	P38629	Replication factor C subunit 3	RFC3	5	5	5	15	79616	0	20	0.109497	0.001	0
Q08686	Q08686	Thiosulfate sulfurtransferase TUM1	TUM1	8	8	8	22	548990	123510	284710	20	0.686263	0.0933172	0.417231	-2.87855	-0.717916	P38630	P38630	Replication factor C subunit 1	RFC1	6	6	6	7.4	0	0	25	0.0311139	0.001	0
Q08687	Q08687	Translation machinery-associated protein 16	TMA16	4	4	4	23.6	120370	1470700	120070	6	0.150468	1.11118	0.175958	2.88456	0.225769	P38688	P38688	Signal recognition particle subunit SRP72	SRP72	12	12	12	20.6	0	347560	50	0.0831942	0.560572	2.75234
Q08723	Q08723	26S proteasome regulatory subunit RPN8	RPN8	7	7	7	23.4	1652600	3813800	1723900	27	2.06583	2.88149	2.5263	0.480097	0.290309	P38717	P38717	Protein SIP3	SIP3	1	1	1	0.9	643850	703080	35	0.885492	1.13398	0.356846
Q08732	Q08732	Serine/threonine-protein kinase HRK1	HRK1	2	2	2	3	154210	35041	73537	4	0.19277	0.026475	0.107765	-2.86418	-0.838984	P38719	P38719	ATP-dependent RNA helicase DBP8	DBP8	3	3	3	6.7	0	0	2	0.032864	0.001	0
Q08746	Q08746	Regulator of ribosome biosynthesis	RRS1	6	6	6	59.1	0	1656800	0	14	0.0234953	1.25178	0	5.73547	0	P38759	P38759	Vacuolar protein sorting-associated protein 29	VPS29	2	2	2	8.5	0	0	2	0.0192441	0.001	0
Q08773	Q08773	ISWI chromatin-remodeling complex ATPase ISW2	ISW2	41	41	38	35.1	4764300	13316000	1754500	256	5.9556	10.0608	2.57115	0.75643	-1.21183	P38781;P38780	P38781	Chromatin structure-remodeling complex protein RSC30	RSC30	3	3	3	3.1	0	0	6	0.023112	0.001	0
Q08816	Q08816	Uncharacterized protein YOR352W	YOR352W	1	1	1	5.5	0	124750	0	1	0.05101	0.0942541	0	0.885776	0	P38787	P38787	2-dehydropantoate 2-reductase	PAN5	3	3	3	9	0	0	7	0.00712065	0.001	0
Q08887	Q08887	Nuclear division defective protein 1	NDD1	3	3	3	5.2	200320	389210	106280	4	0.250409	0.294065	0.155749	0.231848	-0.685065	P38789	P38789	Ribosome biogenesis protein SSF1	SSF1	10	10	3	24.7	83312	15732000	80	0.11458	25.3738	7.79084
Q08923	Q08923	Histone deacetylase complex subunit CTI6	CTI6	3	3	3	6.7	120770	663340	285310	1	0.150968	0.501182	0.41811	1.73109	1.46964	P38792	P38792	Exosome complex component RRP4	RRP4	3	3	3	13.9	0	0	8	0.0259777	0.001	0
Q08925	Q08925	RNA-binding protein MRN1	MRN1	1	1	1	2.6	0	0	59994	1	0.0320399	0	0.0879188	0	1.4563	P38793	P38793	tRNA (guanine(37)-N1)-methyltransferase	TRM5	2	2	2	5.6	0	0	1	0.0132671	0.001	0
Q08932	Q08932	Ribosome assembly 1 protein	RSA1	9	9	9	32.5	3629300	6030200	3403800	51	4.5368	4.55608	4.98813	0.00611926	0.136825	P38803	P38803	Pre-rRNA-processing protein IPI1	IPI1	7	7	7	28.4	0	89877	36	0.0384283	0.144961	1.91542
Q08949	Q08949	DNA damage checkpoint protein 1	DDC1	3	3	3	5.2	0	177620	19061	3	0.0205086	0.1342	0.0279331	2.71008	0.445748	P38829	P38829	MIP18 family protein YHR122W	YHR122W	2	2	2	11.7	0	0	1	0.13482	0.001	0
Q08963	Q08963	U2 small nuclear ribonucleoprotein A	LEA1	10	10	10	54.6	4328200	10967000	2328100	69	5.41045	8.28605	3.41174	0.614934	-0.665244	P38859	P38859	DNA replication ATP-dependent helicase/nuclease DNA2;DNA replication nuclease DNA2;DNA replication ATP-dependent helicase DNA2	DNA2	6	6	6	4.5	0	0	17	0.0158232	0.001	0
Q08965	Q08965	Ribosome biogenesis protein BMS1	BMS1	29	29	29	27.7	137750	6807600	197280	87	0.172194	5.14344	0.289106	4.90063	0.747562	P38863	P38863	Spindle pole body component SPC97	SPC97	5	5	5	7.7	0	0	6	0.0424298	0.001	0
Q08971	Q08971	Protein PBDC1 homolog	YPL225W	11	11	11	49.3	41894000	45832000	7348100	135	52.3695	34.6281	10.7683	-0.596784	-2.28193	P38885	P38885	Altered inheritance of mitochondria protein 46, mitochondrial	AIM46	2	2	2	9.7	0	0	4	0.037822	0.001	0
Q08972	Q08972	[NU+] prion formation protein 1	NEW1	35	35	35	35	5313800	2543100	2628800	250	6.6425	1.92142	3.8524	-1.78955	-0.785969	P38892	P38892	Probable S-adenosylmethionine-dependent methyltransferase CRG1	CRG1	4	4	4	16.8	0	0	5	0.057624	0.001	0
Q08977	Q08977	UPF0662 protein YPL260W	YPL260W	17	17	17	34.5	2667500	4672000	2103300	51	3.3345	3.5299	3.0823	0.0821561	-0.113464	P38904	P38904	Protein SPP41	SPP41	2	2	2	1.7	0	0	2	0.0561195	0.001	0
Q08985	Q08985	Homocysteine S-methyltransferase 2	SAM4	2	2	2	6.5	81663	53437	42638	2	0.102083	0.040374	0.0624842	-1.33824	-0.708172	P38910	P38910	10 kDa heat shock protein, mitochondrial	HSP10	2	2	2	25.5	236810	0	6	0.325687	0.001	0
Q12000	Q12000	Translation machinery-associated protein 46	TMA46	2	2	2	6.1	360770	416120	136670	5	0.45098	0.314397	0.200284	-0.520475	-1.17101	P38912	P38912	Eukaryotic translation initiation factor 1A	TIF11	3	3	3	18.3	0	442460	11	0.0331509	0.713634	4.42806
Q12004	Q12004	RNA polymerase II transcription factor B subunit 4	TFB4	3	3	3	9.2	196350	552560	170910	7	0.245447	0.417483	0.250462	0.766307	0.0291785	P38920	P38920	DNA mismatch repair protein MLH1	MLH1	4	4	4	6.2	0	0	13	0.0206895	0.001	0
Q12009	Q12009	tRNA (guanine-N(7)-)-methyltransferase	TRM8	5	5	5	18.9	804420	2128300	448270	22	1.00556	1.60802	0.656921	0.677285	-0.614211	P38961	P38961	25S rRNA (adenine(645)-N(1))-methyltransferase	RRP8	11	11	11	28.3	0	257640	39	0.0589474	0.415542	2.81749
Q12017	Q12017	Phosducin-like protein 2	PLP2	8	8	8	30.8	8698100	11476000	4631200	99	10.873	8.67062	6.78683	-0.326548	-0.679944	P39009	P39009	DNA damage response protein kinase DUN1	DUN1	3	3	3	5.3	0	0	2	0.0721916	0.001	0
Q12018	Q12018	Cell division control protein 53	CDC53	5	5	5	9	125460	168580	159220	7	0.156831	0.12737	0.23333	-0.30019	0.573163	P39520	P39520	Protein IFH1	IFH1	6	6	6	7.2	0	0	38	0.0408425	0.001	0
Q12019	Q12019	Midasin	MDN1	22	22	22	5	215920	443710	392020	15	0.26991	0.335242	0.574489	0.312726	1.0898	P39521	P39521	Pre-rRNA-processing protein FHL1	FHL1	6	6	6	8.8	0	0	10	0.0230151	0.001	0
Q12020	Q12020	Protein SRL2	SRL2	6	6	6	17.3	490160	2019600	445830	12	0.612723	1.5259	0.653346	1.31635	0.0926111	P39682	P39682	Pre-mRNA-processing factor 39	PRP39	3	3	3	5.4	0	0	4	0.0365954	0.001	0
Q12035	Q12035	rRNA-processing protein FCF2	FCF2	11	11	11	40.6	4765900	18424000	4787500	91	5.9576	13.9201	7.01589	1.22437	0.235894	P39720	P39720	Oleate-activated transcription factor 1	OAF1	4	4	4	3.8	0	0	12	0.0556621	0.001	0
Q12043	Q12043	Lipase 5	TGL5	2	2	2	2.5	170040	0	0	1	0.212558	0	0	0	0	P39985	P39985	DNA polymerase V	POL5	20	20	20	20.6	0	0	96	0.0452269	0.001	0
Q12044	Q12044	Regulator of calcineurin 2	RCN2	5	5	5	23	2451900	2202000	761470	36	3.06499	1.66371	1.1159	-0.881482	-1.45767	P39996	P39996	Glutathione transferase 3	GTT3	4	4	4	17.8	0	1436200	15	0.00992342	2.31641	7.86684
Q12050	Q12050	Telomere length regulation protein ELG1	ELG1	7	7	7	11.1	286770	854990	188670	7	0.358476	0.645982	0.276488	0.849619	-0.374658	P40016	P40016	26S proteasome regulatory subunit RPN3	RPN3	4	4	4	7.6	0	36372	10	0.0383066	0.0586636	0.614872
Q12066	Q12066	Nuclear rim protein 1	NUR1	12	12	12	28.9	1512900	4638700	806510	49	1.8912	3.50474	1.18191	0.890009	-0.678182	P40018	P40018	Small nuclear ribonucleoprotein-associated protein B	SMB1	8	8	8	40.8	0	207580	43	0.0904625	0.334801	1.88791
Q12068	Q12068	NADPH-dependent methylglyoxal reductase GRE2	GRE2	3	3	3	13.7	401150	616990	527380	4	0.501457	0.466163	0.772854	-0.105291	0.62407	P40022	P40022	Uncharacterized protein YER034W	YER034W	2	2	2	23.2	0	0	3	0.0271726	0.001	0
Q12072	Q12072	ISWI one complex protein 2	IOC2	9	9	9	10.2	890610	2406200	552390	13	1.11331	1.81799	0.809505	0.707495	-0.459737	P40056	P40056	Golgi to ER traffic protein 2	GET2	2	2	2	8.4	0	0	2	0.0368942	0.001	0
Q12074	Q12074	Spermidine synthase	SPE3	9	9	9	34.5	2285500	3085000	2036000	42	2.85698	2.33085	2.98367	-0.293635	0.0625974	P40078	P40078	Ribosome biogenesis protein NSA2	NSA2	8	8	8	36	0	1773500	80	0.0279484	2.86044	6.67733
Q12080	Q12080	Ribosome biogenesis protein NOP53	NOP53	27	27	27	44.4	16243000	102830000	18239000	391	20.3045	77.6926	26.7285	1.93598	0.396579	P40151	P40151	DNA-dependent ATPase MGS1	MGS1	3	3	3	5.1	0	18293	14	0.0199179	0.0295044	0.566861
Q12098	Q12098	Structure-specific endonuclease subunit SLX4	SLX4	3	3	3	3.6	69807	428210	195370	1	0.087262	0.323531	0.286307	1.89048	1.71414	P40161	P40161	Histone chaperone RTT106	RTT106	2	2	2	4.8	0	0	1	0.00975335	0.001	0
Q12109	Q12109	Tryptophan--tRNA ligase, cytoplasmic	WRS1	9	9	9	24.8	1968500	3241500	4181000	42	2.46072	2.4491	6.12708	-0.00682996	1.31612	P40164	P40164	Serine/threonine-protein phosphatase 4 regulatory subunit 3	PSY2	8	8	8	11.8	0	0	10	0.0176444	0.001	0
Q12117	Q12117	Protein MRH1	MRH1	3	3	2	12.5	1900300	5424600	1983500	53	2.37546	4.09852	2.90674	0.786894	0.291191	P40219	P40219	Outer spore wall protein 5	OSW5	2	2	2	18.9	0	0	7	0.0341346	0.001	0
Q12118	Q12118	Small glutamine-rich tetratricopeptide repeat-containing protein 2	SGT2	10	10	10	32.4	5593200	887840	1280100	52	6.99177	0.670802	1.87593	-3.3817	-1.89805	P40317	P40317	Protein SOK1	SOK1	9	9	9	11.8	0	0	42	0.0370695	0.001	0
Q12122	Q12122	Homocitrate synthase, mitochondrial	LYS21	24	24	8	58.2	29211000	67561000	24549000	527	36.5151	51.0453	35.9756	0.483283	-0.0214778	P40339	P40339	Replication factor C subunit 4	RFC4	3	3	3	11.1	0	0	4	0.0525172	0.001	0
Q12125	Q12125	Golgi to ER traffic protein 4	GET4	3	3	3	10.3	195260	132850	376610	7	0.244084	0.100374	0.551907	-1.28199	1.17704	P40340	P40340	Tat-binding homolog 7	YTA7	13	13	13	11.1	0	3075.8	36	0.020711	0.00496089	-2.06173
Q12127	Q12127	Covalently-linked cell wall protein 12	CCW12	1	1	1	15	1789000	1601500	1357400	4	2.23633	1.21	1.98921	-0.886124	-0.168937	P40348	P40348	Replication factor C subunit 2	RFC2	5	5	5	15.6	134860	0	12	0.185474	0.001	0
Q12136	Q12136	Something about silencing protein 10	SAS10	10	10	10	22	1519700	8851300	2830300	65	1.8997	6.68754	4.14769	1.81571	1.12654	P40457	P40457	Protein MLP2	MLP2	22	22	22	13.6	39088	0	32	0.053758	0.001	0
Q12142	Q12142	Autophagy-related protein 9	ATG9	8	8	8	9.2	9446.5	32357	685070	12	0.0118086	0.0244471	1.00394	1.04983	6.4097	P40462	P40462	Protein TMA108	TMA108	4	4	4	4.2	0	0	1	0.0339417	0.001	0
Q12143	Q12143	Kinetochore-associated protein NSL1	NSL1	7	7	7	35.2	261160	396080	2099800	17	0.326462	0.299256	3.07717	-0.125537	3.23662	P40471	P40471	NADPH-dependent 1-acyldihydroxyacetone phosphate reductase	AYR1	2	2	2	10.1	0	0	2	0.0267426	0.001	0
Q12146	Q12146	DNA replication complex GINS protein PSF3	PSF3	1	1	1	6.7	0	571590	372080	4	0.0317484	0.431861	0.545268	3.76581	4.10221	P40480	P40480	Protein HOS4	HOS4	3	3	3	2.8	0	0	2	0.0368516	0.001	0
Q12149	Q12149	Exosome complex exonuclease RRP6	RRP6	29	29	29	46.9	5463200	26761000	11547000	264	6.82926	20.2191	16.9217	1.56592	1.30907	P40481	P40481	Histidine protein methyltransferase 1	HPM1	2	2	2	6.4	0	158250	4	0.0171217	0.255238	3.89794
Q12153	Q12153	Ribosome biogenesis protein SSF2	SSF2	7	2	2	17.9	0	275810	0	9	0.0134179	0.208387	0	3.95703	0	P40486	P40486	Protein SHQ1	SHQ1	3	3	3	5.5	0	0	7	0.0261805	0.001	0
Q12154	Q12154	ATPase GET3	GET3	16	16	16	49.2	3035200	3776100	39318000	102	3.79414	2.85301	57.6189	-0.411289	3.9247	P40522;P40041	P40522	Transcription factor VHR1	VHR1	5	5	5	7.2	48250	31029	15	0.0663586	0.050046	-0.407029
Q12159	Q12159	RNA annealing protein YRA1	YRA1	8	8	8	38.9	5176700	39216000	5178700	72	6.47112	29.6294	7.58917	2.19494	0.229926	P40562	P40562	ATP-dependent DNA helicase MPH1	MPH1	3	3	3	3.2	0	0	10	0.0411719	0.001	0
Q12176	Q12176	Ribosome biogenesis protein MAK21	MAK21	36	36	36	42.4	4099100	32678000	3052800	342	5.12407	24.6897	4.47375	2.26855	-0.195803	P40573	P40573	Transcriptional activator of sulfur metabolism MET28	MET28	1	1	1	5.3	0	0	10	0.051863	0.001	0
Q12178	Q12178	Cytosine deaminase	FCY1	1	1	1	7	348690	556640	366640	13	0.435879	0.420566	0.537296	-0.0515952	0.30179	P40574	P40574	AP-1-like transcription factor YAP5	YAP5	3	3	3	15.1	0	0	8	0.0431922	0.001	0
Q12186	Q12186	Branchpoint-bridging protein	MSL5	3	3	3	8	58718	321110	0	5	0.0734003	0.242613	0	1.7248	0	P40577	P40577	Anaphase-promoting complex subunit MND2	MND2	3	3	3	9	0	0	12	0.0323513	0.001	0
Q12208	Q12208	U6 snRNA phosphodiesterase	USB1	1	1	1	3.4	52666	72758	18514	2	0.065835	0.0549719	0.0271315	-0.260162	-1.27889	P40957	P40957	Spindle assembly checkpoint component MAD1	MAD1	5	5	5	7.2	0	66101	8	0.0194803	0.106613	2.45229
Q12211	Q12211	tRNA pseudouridine synthase 1	PUS1	13	13	13	27.4	1233200	2657500	1498800	41	1.54156	2.00786	2.19643	0.381268	0.510772	P41318	P41318	Target of rapamycin complex subunit LST8	LST8	2	2	2	8.3	0	0	0	0.0271565	0.001	0
Q12213	Q12213	60S ribosomal protein L7-B	RPL7B	15	1	1	58.2	541360	764130	111210	13	0.676725	0.577334	0.162974	-0.229165	-2.05393	P41812	P41812	Ribonucleases P/MRP protein subunit POP1	POP1	7	7	7	8.2	0	0	14	0.0658806	0.001	0
Q12220	Q12220	U3 small nucleolar RNA-associated protein 12	DIP2	6	6	6	7	3999300	3794600	2517500	7	4.99932	2.86699	3.68929	-0.802195	-0.438386	P41813	P41813	Fork head protein homolog 2	FKH2	10	10	10	13.8	0	136980	24	0.0277534	0.220932	2.99287
Q12224	Q12224	Transcription factor RLM1	RLM1	1	1	1	1.9	200320	431880	144170	5	0.250409	0.326304	0.211275	0.381929	-0.245165	P41816	P41816	NADPH dehydrogenase 3	OYE3	8	6	6	17.5	6771	42280	11	0.00931221	0.0681924	2.87242
Q12230	Q12230	Sphingolipid long chain base-responsive protein LSP1	LSP1	10	9	9	33.4	3737600	1957200	1792500	76	4.67218	1.47875	2.62684	-1.65972	-0.830769	P41819	P41819	Dimethyladenosine transferase	DIM1	10	10	10	37.4	14780	300970	82	0.020327	0.485428	4.57778
Q12242	Q12242	UBA domain-containing protein RUP1	RUP1	8	8	8	16.1	1469700	2261400	991280	36	1.8372	1.70859	1.45268	-0.104702	-0.338788	P41910	P41910	Repressor of RNA polymerase III transcription MAF1	MAF1	2	2	2	4.8	0	0	4	0.00730768	0.001	0
Q12246	Q12246	Sphingoid long chain base kinase 4	LCB4	2	2	2	3.5	37147	46485	52769	3	0.0464355	0.0351215	0.0773308	-0.402876	0.735815	P42073	P42073	RNA end formation protein 2	REF2	6	6	6	13.7	159170	0	22	0.218908	0.001	0
Q12250	Q12250	26S proteasome regulatory subunit RPN5	RPN5	12	12	12	27.2	2055800	3640100	1760500	61	2.56985	2.75025	2.57994	0.0978836	0.00565613	P42826	P42826	Xylulose kinase	XKS1	1	1	1	1.8	0	0	1	0.0397705	0.001	0
Q12259	Q12259	BTB/POZ domain-containing protein YLR108C		6	6	6	10.9	116780	450890	140720	13	0.14598	0.340667	0.206219	1.22259	0.498405	P42841	P42841	Polyadenylation factor subunit 2	PFS2	3	3	3	7.3	192810	0	10	0.265173	0.001	0
Q12263	Q12263	Serine/threonine-protein kinase GIN4	GIN4	3	3	3	3.3	56302	0	41300	3	0.0703801	0	0.0605235	0	-0.217674	P42940	P42940	Probable electron transfer flavoprotein subunit beta	CIR1	3	3	3	12.6	0	0	2	0.0307458	0.001	0
Q12265	Q12265	Ribose-phosphate pyrophosphokinase 5	PRS5	11	11	11	29.4	3834600	2562500	2099700	62	4.79343	1.93608	3.07702	-1.30792	-0.639524	P42945	P42945	U3 small nucleolar RNA-associated protein 10	UTP10	27	27	27	17.6	15206	25315	73	0.0209129	0.04083	0.965234
Q12271	Q12271	Polyphosphatidylinositol phosphatase INP53;SAC1-like phosphoinositide phosphatase;Phosphatidylinositol 4,5-bisphosphate 5-phosphatase	INP53	24	24	24	26.1	1951800	223730	257350	67	2.43984	0.169038	0.377136	-3.85137	-2.69363	P43132	P43132	COMPASS component BRE2	BRE2	4	4	4	7.9	0	0	4	0.0311075	0.001	0
Q12297	Q12297	Transcription initiation factor TFIID subunit 3	TAF3	2	2	2	6.5	211490	295300	428290	3	0.264372	0.223112	0.627641	-0.244803	1.24737	P43554	P43554	SWI/SNF global transcription activator complex subunit SWP82	SWP82	5	5	5	8.7	46875	0	17	0.0644675	0.001	0
Q12305	Q12305	Thiosulfate sulfurtransferase RDL1, mitochondrial	RDL1	2	2	2	24.5	577660	354070	262930	4	0.722102	0.267515	0.385313	-1.43258	-0.906171	P43574	P43574	Transcriptional regulatory protein GAT1	GAT1	3	3	3	6.5	0	0	5	0.0574773	0.001	0
Q12306	Q12306	Ubiquitin-like protein SMT3	SMT3	6	6	6	73.3	35933000	99559000	36623000	97	44.918	75.2212	53.6695	0.743847	0.25681	P43579	P43579	Ino eighty subunit 1	IES1	4	4	4	6.6	47856	0	10	0.0658167	0.001	0
Q12309	Q12309	Pre-mRNA-splicing factor CLF1	CLF1	2	2	2	2.8	0	218270	28211	1	0.0319809	0.164913	0.0413421	2.36642	0.370399	P43586	P43586	60S ribosomal subunit assembly/export protein LOC1	LOC1	7	7	7	36.3	0	19935000	53	0.0361106	32.1527	9.7983
Q12321	Q12321	Mediator of RNA polymerase II transcription subunit 1	MED1	2	2	2	3.9	41306	243960	52651	1	0.0516344	0.184322	0.0771579	1.83583	0.57948	P43609	P43609	Chromatin structure-remodeling complex protein RSC8	RSC8	12	12	12	26.2	0	0	13	0.0195173	0.001	0
Q12334	Q12334	Protein SCM3	SCM3	5	5	5	21.1	236100	2336500	396560	7	0.295136	1.76533	0.581142	2.58048	0.977511	P45818	P45818	ATP-dependent RNA helicase ROK1	ROK1	17	17	17	33.2	69376	216200	114	0.0954134	0.348704	1.86974
Q12335	Q12335	Protoplast secreted protein 2	PST2	5	5	5	43.4	5891300	6066900	5451600	45	7.3644	4.58381	7.9891	-0.684022	0.117464	P46674	P46674	Nuclear mRNA export protein SAC3	SAC3	9	9	9	9.3	22879	0	12	0.0314657	0.001	0
Q12363	Q12363	Transcriptional modulator WTM1	WTM1	7	7	7	20.1	3162800	5745900	3306400	38	3.95365	4.34128	4.84539	0.134935	0.293428	P46677	P46677	Transcription initiation factor TFIID subunit 1	TAF1	6	6	6	6.7	0	0	13	0.07795	0.001	0
Q12368	Q12368	23 kDa U4/U6.U5 small nuclear ribonucleoprotein component	SNU23	3	3	3	18.6	301160	1543900	240710	6	0.376464	1.16648	0.352751	1.63158	-0.0938639	P46956	P46956	Inorganic phosphate transporter PHO86	PHO86	2	2	2	8	0	0	0	0.0296659	0.001	0
Q12373	Q12373	HAT1-interacting factor 1	HIF1	7	7	7	25.7	1712700	7493500	754140	30	2.14096	5.66167	1.10516	1.40297	-0.953999	P46957	P46957	DNA polymerase delta small subunit	POL31	3	3	3	6	0	0	12	0.0207193	0.001	0
Q12377	Q12377	26S proteasome regulatory subunit RPN6	RPN6	5	5	5	13.4	879820	1496100	756210	18	1.09982	1.13037	1.10819	0.0395307	0.0109484	P46959	P46959	tRNA (adenine(58)-N(1))-methyltransferase catalytic subunit TRM61	GCD14	3	3	3	9.1	0	0	10	0.0497718	0.001	0
Q12386	Q12386	Actin-like protein ARP8	ARP8	17	17	17	22.9	1066800	4869000	639030	54	1.33355	3.67874	0.936472	1.46394	-0.509964	P46992	P46992	Cell wall protein YJL171C		2	2	2	5.6	0	0	2	0.0527501	0.001	0
Q12387	Q12387	N-terminal acetyltransferase B complex subunit MDM20	MDM20	3	3	3	4.1	140160	43536	97595	2	0.175207	0.0328934	0.143021	-2.41319	-0.292826	P46995	P46995	Histone-lysine N-methyltransferase, H3 lysine-36 specific	SET2	12	12	12	15.6	0	64556	58	0.0166396	0.104121	2.64556
Q12389	Q12389	ATP-dependent RNA helicase DBP10	DBP10	42	42	42	42.4	858680	16518000	1212200	264	1.07339	12.4801	1.77643	3.53938	0.726805	P47006	P47006	DNA-directed RNA polymerase I subunit RPA34	RPA34	2	2	2	7.7	0	0	7	0.0402543	0.001	0
Q12415	Q12415	Transcription factor tau 55 kDa subunit	TFC7	5	5	5	13.8	524590	1076900	264480	17	0.655763	0.813645	0.387585	0.311226	-0.758662	P47019	P47019	Ribosome biogenesis protein ALB1	ALB1	7	7	7	28	187270	12908000	52	0.257554	20.819	6.33688
Q12417	Q12417	Pre-mRNA-splicing factor PRP46	PRP46	13	13	13	31.9	641750	2124200	1077700	38	0.802218	1.60493	1.57933	1.00044	0.977242	P47047	P47047	ATP-dependent RNA helicase DOB1	MTR4	15	15	15	16.9	17167	29036	45	0.0236099	0.0468315	0.988087
Q12420	Q12420	66 kDa U4/U6.U5 small nuclear ribonucleoprotein component	SNU66	12	12	12	27.6	1993200	6036500	1857800	57	2.49159	4.56084	2.72253	0.872231	0.127879	P47049	P47049	UBX domain-containing protein 6	UBX6	1	1	1	2.5	0	0	1	0.0345775	0.001	0
Q12427	Q12427	Protein STB3	STB3	4	4	4	9	431320	603740	199660	13	0.53917	0.456152	0.292594	-0.241227	-0.881843	P47077	P47077	Nucleolar protein 9	NOP9	7	7	7	10.7	0	0	12	0.0170422	0.001	0
Q12432	Q12432	Chromatin modification-related protein EAF3	EAF3	3	3	3	8.5	0	384320	0	4	0.0355722	0.290371	0	3.02907	0	P47138	P47138	Diphthamide biosynthesis protein 4	JJJ3	2	2	2	14.5	0	0	1	0.0110604	0.001	0
Q12440	Q12440	Anaphase-promoting complex subunit 2	APC2	2	2	2	2.5	1294000	663470	704090	18	1.61756	0.501281	1.03182	-1.69013	-0.648635	P47171	P47171	Histone transcription regulator 3	HIR3	4	4	4	3.1	0	0	3	0.0419857	0.001	0
Q12447	Q12447	Polyamine N-acetyltransferase 1	PAA1	7	7	7	40.3	3601100	4373200	2412800	53	4.50155	3.30414	3.53586	-0.446144	-0.348359	P48581	P48581	DNA damage checkpoint control protein RAD17	RAD17	3	3	3	7.7	132200	0	4	0.181816	0.001	0
Q12449	Q12449	Hsp90 co-chaperone AHA1	AHA1	8	8	8	27.4	3512000	3615400	3012600	45	4.39017	2.73159	4.41484	-0.684534	0.00808558	P48743	P48743	RFX-like DNA-binding protein RFX1	RFX1	5	5	5	5.8	48435	0	19	0.066613	0.001	0
Q12453	Q12453	Cytoplasmic export protein 1	CEX1	5	5	5	7	168450	32150	108520	12	0.210571	0.0242907	0.159032	-3.11583	-0.40499	P49167	P49167	60S ribosomal protein L38	RPL38	3	3	3	41	198960	0	2	0.273631	0.001	0
Q12458	Q12458	Putative reductase 1	YPR1	12	12	11	46.5	7718000	6304200	5459800	126	9.64786	4.7631	8.00111	-1.01831	-0.270008	P49367	P49367	Homoaconitase, mitochondrial	LYS4	2	2	2	3	0	0	2	0.0347521	0.001	0
Q12460	Q12460	Nucleolar protein 56	NOP56	19	18	18	41.3	1834200	13697000	3652200	127	2.29284	10.3487	5.35215	2.17424	1.22299	P49686	P49686	Nucleoporin NUP42	NUP42	1	1	1	3.5	0	0	3	0.0240336	0.001	0
Q12464	Q12464	RuvB-like protein 2	RVB2	7	7	7	17.6	431970	729460	393780	18	0.539983	0.551139	0.577068	0.0295024	0.0958288	P49704	P49704	Pre-mRNA-processing factor 31	PRP31	2	2	2	4.9	0	0	0	0.0405368	0.001	0
Q12468	Q12468	COP9 signalosome complex subunit 5	RRI1	2	2	2	3.9	771080	1348800	51694	2	0.963886	1.01908	0.0757554	0.0803292	-3.66944	P49960	P49960	U4/U6 snRNA-associated-splicing factor PRP24	PRP24	3	3	3	8.6	0	0	5	0.0256001	0.001	0
Q12469	Q12469	Serine/threonine-protein kinase SKM1	SKM1	2	2	2	4.3	1785800	1763100	2058000	2	2.23233	1.3321	3.01591	-0.744851	0.434043	P52891	P52891	Nucleoporin NUP84	NUP84	5	5	5	8	0	0	10	0.0291818	0.001	0
Q12476	Q12476	Protein AIR2	AIR2	3	3	3	9.3	122270	1009600	78891	12	0.152843	0.762797	0.115612	2.31925	-0.402768	P52918	P52918	Protein MSN5	MSN5	4	4	4	3.4	15428	0	16	0.0212182	0.001	0
Q12480	Q12480	Probable electron transfer flavoprotein subunit alpha, mitochondrial	AIM45	3	3	3	11.9	701260	298500	350730	5	0.876608	0.22553	0.51398	-1.95861	-0.770219	P53064	P53064	RNA polymerase-associated protein RTF1	RTF1	11	11	11	18.6	0	34050	23	0.0446017	0.0549185	0.300193
Q12481	Q12481	rRNA biogenesis protein RRP36	RRP36	6	6	6	16.7	590330	3361400	518770	30	0.73794	2.53968	0.760236	1.78307	0.0429439	P53067	P53067	Importin subunit beta-5	KAP114	4	4	4	4.8	0	0	4	0.0165311	0.001	0
Q12486	Q12486	Putative uncharacterized hydrolase YOR131C		4	4	4	20.6	602210	779340	203670	7	0.752791	0.588826	0.29847	-0.354409	-1.33466	P53072	P53072	tRNA acetyltransferase TAN1	TAN1	7	7	7	27	0	0	8	0.037401	0.001	0
Q12494	Q12494	Inositol hexakisphosphate kinase 1	KCS1	7	7	7	8.1	250600	43933	118710	18	0.313262	0.0331933	0.173965	-3.2384	-0.848574	P53076	P53076	Vacuolar import and degradation protein 30	VID30	4	4	4	4.5	183180	0	7	0.251929	0.001	0
Q12495	Q12495	Chromatin assembly factor 1 subunit p90	RLF2	17	17	17	24.3	1189600	7408400	1860800	56	1.48706	5.59737	2.72693	1.91229	0.874817	P53091	P53091	DNA replication licensing factor MCM6	MCM6	5	5	5	6.4	0	0	3	0.0154858	0.001	0
Q12496	Q12496	Uncharacterized protein YOL098C		5	5	5	4.5	332030	422250	354680	16	0.415053	0.319028	0.519769	-0.379611	0.324575	P53114	P53114	Mediator of RNA polymerase II transcription subunit 5	NUT1	2	2	2	1.9	0	0	2	0.0250046	0.001	0
Q12499	Q12499	Nucleolar protein 58	NOP58	19	19	18	45.4	7339000	31570000	12081000	291	9.1741	23.8525	17.7042	1.3785	0.948455	P53125	P53125	Imitation switch two complex protein 1	ITC1	5	5	5	4.5	0	0	10	0.0553212	0.001	0
Q12500	Q12500	Late secretory pathway protein AVL9	AVL9	4	4	4	8.8	433950	463480	565800	4	0.542458	0.350179	0.829157	-0.631417	0.612134	P53131	P53131	Pre-mRNA-splicing factor ATP-dependent RNA helicase PRP43	PRP43	14	14	14	19.4	0	162490	49	0.0337767	0.262076	2.95589
Q12504	Q12504	Ribosomal lysine N-methyltransferase 4	RKM4	2	2	2	3.4	223770	574430	231150	8	0.279723	0.434007	0.338741	0.633718	0.276182	P53164	P53164	NADH pyrophosphatase	NPY1	1	1	1	3.6	0	0	2	0.0434011	0.001	0
Q12510	Q12510	DNA damage-binding protein CMR1	CMR1	5	5	5	10.3	151960	1375900	172450	6	0.189957	1.03955	0.252718	2.45222	0.411857	P53165	P53165	SAGA-associated factor 73	SGF73	2	2	2	5	0	0	9	0.0267448	0.001	0
Q12514	Q12514	General negative regulator of transcription subunit 5	NOT5	3	3	3	6.6	125560	486630	252670	7	0.156956	0.36767	0.370278	1.22805	1.23825	P53207	P53207	U1 small nuclear ribonucleoprotein component SNU71	SNU71	5	5	5	9	53813	0	10	0.0740094	0.001	0
Q12518	Q12518	Epsin-1	ENT1	10	9	9	25.3	1311400	1980700	786480	30	1.63931	1.49651	1.15255	-0.131492	-0.508255	P53227	P53227	Uncharacterized protein YGR042W	YGR042W	3	3	3	14.8	0	0	15	0.0822119	0.001	0
Q12522	Q12522	Eukaryotic translation initiation factor 6	TIF6	1	1	1	6.9	565090	367220	234200	6	0.70639	0.277451	0.343211	-1.34823	-1.04137	P53236	P53236	Chromatin structure-remodeling complex subunit RSC1	RSC1	3	3	3	4.2	0	0	3	0.00578417	0.001	0
Q12532	Q12532	Ribosome quality control complex subunit 2	RQC2	4	4	4	5	0	0	0	3	0.0281168	0	0	0	0	P53238	P53238	Peflin	PEF1	2	2	2	9.3	0	0	5	0.0363613	0.001	0
Q12680	Q12680	Glutamate synthase [NADH]	GLT1	41	41	41	25.1	2780400	2046500	1719700	183	3.47563	1.54622	2.52015	-1.16853	-0.463765	P53251	P53251	Ribosome biogenesis protein SLX9	SLX9	9	9	9	39	575190	1173000	78	0.791063	1.8919	1.25798
Q12692	Q12692	Histone H2A.Z	HTZ1	3	2	2	19.4	1038100	1750000	632980	5	1.29767	1.3222	0.927606	0.0270144	-0.484343	P53253	P53253	Protein NNF2	NNF2	2	2	2	3	0	128690	3	0.00710136	0.207561	4.8693
Q12753	Q12753	Transcriptional activator HAA1	HAA1	4	4	4	6.9	448780	581150	487450	9	0.560996	0.439084	0.714338	-0.353492	0.348617	P53261	P53261	Pescadillo homolog	NOP7	14	14	14	19.7	0	207920	62	0.0583908	0.335349	2.52185
Q12754	Q12754	Ribosomal RNA-processing protein 12	RRP12	28	28	28	30	171600	7546900	627190	101	0.214508	5.70201	0.919121	4.73237	2.09922	P53267	P53267	DASH complex subunit DAM1	DAM1	4	4	4	12	0	0	7	0.0226645	0.001	0
Q3E795	Q3E795	Uncharacterized protein YLR361C-A	YLR361C-A	2	2	2	28.6	687840	947300	151810	8	0.859833	0.715727	0.222471	-0.264648	-1.95044	P53276	P53276	U3 small nucleolar RNA-associated protein 8	UTP8	5	5	5	9.1	0	0	14	0.0237979	0.001	0
Q3E7Y3;P0C0W1	Q3E7Y3;P0C0W1	40S ribosomal protein S22-B;40S ribosomal protein S22-A	RPS22B;RPS22A	6	6	6	57.7	22081000	31149000	17198000	93	27.6023	23.5344	25.203	-0.230014	-0.131194	P53289	P53289	Protein phosphatase type 2A regulatory subunit RTS3	RTS3	2	2	2	11.8	0	0	4	0.022646	0.001	0
Q3E835	Q3E835	MHF histone-fold complex subunit 1	MHF1	1	1	1	12.2	174750	180800	343840	3	0.218446	0.136602	0.503883	-0.677292	1.20582	P53298	P53298	Central kinetochore subunit OKP1	OKP1	3	3	3	7.9	0	0	4	0.0126428	0.001	0
Q86ZR7	Q86ZR7	Putative uncharacterized hydrolase YKL033W-A	YKL033W-A	5	5	5	22	855660	837950	584780	12	1.06962	0.633108	0.856971	-0.756569	-0.319774	P53313	P53313	Protein SDA1	SDA1	16	16	16	27.5	0	168230	93	0.0267135	0.271334	3.34443
Q92317	Q92317	Negative cofactor 2 complex subunit beta	NCB2	3	3	3	19.2	1233900	1271200	646730	5	1.54243	0.960447	0.947756	-0.68343	-0.702621	P53317	P53317	Nucleolar protein 19	NOP19	4	4	4	27	0	0	39	0.0736264	0.001	0
Q92331	Q92331	Vacuolar protein sorting-associated protein 5	VPS5	3	3	3	4.4	63701	0	58809	3	0.0796293	0	0.0861822	0	0.114091	P53332	P53332	Phosphopantetheine adenylyltransferase	CAB4	3	3	3	13.4	0	0	3	0.0128881	0.001	0
Q99207	Q99207	Nucleolar complex protein 14	NOP14	29	29	29	36.4	3439600	29175000	5312700	232	4.29966	22.043	7.78554	2.35802	0.856574	P53334	P53334	Probable family 17 glucosidase SCW4	SCW4	4	4	4	12.2	80711	0	5	0.111002	0.001	0
Q99216	Q99216	Pre-rRNA-processing protein PNO1	PNO1	9	9	9	33.9	1767300	5873800	698950	48	2.20921	4.43791	1.02428	1.00635	-1.10891	P53538	P53538	RNA polymerase II subunit A C-terminal domain phosphatase SSU72	SSU72	1	1	1	8.3	0	0	13	0.0544519	0.001	0
Q99258	Q99258	3,4-dihydroxy-2-butanone 4-phosphate synthase	RIB3	5	5	5	27.9	903650	361830	312220	9	1.1296	0.273378	0.457546	-2.04685	-1.30383	P53551	P53551	Histone H1	HHO1	4	4	4	14.3	0	0	11	0.0442761	0.001	0
Q99288	Q99288	Broad-range acid phosphatase DET1	DET1	2	2	2	5.7	489100	1638200	1514600	3	0.611398	1.23773	2.21958	1.01751	1.8601	P53615	P53615	Carbonic anhydrase	NCE103	1	1	1	9	0	0	1	0.0239932	0.001	0
Q99321	Q99321	Diphosphoinositol polyphosphate phosphohydrolase DDP1	DDP1	2	2	2	11.7	277530	265400	136890	1	0.346926	0.200521	0.200607	-0.790871	-0.790257	P53632	P53632	Poly(A) RNA polymerase protein 2	PAP2	10	10	10	18.7	0	60498	49	0.0678303	0.0975758	0.524594
Q99383	Q99383	Nuclear polyadenylated RNA-binding protein 4	HRP1	7	7	7	18.2	6360800	16158000	4445200	90	7.9513	12.2081	6.51426	0.618573	-0.28759	P53685	P53685	NAD-dependent protein deacetylase HST1	HST1	2	2	2	5.2	0	0	3	0.0267009	0.001	0
																	P53725	P53725	M-phase phosphoprotein 6 homolog	MPP6	2	2	2	15.1	0	0	4	0.0142291	0.001	0
																	P53734	P53734	ATP-dependent RNA helicase DBP6	DBP6	9	9	9	16.7	0	352000	26	0.0383387	0.567733	3.88834
																	P53840	P53840	Topoisomerase 1-associated factor 1	TOF1	10	10	10	9.7	0	0	26	0.0197149	0.001	0
																	P53850	P53850	Restriction of telomere capping protein 4	RTC4	3	3	3	7.2	0	0	2	0.0150519	0.001	0
																	P53874	P53874	Ubiquitin carboxyl-terminal hydrolase 10	UBP10	13	13	13	16.2	227960	560810	144	0.313515	0.904518	1.52861
																	P53942	P53942	Ribonuclease H2 subunit A	RNH201	4	4	4	13.4	0	0	12	0.0350327	0.001	0
																	P53951	P53951	Conserved oligomeric Golgi complex subunit 5	COG5	3	3	3	6.5	0	0	7	0.037893	0.001	0
																	P53973	P53973	Histone deacetylase HDA1	HDA1	2	2	2	3.1	0	0	11	0.0209822	0.001	0
																	P54785	P54785	Transcriptional activator/repressor MOT3	MOT3	3	3	3	7.1	0	0	9	0.0295218	0.001	0
																	P89105	P89105	RNA polymerase-associated protein CTR9	CTR9	9	9	9	10.6	0	0	13	0.0236731	0.001	0
																	Q00578	Q00578	DNA repair helicase RAD25	SSL2	7	7	7	8.9	0	0	18	0.0150392	0.001	0
																	Q00873	Q00873	Cytochrome c1 heme lyase	CYT2	3	3	3	13.4	0	0	4	0.0315784	0.001	0
																	Q01329	Q01329	Pre-tRNA-processing protein PTA1	PTA1	8	8	8	12.1	71056	51514	26	0.0977239	0.0830858	-0.23411
																	Q01560	Q01560	Nucleolar protein 3	NPL3	4	4	4	16.4	0	0	7	0.0178387	0.001	0
																	Q01802	Q01802	Aspartate aminotransferase, mitochondrial	AAT1	10	10	10	23.3	211500	202940	23	0.290878	0.327317	0.170278
																	Q02199	Q02199	Nucleoporin NUP49/NSP49	NUP49	3	3	3	7.8	382300	0	10	0.52578	0.001	0
																	Q02256	Q02256	Tyrosine-protein phosphatase YVH1	YVH1	3	3	3	10.2	0	0	6	0.00584387	0.001	0
																	Q02336	Q02336	Transcriptional adapter 2	ADA2	2	2	2	4.4	0	0	2	0.0361387	0.001	0
																	Q02455	Q02455	Protein MLP1	MLP1	5	5	5	2.7	0	0	5	0.0781727	0.001	0
																	Q02521	Q02521	Pre-mRNA-splicing factor SPP2	SPP2	3	3	3	27	0	323850	17	0.0250323	0.52233	4.3831
																	Q02554	Q02554	Cold sensitive U2 snRNA suppressor 1	CUS1	11	11	11	29.1	77193	25520	45	0.106164	0.0411606	-1.36696
																	Q02555	Q02555	Ribonuclease 3	RNT1	5	5	5	12.7	0	0	20	0.0356315	0.001	0
																	Q02642	Q02642	Nascent polypeptide-associated complex subunit beta-1	EGD1	1	1	1	10.2	0	999000	13	0.0616944	1.61126	4.70691
																	Q02770	Q02770	Peptidyl-prolyl isomerase CWC27	CWC27	5	5	5	16.3	256280	292120	33	0.352464	0.471154	0.418722
																	Q02796	Q02796	Transcriptional regulatory protein LGE1	LGE1	3	3	3	9	134700	0	12	0.185254	0.001	0
																	Q02931	Q02931	NET1-associated nuclear protein 1	NAN1	5	5	5	6.2	0	0	6	0.0316589	0.001	0
																	Q03201	Q03201	37S ribosomal protein S10, mitochondrial	RSM10	4	4	4	20.2	0	0	7	0.00961686	0.001	0
																	Q03213	Q03213	High-osmolarity-induced transcription protein 1	HOT1	3	3	3	5.4	0	0	4	0.038523	0.001	0
																	Q03254	Q03254	RNA polymerase II subunit A C-terminal domain phosphatase	FCP1	2	2	2	3.6	0	0	2	0.0276452	0.001	0
																	Q03280;REV__P53951	Q03280	E3 ubiquitin-protein ligase TOM1	TOM1	39	39	39	13.4	0	24776	132	0.107468	0.0399606	-1.42725
																	Q03281	Q03281	Inner nuclear membrane protein HEH2	HEH2	8	8	8	16.1	0	0	44	0.0359649	0.001	0
																	Q03290	Q03290	RNA polymerase II transcription factor B subunit 3	TFB3	8	8	8	24	0	31028	28	0.0100725	0.0500444	2.31278
																	Q03305	Q03305	Protein arginine N-methyltransferase 2	RMT2	3	3	3	10	0	0	5	0.0425289	0.001	0
																	Q03330	Q03330	Histone acetyltransferase GCN5	GCN5	3	3	3	7.5	0	0	5	0.0217034	0.001	0
																	Q03433	Q03433	Vacuolar protein sorting-associated protein 71	VPS71	2	2	2	8.2	0	0	8	0.0216933	0.001	0
																	Q03661	Q03661	Silent chromatin protein ESC1	ESC1	9	9	9	7.1	0	0	31	0.00667569	0.001	0
																	Q03677	Q03677	1,2-dihydroxy-3-keto-5-methylthiopentene dioxygenase	ADI1	2	2	2	14.5	0	0	4	0.0722462	0.001	0
																	Q03759	Q03759	Uncharacterized protein YML108W		1	1	1	9.5	0	0	5	0.0257983	0.001	0
																	Q03782	Q03782	56 kDa U1 small nuclear ribonucleoprotein component	SNU56	2	2	2	6.1	0	0	2	0.0220212	0.001	0
																	Q03900	Q03900	Uncharacterized protein YDR132C	YDR132C	2	2	2	5.9	0	0	2	0.0313762	0.001	0
																	Q03973	Q03973	High mobility group protein 1	HMO1	3	3	3	12.2	233380	0	23	0.320969	0.001	0
																	Q04031	Q04031	Ribosomal RNA-processing protein 17	RRP17	10	10	10	23.4	274600	8864800	189	0.37766	14.2978	5.24257
																	Q04049	Q04049	DNA polymerase eta	RAD30	4	4	4	8.9	0	0	8	0.0325262	0.001	0
																	Q04177	Q04177	U3 small nucleolar RNA-associated protein 5	UTP5	2	2	2	3.4	0	0	3	0.0169981	0.001	0
																	Q04195	Q04195	E3 SUMO-protein ligase SIZ1	SIZ1	4	4	4	4.4	0	0	8	0.0185496	0.001	0
																	Q04226	Q04226	Transcription initiation factor TFIID subunit 11	TAF11	3	3	3	10.1	0	0	6	0.0458284	0.001	0
																	Q04264	Q04264	Sister chromatid cohesion protein PDS5	PDS5	3	3	3	2.7	0	0	4	0.018497	0.001	0
																	Q04305	Q04305	U3 small nucleolar RNA-associated protein 15	UTP15	8	8	8	20.5	0	0	19	0.0665957	0.001	0
																	Q04347	Q04347	Bud site selection protein 22	BUD22	5	5	5	9.1	0	47543	12	0.0122869	0.076681	2.64175
																	Q04545	Q04545	Probable transcription factor TDA9	TDA9	4	4	4	2.7	0	0	7	0.0171132	0.001	0
																	Q04673	Q04673	Suppressor of stem-loop protein 1	SSL1	2	2	2	5.2	0	0	6	0.0365293	0.001	0
																	Q04740	Q04740	Ribonuclease H	RNH1	2	2	2	8.3	0	0	4	0.0196653	0.001	0
[truncated: 99 more rows]
